# Supplementary material for: Dissecting Ubiquitylation and DNA Damage Response Pathways in the Yeast Saccharomyces cerevisiae Using a Proteome-Wide Approach
Source: Mol Cell Proteomics. 2023 Dec 14;23(1):100695. doi: 10.1016/j.mcpro.2023.100695 (PMC10803944; doi:10.1016/j.mcpro.2023.100695)
Supplement: Table S1 [file mmc1.xlsx]

## Sheet: Sheet1
Table S1. Yeast strains used in this study.
Strain	Background	Genotype	Source
scEB384	W303	MATalpha ade2-1 can1-100 ura3-1 his3-11,15 leu2-3,112 trp1-1 RAD5	Rodney Rothstein
HHY168	W303	MATalpha ade 2-1 trp1-1 can1-100 leu2-3,112 his3-11,15 ura3 GAL psi+tor1-1 fpr1::NAT RPL13A-2xFKBP12::TRP1	Euroscarf (Y40343)
scGR1115	W303	MATalpha ade 2-1 trp1-1 can1-100 leu2-3,112 his3-11,15 ura3 GAL psi+tor1-1 fpr1::NAT RPL13A-2xFKBP12::TRP1 PRE8-FRB-GFP::kanMX6	This study
scGR1123	W303	MATalpha ade 2-1 trp1-1 can1-100 leu2-3,112 his3-11,15 ura3 GAL psi+tor1-1 fpr1::NAT RPL13A-2xFKBP12::TRP1 STS1-FRB-GFP::kanMX6	This study
scGR1135	W303	MATalpha ade 2-1 trp1-1 can1-100 leu2-3,112 his3-11,15 ura3 GAL psi+tor1-1 fpr1::NAT RPL13A-2xFKBP12::TRP1 PRE8-FRBGFP::kanMX6 RPN7-tDimer2(12)::URA3	This study
scGR1138	W303	MATalpha ade 2-1 trp1-1 can1-100 leu2-3,112 his3-11,15 ura3 GAL psi+tor1-1 fpr1::NAT RPL13A-2xFKBP12::TRP1 STS1-FRBGFP::kanMX6 RPN7-tDimer2(12)::URA3	This study
scGR1306	W303	MATalpha ade 2-1 trp1-1 can1-100 leu2-3,112 his3-11,15 ura3 GAL psi+tor1-1 fpr1::NAT RPL13A-2xFKBP12::TRP1 PRE8-FRB-GFP::kanMX6 ubc13::HPH	This study
scMLB2	W303	MATalpha tor1-1 fpr1::NAT RPL13A-2xFKBP12::TRP1 PRE8-FRB-GFP::kanMX6 lys2Δ0	This study
NanoLuc-HPH library	BY4745	MATalpha his3Δ1 leu2Δ0 met15Δ0 ura3Δ0 APC1-NanoLuc-HPH	Rabut laboratory
NanoLuc-HPH library	BY4745	MATalpha his3Δ1 leu2Δ0 met15Δ0 ura3Δ0 ARO9-NanoLuc-HPH	Rabut laboratory
NanoLuc-HPH library	BY4745	MATalpha his3Δ1 leu2Δ0 met15Δ0 ura3Δ0 ARP5-NanoLuc-HPH	Rabut laboratory
NanoLuc-HPH library	BY4745	MATalpha his3Δ1 leu2Δ0 met15Δ0 ura3Δ0 ASF1-NanoLuc-HPH	Rabut laboratory
NanoLuc-HPH library	BY4745	MATalpha his3Δ1 leu2Δ0 met15Δ0 ura3Δ0 ASI3-NanoLuc-HPH	Rabut laboratory
NanoLuc-HPH library	BY4745	MATalpha his3Δ1 leu2Δ0 met15Δ0 ura3Δ0 BCP1-NanoLuc-HPH	Rabut laboratory
NanoLuc-HPH library	BY4745	MATalpha his3Δ1 leu2Δ0 met15Δ0 ura3Δ0 BRX1-NanoLuc-HPH	Rabut laboratory
NanoLuc-HPH library	BY4745	MATalpha his3Δ1 leu2Δ0 met15Δ0 ura3Δ0 BUB3-NanoLuc-HPH	Rabut laboratory
NanoLuc-HPH library	BY4745	MATalpha his3Δ1 leu2Δ0 met15Δ0 ura3Δ0 CDC73-NanoLuc-HPH	Rabut laboratory
NanoLuc-HPH library	BY4745	MATalpha his3Δ1 leu2Δ0 met15Δ0 ura3Δ0 CDH1-NanoLuc-HPH	Rabut laboratory
NanoLuc-HPH library	BY4745	MATalpha his3Δ1 leu2Δ0 met15Δ0 ura3Δ0 CIK1-NanoLuc-HPH	Rabut laboratory
NanoLuc-HPH library	BY4745	MATalpha his3Δ1 leu2Δ0 met15Δ0 ura3Δ0 CLB1-NanoLuc-HPH	Rabut laboratory
NanoLuc-HPH library	BY4745	MATalpha his3Δ1 leu2Δ0 met15Δ0 ura3Δ0 CLB2-NanoLuc-HPH	Rabut laboratory
NanoLuc-HPH library	BY4745	MATalpha his3Δ1 leu2Δ0 met15Δ0 ura3Δ0 CLB3-NanoLuc-HPH	Rabut laboratory
NanoLuc-HPH library	BY4745	MATalpha his3Δ1 leu2Δ0 met15Δ0 ura3Δ0 CLN2-NanoLuc-HPH	Rabut laboratory
NanoLuc-HPH library	BY4745	MATalpha his3Δ1 leu2Δ0 met15Δ0 ura3Δ0 DAL80-NanoLuc-HPH	Rabut laboratory
NanoLuc-HPH library	BY4745	MATalpha his3Δ1 leu2Δ0 met15Δ0 ura3Δ0 DYN2-NanoLuc-HPH	Rabut laboratory
NanoLuc-HPH library	BY4745	MATalpha his3Δ1 leu2Δ0 met15Δ0 ura3Δ0 ERG5-NanoLuc-HPH	Rabut laboratory
NanoLuc-HPH library	BY4745	MATalpha his3Δ1 leu2Δ0 met15Δ0 ura3Δ0 FAR1-NanoLuc-HPH	Rabut laboratory
NanoLuc-HPH library	BY4745	MATalpha his3Δ1 leu2Δ0 met15Δ0 ura3Δ0 FRK1-NanoLuc-HPH	Rabut laboratory
NanoLuc-HPH library	BY4745	MATalpha his3Δ1 leu2Δ0 met15Δ0 ura3Δ0 FUN30-NanoLuc-HPH	Rabut laboratory
NanoLuc-HPH library	BY4745	MATalpha his3Δ1 leu2Δ0 met15Δ0 ura3Δ0 GDH3-NanoLuc-HPH	Rabut laboratory
NanoLuc-HPH library	BY4745	MATalpha his3Δ1 leu2Δ0 met15Δ0 ura3Δ0 GPD1-NanoLuc-HPH	Rabut laboratory
NanoLuc-HPH library	BY4745	MATalpha his3Δ1 leu2Δ0 met15Δ0 ura3Δ0 GPP2-NanoLuc-HPH	Rabut laboratory
NanoLuc-HPH library	BY4745	MATalpha his3Δ1 leu2Δ0 met15Δ0 ura3Δ0 HCM1-NanoLuc-HPH	Rabut laboratory
NanoLuc-HPH library	BY4745	MATalpha his3Δ1 leu2Δ0 met15Δ0 ura3Δ0 HMT1-NanoLuc-HPH	Rabut laboratory
NanoLuc-HPH library	BY4745	MATalpha his3Δ1 leu2Δ0 met15Δ0 ura3Δ0 HST3-NanoLuc-HPH	Rabut laboratory
NanoLuc-HPH library	BY4745	MATalpha his3Δ1 leu2Δ0 met15Δ0 ura3Δ0 HST4-NanoLuc-HPH	Rabut laboratory
NanoLuc-HPH library	BY4745	MATalpha his3Δ1 leu2Δ0 met15Δ0 ura3Δ0 HTL1-NanoLuc-HPH	Rabut laboratory
NanoLuc-HPH library	BY4745	MATalpha his3Δ1 leu2Δ0 met15Δ0 ura3Δ0 IMP3-NanoLuc-HPH	Rabut laboratory
NanoLuc-HPH library	BY4745	MATalpha his3Δ1 leu2Δ0 met15Δ0 ura3Δ0 JHD1-NanoLuc-HPH	Rabut laboratory
NanoLuc-HPH library	BY4745	MATalpha his3Δ1 leu2Δ0 met15Δ0 ura3Δ0 KIN28-NanoLuc-HPH	Rabut laboratory
NanoLuc-HPH library	BY4745	MATalpha his3Δ1 leu2Δ0 met15Δ0 ura3Δ0 LRP1-NanoLuc-HPH	Rabut laboratory
NanoLuc-HPH library	BY4745	MATalpha his3Δ1 leu2Δ0 met15Δ0 ura3Δ0 LTO1-NanoLuc-HPH	Rabut laboratory
NanoLuc-HPH library	BY4745	MATalpha his3Δ1 leu2Δ0 met15Δ0 ura3Δ0 MBF1-NanoLuc-HPH	Rabut laboratory
NanoLuc-HPH library	BY4745	MATalpha his3Δ1 leu2Δ0 met15Δ0 ura3Δ0 MCM7-NanoLuc-HPH	Rabut laboratory
NanoLuc-HPH library	BY4745	MATalpha his3Δ1 leu2Δ0 met15Δ0 ura3Δ0 MED7-NanoLuc-HPH	Rabut laboratory
NanoLuc-HPH library	BY4745	MATalpha his3Δ1 leu2Δ0 met15Δ0 ura3Δ0 MET10-NanoLuc-HPH	Rabut laboratory
NanoLuc-HPH library	BY4745	MATalpha his3Δ1 leu2Δ0 met15Δ0 ura3Δ0 MET1-NanoLuc-HPH	Rabut laboratory
NanoLuc-HPH library	BY4745	MATalpha his3Δ1 leu2Δ0 met15Δ0 ura3Δ0 MET30-NanoLuc-HPH	Rabut laboratory
NanoLuc-HPH library	BY4745	MATalpha his3Δ1 leu2Δ0 met15Δ0 ura3Δ0 MIG1-NanoLuc-HPH	Rabut laboratory
NanoLuc-HPH library	BY4745	MATalpha his3Δ1 leu2Δ0 met15Δ0 ura3Δ0 MND2-NanoLuc-HPH	Rabut laboratory
NanoLuc-HPH library	BY4745	MATalpha his3Δ1 leu2Δ0 met15Δ0 ura3Δ0 MOT1-NanoLuc-HPH	Rabut laboratory
NanoLuc-HPH library	BY4745	MATalpha his3Δ1 leu2Δ0 met15Δ0 ura3Δ0 MRD1-NanoLuc-HPH	Rabut laboratory
NanoLuc-HPH library	BY4745	MATalpha his3Δ1 leu2Δ0 met15Δ0 ura3Δ0 MRS6-NanoLuc-HPH	Rabut laboratory
NanoLuc-HPH library	BY4745	MATalpha his3Δ1 leu2Δ0 met15Δ0 ura3Δ0 MUM2-NanoLuc-HPH	Rabut laboratory
NanoLuc-HPH library	BY4745	MATalpha his3Δ1 leu2Δ0 met15Δ0 ura3Δ0 NOG1-NanoLuc-HPH	Rabut laboratory
NanoLuc-HPH library	BY4745	MATalpha his3Δ1 leu2Δ0 met15Δ0 ura3Δ0 NSR1-NanoLuc-HPH	Rabut laboratory
NanoLuc-HPH library	BY4745	MATalpha his3Δ1 leu2Δ0 met15Δ0 ura3Δ0 NUP120-NanoLuc-HPH	Rabut laboratory
NanoLuc-HPH library	BY4745	MATalpha his3Δ1 leu2Δ0 met15Δ0 ura3Δ0 NUP133-NanoLuc-HPH	Rabut laboratory
NanoLuc-HPH library	BY4745	MATalpha his3Δ1 leu2Δ0 met15Δ0 ura3Δ0 NUP159-NanoLuc-HPH	Rabut laboratory
NanoLuc-HPH library	BY4745	MATalpha his3Δ1 leu2Δ0 met15Δ0 ura3Δ0 NUP188-NanoLuc-HPH	Rabut laboratory
NanoLuc-HPH library	BY4745	MATalpha his3Δ1 leu2Δ0 met15Δ0 ura3Δ0 NUP82-NanoLuc-HPH	Rabut laboratory
NanoLuc-HPH library	BY4745	MATalpha his3Δ1 leu2Δ0 met15Δ0 ura3Δ0 NUP85-NanoLuc-HPH	Rabut laboratory
NanoLuc-HPH library	BY4745	MATalpha his3Δ1 leu2Δ0 met15Δ0 ura3Δ0 OGG1-NanoLuc-HPH	Rabut laboratory
NanoLuc-HPH library	BY4745	MATalpha his3Δ1 leu2Δ0 met15Δ0 ura3Δ0 OKP1-NanoLuc-HPH	Rabut laboratory
NanoLuc-HPH library	BY4745	MATalpha his3Δ1 leu2Δ0 met15Δ0 ura3Δ0 PAF1-NanoLuc-HPH	Rabut laboratory
NanoLuc-HPH library	BY4745	MATalpha his3Δ1 leu2Δ0 met15Δ0 ura3Δ0 PFS2-NanoLuc-HPH	Rabut laboratory
NanoLuc-HPH library	BY4745	MATalpha his3Δ1 leu2Δ0 met15Δ0 ura3Δ0 POL12-NanoLuc-HPH	Rabut laboratory
NanoLuc-HPH library	BY4745	MATalpha his3Δ1 leu2Δ0 met15Δ0 ura3Δ0 POL30-NanoLuc-HPH	Rabut laboratory
NanoLuc-HPH library	BY4745	MATalpha his3Δ1 leu2Δ0 met15Δ0 ura3Δ0 PTK1-NanoLuc-HPH	Rabut laboratory
NanoLuc-HPH library	BY4745	MATalpha his3Δ1 leu2Δ0 met15Δ0 ura3Δ0 PUF6-NanoLuc-HPH	Rabut laboratory
NanoLuc-HPH library	BY4745	MATalpha his3Δ1 leu2Δ0 met15Δ0 ura3Δ0 RAD28-NanoLuc-HPH	Rabut laboratory
NanoLuc-HPH library	BY4745	MATalpha his3Δ1 leu2Δ0 met15Δ0 ura3Δ0 RAD51-NanoLuc-HPH	Rabut laboratory
NanoLuc-HPH library	BY4745	MATalpha his3Δ1 leu2Δ0 met15Δ0 ura3Δ0 RAD54-NanoLuc-HPH	Rabut laboratory
NanoLuc-HPH library	BY4745	MATalpha his3Δ1 leu2Δ0 met15Δ0 ura3Δ0 RAD5-NanoLuc-HPH	Rabut laboratory
NanoLuc-HPH library	BY4745	MATalpha his3Δ1 leu2Δ0 met15Δ0 ura3Δ0 RAD6-NanoLuc-HPH	Rabut laboratory
NanoLuc-HPH library	BY4745	MATalpha his3Δ1 leu2Δ0 met15Δ0 ura3Δ0 RDH54-NanoLuc-HPH	Rabut laboratory
NanoLuc-HPH library	BY4745	MATalpha his3Δ1 leu2Δ0 met15Δ0 ura3Δ0 RFA2-NanoLuc-HPH	Rabut laboratory
NanoLuc-HPH library	BY4745	MATalpha his3Δ1 leu2Δ0 met15Δ0 ura3Δ0 RIF1-NanoLuc-HPH	Rabut laboratory
NanoLuc-HPH library	BY4745	MATalpha his3Δ1 leu2Δ0 met15Δ0 ura3Δ0 RIO2-NanoLuc-HPH	Rabut laboratory
NanoLuc-HPH library	BY4745	MATalpha his3Δ1 leu2Δ0 met15Δ0 ura3Δ0 RPA135-NanoLuc-HPH	Rabut laboratory
NanoLuc-HPH library	BY4745	MATalpha his3Δ1 leu2Δ0 met15Δ0 ura3Δ0 RPA190-NanoLuc-HPH	Rabut laboratory
NanoLuc-HPH library	BY4745	MATalpha his3Δ1 leu2Δ0 met15Δ0 ura3Δ0 RPC34-NanoLuc-HPH	Rabut laboratory
NanoLuc-HPH library	BY4745	MATalpha his3Δ1 leu2Δ0 met15Δ0 ura3Δ0 RPC40-NanoLuc-HPH	Rabut laboratory
NanoLuc-HPH library	BY4745	MATalpha his3Δ1 leu2Δ0 met15Δ0 ura3Δ0 RPC82-NanoLuc-HPH	Rabut laboratory
NanoLuc-HPH library	BY4745	MATalpha his3Δ1 leu2Δ0 met15Δ0 ura3Δ0 SGF73-NanoLuc-HPH	Rabut laboratory
NanoLuc-HPH library	BY4745	MATalpha his3Δ1 leu2Δ0 met15Δ0 ura3Δ0 SIC1-NanoLuc-HPH	Rabut laboratory
NanoLuc-HPH library	BY4745	MATalpha his3Δ1 leu2Δ0 met15Δ0 ura3Δ0 SIP4-NanoLuc-HPH	Rabut laboratory
NanoLuc-HPH library	BY4745	MATalpha his3Δ1 leu2Δ0 met15Δ0 ura3Δ0 SMC6-NanoLuc-HPH	Rabut laboratory
NanoLuc-HPH library	BY4745	MATalpha his3Δ1 leu2Δ0 met15Δ0 ura3Δ0 SPC105-NanoLuc-HPH	Rabut laboratory
NanoLuc-HPH library	BY4745	MATalpha his3Δ1 leu2Δ0 met15Δ0 ura3Δ0 SPO16-NanoLuc-HPH	Rabut laboratory
NanoLuc-HPH library	BY4745	MATalpha his3Δ1 leu2Δ0 met15Δ0 ura3Δ0 SPT21-NanoLuc-HPH	Rabut laboratory
NanoLuc-HPH library	BY4745	MATalpha his3Δ1 leu2Δ0 met15Δ0 ura3Δ0 SPT3-NanoLuc-HPH	Rabut laboratory
NanoLuc-HPH library	BY4745	MATalpha his3Δ1 leu2Δ0 met15Δ0 ura3Δ0 SSL1-NanoLuc-HPH	Rabut laboratory
NanoLuc-HPH library	BY4745	MATalpha his3Δ1 leu2Δ0 met15Δ0 ura3Δ0 SSU72-NanoLuc-HPH	Rabut laboratory
NanoLuc-HPH library	BY4745	MATalpha his3Δ1 leu2Δ0 met15Δ0 ura3Δ0 TAF13-NanoLuc-HPH	Rabut laboratory
NanoLuc-HPH library	BY4745	MATalpha his3Δ1 leu2Δ0 met15Δ0 ura3Δ0 TDA1-NanoLuc-HPH	Rabut laboratory
NanoLuc-HPH library	BY4745	MATalpha his3Δ1 leu2Δ0 met15Δ0 ura3Δ0 THR4-NanoLuc-HPH	Rabut laboratory
NanoLuc-HPH library	BY4745	MATalpha his3Δ1 leu2Δ0 met15Δ0 ura3Δ0 UBP11-NanoLuc-HPH	Rabut laboratory
NanoLuc-HPH library	BY4745	MATalpha his3Δ1 leu2Δ0 met15Δ0 ura3Δ0 UBP14-NanoLuc-HPH	Rabut laboratory
NanoLuc-HPH library	BY4745	MATalpha his3Δ1 leu2Δ0 met15Δ0 ura3Δ0 UTP15-NanoLuc-HPH	Rabut laboratory
NanoLuc-HPH library	BY4745	MATalpha his3Δ1 leu2Δ0 met15Δ0 ura3Δ0 VHR1-NanoLuc-HPH	Rabut laboratory
NanoLuc-HPH library	BY4745	MATalpha his3Δ1 leu2Δ0 met15Δ0 ura3Δ0 VHR2-NanoLuc-HPH	Rabut laboratory
NanoLuc-HPH library	BY4745	MATalpha his3Δ1 leu2Δ0 met15Δ0 ura3Δ0 YBR242W-NanoLuc-HPH	Rabut laboratory
NanoLuc-HPH library	BY4745	MATalpha his3Δ1 leu2Δ0 met15Δ0 ura3Δ0 YRA2-NanoLuc-HPH	Rabut laboratory
NanoLuc-HPH library	BY4745	MATalpha his3Δ1 leu2Δ0 met15Δ0 ura3Δ0 SPE2-NanoLuc-HPH	Rabut laboratory
