# Supplementary material for: Dissecting Ubiquitylation and DNA Damage Response Pathways in the Yeast Saccharomyces cerevisiae Using a Proteome-Wide Approach
Source: Mol Cell Proteomics. 2023 Dec 14;23(1):100695. doi: 10.1016/j.mcpro.2023.100695 (PMC10803944; doi:10.1016/j.mcpro.2023.100695)
Supplement: Table S2 [file mmc2.xlsx]

## Sheet: Sheet1
Table S2. Plasmids used in this study.
Plasmid	Description	Source
pGR0677	pRS306_RPN7-tDimer2-URA3 (integrative plasmid, URA3)	This study
pGR0135	p415TEF1 (Yeast/E. coli shuttle plasmid, LEU2)	Le Boulch et al., 2020 (93)
pGR0295	p415TEF1-10×His-Ub-LEU2 (Yeast/E. coli shuttle plasmid, LEU2)	Rabut et al., 2011(51)
pEB0117	BG1805 (Yeast/E. coli shuttle plasmid, URA3)	This study (Open Biosystems)
pGR0651	p416adh_GFPmODC	Hoyt et al., 2003 (94)
pEB0152	BG1805_ARO9	Open Biosystems
pEB0150	BG1805_ARP5	Open Biosystems
pEB0104	BG1805_ASF1	Open Biosystems
pGR0662	BG1805_ASH1	Open Biosystems
pEB0125	BG1805_ASM4	Open Biosystems
pEB0126	BG1805_BCP1	Open Biosystems
pEB0144	BG1805_BUB3	Open Biosystems
pEB0134	BG1805_CDC73	Open Biosystems
pEB0168	BG1805_CDH1	Open Biosystems
pEB0151	BG1805_CEG1	Open Biosystems
pEB0148	BG1805_CIK1	Open Biosystems
pEB0131	BG1805_CWC22	Open Biosystems
pEB0170	BG1805_DAL80	Open Biosystems
pGR0682	BG1805_DSE1	Open Biosystems
pEB0155	BG1805_FRK1	Open Biosystems
pEB0157	BG1805_FUN30	Open Biosystems
pEB0172	BG1805_GAT1	Open Biosystems
pEB0167	BG1805_GDH3	Open Biosystems
pEB0133	BG1805_GPD1	Open Biosystems
pEB0137	BG1805_GPP2	Open Biosystems
pEB0171	BG1805_HMT1	Open Biosystems
pEB0114	BG1805_HST3	Open Biosystems
pEB0103	BG1805_HTL1	Open Biosystems
pEB0149	BG1805_JHD1	Open Biosystems
pEB0109	BG1805_KIN28	Open Biosystems
pEB0119	BG1805_LTO1	Open Biosystems
pEB0129	BG1805_MBF1	Open Biosystems
pEB0142	BG1805_MED7	Open Biosystems
pEB0165	BG1805_MIG1	Open Biosystems
pEB0153	BG1805_MND2	Open Biosystems
pEB0174	BG1805_MOT1	This study
pEB0162	BG1805_MPE1	Open Biosystems
pEB0147	BG1805_MRD1	Open Biosystems
pEB0146	BG1805_MRS6	Open Biosystems
pEB0140	BG1805_MUM2	Open Biosystems
pEB0130	BG1805_OKP1	Open Biosystems
pEB0107	BG1805_ORC3	Open Biosystems
pEB0145	BG1805_ORC5	Open Biosystems
pEB0163	BG1805_PAB1	Open Biosystems
pEB0138	BG1805_PAF1	Open Biosystems
pEB0161	BG1805_PFS2	Open Biosystems
pEB0110	BG1805_POL12	Open Biosystems
pEB0105	BG1805_POL30	Open Biosystems
pEB0139	BG1805_PRP2	Open Biosystems
pEB0135	BG1805_PTK1	Open Biosystems
pEB0108	BG1805_RAD28	Open Biosystems
pEB0111	BG1805_RAD54	Open Biosystems
pEB0164	BG1805_RAD6	Open Biosystems
pEB0175	BG1805_RDH54	This study
pEB0113	BG1805_RFA2	Open Biosystems
pEB0154	BG1805_RIM4	Open Biosystems
pEB0122	BG1805_RIO2	Open Biosystems
pEB0120	BG1805_RPB5	Open Biosystems
pEB0128	BG1805_RPC34	Open Biosystems
pEB0166	BG1805_SGF73	Open Biosystems
pEB0132	BG1805_SIC1	Open Biosystems
pEB0143	BG1805_SIP4	Open Biosystems
pEB0136	BG1805_SPE2	Open Biosystems
pEB0141	BG1805_SRC1	Open Biosystems
pEB0112	BG1805_SSL1	Open Biosystems
pEB0121	BG1805_SSU72	Open Biosystems
pEB0169	BG1805_TDA1	Open Biosystems
pEB0158	BG1805_THR4	Open Biosystems
pEB0127	BG1805_UBX4	Open Biosystems
pEB0123	BG1805_UTP4	Open Biosystems
pEB0159	BG1805_VHR1	Open Biosystems
pEB0156	BG1805_VHR2	Open Biosystems
pEB0160	BG1805_YBR242W	Open Biosystems
pEB0124	BG1805_YPL216W	Open Biosystems
