# Supplementary material for: Dissecting Ubiquitylation and DNA Damage Response Pathways in the Yeast Saccharomyces cerevisiae Using a Proteome-Wide Approach
Source: Mol Cell Proteomics. 2023 Dec 14;23(1):100695. doi: 10.1016/j.mcpro.2023.100695 (PMC10803944; doi:10.1016/j.mcpro.2023.100695)
Supplement: Table S3 [file mmc3.xlsx]

## Sheet: Peptide Groups
Table S3. All peptide groups with diGly-lysine (data extracted from Proteome Discoverer v 2.5.0.400)
TABLE LEGEND:
Confidence of peptide identification	Sequence of peptide identified; amino acids in square brackets indicate amino acids before and after identifed peptide in a given protein sequence	Modifications found in the PSM peptide group	Quality scores of posterior error probablity that observed peptide spectrum match is incorrects. The so-called local FDR.	q-value for the peptide group	Number of protein groups, in which the identified peptide is found	Number of proteins, in which the identified peptide is found	Total number of peptide spectrum matches identified for the peptide group	A unique protein identifier from the UniProt database concerning the master protein	Peptide sequences position in a corresponding protein sequence	The number of cleave sites in the peptide that the enzyme (here trypsin and Lys-C) did not cleave	Theoretical mass in Daltons, which is a protonated, monoisotopic mass of the peptide	Ratio of the summed MS intensities of all matched heavy peptides to the summed MS intensities of all matched light peptides	p-value of the abundance ratio. Adjusted using Benjamini-Hochberg correction for the false discovery rate (FDR)	Significance B of the abundace ratio calculated with the Perseus software and adjusted using Benjamini-Hochberg correction for the false discovery rate (FDR)	The variability of the pairwise ratios of "heavy" to "light" peptides of a protein	Abundance refering to all peptides from the quantification of "light" lysine calculated based on the intensitites in each fraction	Abundance refering to all peptides from the quantification of "heavy" lysine calculated based on the intensitites in each fraction	Coefficient of variations from a grouped abundances for the "light" peptides	Coefficient of variations from a grouped abundances for the "heavy" peptides	Quantification channel set for the peptide identification	Information on the "light" peptides identified in fraction one of the eight fractions [F1-F8]	Information on the "light" peptides identified in fraction two of the eight fractions [F1-F8]	Information on the "light" peptides identified in fraction three of the eight fractions [F1-F8]	Information on the "light" peptides identified in fraction four of the eight fractions [F1-F8]	Information on the "light" peptides identified in fraction five of the eight fractions [F1-F8]	Information on the "light" peptides identified in fraction six of the eight fractions [F1-F8]	Information on the "light" peptides identified in fraction seven of the eight fractions [F1-F8]	Information on the "light" peptides identified in fraction eight of the eight fractions [F1-F8]	Information on the "heavy" peptides identified in fraction one of the eight fractions [F1-F8]	Information on the "heavy" peptides identified in fraction two of the eight fractions [F1-F8]	Information on the "heavy" peptides identified in fraction three of the eight fractions [F1-F8]	Information on the "heavy" peptides identified in fraction four of the eight fractions [F1-F8]	Information on the "heavy" peptides identified in fraction five of the eight fractions [F1-F8]	Information on the "heavy" peptides identified in fraction six of the eight fractions [F1-F8]	Information on the "heavy" peptides identified in fraction seven of the eight fractions [F1-F8]	Information on the "heavy" peptides identified in fraction eight of the eight fractions [F1-F8]	Confidence match of the search for peptides by a Mascot search engine in fraction one	Confidence match of the search for peptides by a Mascot search engine in fraction two	Confidence match of the search for peptides by a Mascot search engine in fraction three	Confidence match of the search for peptides by a Mascot search engine in fraction four	Confidence match of the search for peptides by a Mascot search engine in fraction five	Confidence match of the search for peptides by a Mascot search engine in fraction six	Confidence match of the search for peptides by a Mascot search engine in fraction seven	Confidence match of the search for peptides by a Mascot search engine in fraction eight	The probablility that the observed match in fraction one is a random event as reported by the Mascot search engine. The score is reported as -10*Log10(P), where P is the absolute probablity	The probablility that the observed match in fraction two is a random event as reported by the Mascot search engine. The score is reported as -10*Log10(P), where P is the absolute probablity.	The probablility that the observed match in fraction three is a random event as reported by the Mascot search engine. The score is reported as -10*Log10(P), where P is the absolute probablity	The probablility that the observed match in fraction four is a random event as reported by the Mascot search engine. The score is reported as -10*Log10(P), where P is the absolute probablity.	The probablility that the observed match in fraction five is a random event as reported by the Mascot search engine. The score is reported as -10*Log10(P), where P is the absolute probablity
Peptide: Confidence	Peptide: Annotated Sequence	Peptide: Modifications	Peptide: Qvality PEP	Peptide: Qvality q-value	Peptide: # Protein Groups	Peptide: # Proteins	Peptide: # PSMs	Peptide: Master Protein Accessions	Peptide: Positions in Master Proteins	Peptide: # Missed Cleavages	Peptide: Theo. MH+ [Da]	Peptide: Abundance Ratio: (Heavy) / (Light)	Peptide: Abundance Ratio Adj. P-Value: (Heavy) / (Light)	Peptide: Abundance Ratio adj. Significance B: (Heavy) / (Light)	Peptide: Abundance Ratio Variability [%]: (Heavy) / (Light)	Peptide: Abundances (Grouped): Light	Peptide: Abundances (Grouped): Heavy	Peptide: Abundances (Grouped) CV [%]: Light	Peptide: Abundances (Grouped) CV [%]: Heavy	Peptide: Quan Channel	Peptide: Found in Sample: [S1] F1: Light, Control	Peptide: Found in Sample: [S2] F2: Light, Control	Peptide: Found in Sample: [S3] F3: Light, Control	Peptide: Found in Sample: [S4] F4: Light, Control	Peptide: Found in Sample: [S5] F5: Light, Control	Peptide: Found in Sample: [S6] F6: Light, Control	Peptide: Found in Sample: [S7] F7: Light, Control	Peptide: Found in Sample: [S8] F8: Light, Control	Peptide: Found in Sample: [S9] F1: Heavy, Sample	Peptide: Found in Sample: [S10] F2: Heavy, Sample	Peptide: Found in Sample: [S11] F3: Heavy, Sample	Peptide: Found in Sample: [S12] F4: Heavy, Sample	Peptide: Found in Sample: [S13] F5: Heavy, Sample	Peptide: Found in Sample: [S14] F6: Heavy, Sample	Peptide: Found in Sample: [S15] F7: Heavy, Sample	Peptide: Found in Sample: [S16] F8: Heavy, Sample	Peptide: Confidence (by Search Engine): A6 Mascot	Peptide: Confidence (by Search Engine): B6 Mascot	Peptide: Confidence (by Search Engine): C6 Mascot	Peptide: Confidence (by Search Engine): D6 Mascot	Peptide: Confidence (by Search Engine): E6 Mascot	Peptide: Confidence (by Search Engine): F6 Mascot	Peptide: Confidence (by Search Engine): G6 Mascot	Peptide: Confidence (by Search Engine): H6 Mascot	Peptide: Ions Score (by Search Engine): A6 Mascot	Peptide: Ions Score (by Search Engine): B6 Mascot	Peptide: Ions Score (by Search Engine): C6 Mascot	Peptide: Ions Score (by Search Engine): D6 Mascot	Peptide: Ions Score (by Search Engine): E6 Mascot
High	[R].ALREENEYEELKIYSR.[E]	1xGG [K12]	6.30501e-05	0.00046156	1	3	1	A6ZKN8	A6ZKN8 [231-246]	2	2156.06	1.47	0.758786	0.489354	150.77	1.14262e+06	1.67961e+06	131.55	102.21	Light	Not Found	High	Not Found	Not Found	Not Found	Peak Found	Not Found	Not Found	Not Found	Peak Found	Peak Found	Not Found	Not Found	Not Found	Not Found	Not Found	n/a	High	n/a	n/a	n/a	n/a	n/a	n/a		23
High	[R].ISPVPLTQFEAVSNAEYGWSDKILTEHASLNLK.[N]	1xGG [K]	8.12172e-07	0.00046156	1	3	2	A6ZKN8	A6ZKN8 [551-583]	1	3771.92	0.833	0.999855	0.811628	39.09	365486	304210	151.34	156.99	Light	Not Found	Not Found	Not Found	Not Found	Peak Found	High	High	Not Found	Not Found	Not Found	Not Found	Not Found	Peak Found	Peak Found	Peak Found	Not Found	n/a	n/a	n/a	n/a	n/a	High	High	n/a
High	[R].NENSPISISDCGFAKTSK.[D]	1xCarbamidomethyl [C11]; 1xGG [K18]	0.0247175	0.00266465	1	2	1	A6ZKT1	A6ZKT1 [198-215]	1	2068.96	2.559	0.136919	0.100065	54.12	317016	811188	48.49		Light	Not Found	Peak Found	High	Not Found	Not Found	Not Found	Not Found	Not Found	Not Found	Not Found	Peak Found	Not Found	Not Found	Not Found	Not Found	Not Found	n/a	n/a	High	n/a	n/a	n/a	n/a	n/a			16
High	[K].SNANASWKDDELQNDVVGSAAGK.[R]	1xGG [K8]	0.000200818	0.00046156	1	2	1	A6ZKU1	A6ZKU1 [449-471]	1	2490.15	0.221	0.00145324	0.00539441	25.91	2.37438e+06	523965		136.23	Light	Not Found	High	Not Found	Not Found	Not Found	Not Found	Not Found	Not Found	Not Found	Peak Found	Not Found	Peak Found	Not Found	Not Found	Not Found	Not Found	n/a	High	n/a	n/a	n/a	n/a	n/a	n/a		17
High	[K].SNANASWKDDELQNDVVGSAAGKR.[S]	1xGG [K23]	0.00738462	0.00177169	1	2	1	A6ZKU1	A6ZKU1 [449-472]	2	2646.25	100	8.72433e-17				212897		89.41	Light	Not Found	Not Found	High	Not Found	Not Found	Not Found	Not Found	Not Found	Not Found	Peak Found	Peak Found	Peak Found	Not Found	Peak Found	Peak Found	Peak Found	n/a	n/a	High	n/a	n/a	n/a	n/a	n/a			19
High	[K].IAVAADKLSNEDLAYVEK.[I]	1xGG [K7]	1.44895e-05	0.00046156	1	2	1	A6ZKU1	A6ZKU1 [531-548]	1	2063.07	2.963	0.0425087	0.021628	152.11	161143	477520	136.13	119.64	Light	Not Found	High	Not Found	Not Found	Peak Found	Not Found	Not Found	Not Found	Not Found	Peak Found	Peak Found	Not Found	Not Found	Not Found	Not Found	Not Found	n/a	High	n/a	n/a	n/a	n/a	n/a	n/a		37
High	[RK].IYQQSVKENPFGNSIYQQGFYSR.[Y]	1xGG [K7]	0.00076943	0.00046156	1	6	1	A6ZL18	A6ZL18 [247-269]	1	2867.37	0.751	0.969631	0.678932	26.9	892807	675702	19.47	47.45	Light	Not Found	Not Found	Not Found	Not Found	Peak Found	High	Not Found	Not Found	Not Found	Not Found	Not Found	Peak Found	Peak Found	Peak Found	Not Found	Not Found	n/a	n/a	n/a	n/a	n/a	High	n/a	n/a
High	[R].GWDVAFYKPR.[N]	1xGG [K8]	0.0198936	0.00234304	1	6	1	A6ZL18	A6ZL18 [287-296]	0	1352.67	0.983	0.999855	0.981686	44.68	157080	154461	44.88	19.2	Light	Not Found	Not Found	Not Found	Peak Found	High	Peak Found	Not Found	Not Found	Not Found	Not Found	Not Found	Peak Found	Peak Found	Peak Found	Not Found	Not Found	n/a	n/a	n/a	n/a	High	n/a	n/a	n/a					10
High	[R].SPYEPIVAELLLEVKENR.[A]	1xGG [K15]	0.000238214	0.00046156	1	4	1	A6ZL18	A6ZL18 [816-833]	1	2213.18	1.385	0.837866	0.517904	90.7	357527	495268	61.69	98.8	Light	Not Found	Not Found	Not Found	High	Not Found	Not Found	Not Found	Peak Found	Not Found	Not Found	Not Found	Peak Found	Not Found	Not Found	Peak Found	Not Found	n/a	n/a	n/a	High	n/a	n/a	n/a	n/a				20
High	[K].SQIQQYLVESGNYELISNELKAR.[L]	1xGG [K21]	0.000668297	0.00046156	1	3	1	A6ZL57	A6ZL57 [10-32]	1	2796.42	2.376	0.110129	0.11903	193.84	126224	299904	112.33		Light	Not Found	Not Found	Not Found	High	Peak Found	Not Found	Not Found	Not Found	Not Found	Not Found	Not Found	Peak Found	Not Found	Not Found	Not Found	Not Found	n/a	n/a	n/a	High	n/a	n/a	n/a	n/a				26
High	[K].LQTIVDPNIYSKYADGSDR.[I]	1xGG [K12]	7.71032e-07	0.00046156	1	2	2	A6ZMA9	A6ZMA9 [116-134]	1	2269.11	0.111	1.42157e-11	3.07685e-06	5.4	6.56e+06	728883	11.07	110.92	Light	Not Found	Not Found	High	High	Not Found	Not Found	Not Found	Not Found	Not Found	Peak Found	Peak Found	Peak Found	Peak Found	Not Found	Not Found	Not Found	n/a	n/a	High	High	n/a	n/a	n/a	n/a			42	39
High	[K].IDQEDSFNDVRPDSSYNTTSSNSVIKQYDEEASSR.[V]	1xGG [K26]	7.94279e-07	0.00046156	1	2	3	A6ZMK0	A6ZMK0 [8-42]	1	4097.81	0.228	2.17336e-05	0.0018172	6.9	4.55892e+06	735644	101.58	155.91	Light	Not Found	Peak Found	High	High	High	Not Found	Not Found	Not Found	Not Found	Peak Found	Peak Found	Peak Found	Peak Found	Peak Found	Peak Found	Not Found	n/a	n/a	High	High	High	n/a	n/a	n/a			4	44	13
High	[R].CSETVDGGFLAPFGCYSFEKLDYDATVVK.[N]	2xCarbamidomethyl [C1; C15]; 1xGG [K20]	0.00112308	0.000566562	1	2	1	A6ZMK0	A6ZMK0 [96-124]	1	3389.53	0.977	0.999855	0.948253	93.39	329146	219330	74.94	98.34	Light	Not Found	Not Found	Not Found	Peak Found	High	Peak Found	Not Found	Not Found	Not Found	Not Found	Not Found	Peak Found	Peak Found	Not Found	Not Found	Not Found	n/a	n/a	n/a	n/a	High	Low	n/a	n/a					31
High	[R].DSATHELTKVSEEPIHK.[I]	1xGG [K9]	0.00476831	0.00136949	1	1	1	A6ZMK5	A6ZMK5 [130-146]	1	2035.01	0.08	3.40552e-14	7.89568e-08	4.6	6.29949e+06	505426		138.47	Light	Not Found	High	Not Found	Not Found	Not Found	Not Found	Not Found	Not Found	Not Found	Peak Found	Not Found	Not Found	Not Found	Peak Found	Not Found	Not Found	n/a	High	n/a	n/a	n/a	n/a	n/a	n/a		20
High	[K].IITHEGLDAATVAGWSTKGK.[Y]	1xGG [K20]	0.0198936	0.00234304	1	1	2	A6ZMK5	A6ZMK5 [147-166]	1	2169.13	0.819	0.999855	0.767	12.07	496675	406888	1.21	17.18	Light	Not Found	Not Found	Not Found	Not Found	High	Peak Found	Not Found	Not Found	Not Found	Not Found	Not Found	Not Found	Peak Found	Peak Found	Not Found	Not Found	n/a	n/a	n/a	n/a	High	n/a	n/a	n/a					13
High	[K].ISKYDVSNNYEYVDSIDLHEK.[S]	1xGG [K3]	0.00595581	0.0016465	1	1	1	A6ZMK5	A6ZMK5 [177-197]	1	2645.24	0.34	0.0658848	0.052219	19.52	963722	327325		106.37	Light	Not Found	Not Found	High	Not Found	Not Found	Not Found	Not Found	Not Found	Not Found	Not Found	Peak Found	Peak Found	Not Found	Not Found	Not Found	Not Found	n/a	n/a	High	n/a	n/a	n/a	n/a	n/a			25
High	[K].KYETDCPLNTAVITPLKEFIILGGGQEAK.[D]	1xCarbamidomethyl [C6]; 1xGG [K17]	0.0518104	0.00573224	1	1	1	A6ZMK5	A6ZMK5 [233-261]	2	3319.72	1.314	0.908098	0.510535	60.14	292885	384833	79.06	30.97	Light	Not Found	Not Found	Not Found	Not Found	Peak Found	High	Peak Found	Not Found	Not Found	Not Found	Not Found	Not Found	Not Found	Peak Found	Peak Found	Not Found	n/a	n/a	n/a	n/a	n/a	High	n/a	n/a
High	[K].DVTTTSANEGKFEAR.[F]	1xGG [K11]	1.24942e-06	0.00046156	1	1	1	A6ZMK5	A6ZMK5 [262-276]	1	1739.82	0.973	0.999855	1	0	4.81182e+06	4.68156e+06			Light	Not Found	High	Not Found	Not Found	Not Found	Not Found	Not Found	Not Found	Not Found	Peak Found	Not Found	Not Found	Not Found	Not Found	Not Found	Not Found	n/a	High	n/a	n/a	n/a	n/a	n/a	n/a		44
High	[K].LWDVSNGQCVATWKSPVPVK.[R]	1xCarbamidomethyl [C9]; 1xGG [K14]	0.00573911	0.0016465	1	1	1	A6ZMK5	A6ZMK5 [78-97]	1	2385.2	1.115	0.999855	0.823104	92.67	1.29911e+06	2.50124e+06	118.17	91.78	Light	Not Found	Not Found	Not Found	Not Found	Not Found	Peak Found	High	Peak Found	Not Found	Not Found	Not Found	Not Found	Not Found	Peak Found	Peak Found	Not Found	n/a	n/a	n/a	n/a	n/a	n/a	High	n/a
High	[K].ICQFSHINEGATIGNNESLSDKFK.[L]	1xCarbamidomethyl [C2]; 1xGG [K]	0.0356674	0.00419276	1	2	2	A6ZMR6	A6ZMR6 [256-279]	1	2823.34	0.703	0.935126	0.580086	25.85	228541	160725	28.92	56.28	Light	Not Found	Not Found	Not Found	Peak Found	High	Not Found	Not Found	Not Found	Not Found	Not Found	Not Found	Peak Found	Peak Found	Not Found	Not Found	Not Found	n/a	n/a	n/a	Medium	High	n/a	n/a	n/a				9	16
High	[K].VVAQVEDAVNNTQQADLKNK.[A]	1xGG [K]	1.09427e-08	0.00046156	1	2	3	A6ZN26	A6ZN26 [170-189]	1	2298.17	1.845	0.285672	0.256942	127.9	180802	353341	134.06	115.65	Light	Not Found	Not Found	High	High	Peak Found	Not Found	Not Found	Not Found	Not Found	Peak Found	Peak Found	Peak Found	Not Found	Peak Found	Peak Found	Not Found	n/a	n/a	High	High	n/a	n/a	n/a	n/a			61	12
High	[K].TVKQLEDVFQR.[Y]	1xGG [K3]	0.0214399	0.00246156	1	2	1	A6ZNC8	A6ZNC8 [214-224]	1	1476.78									Light	Not Found	Not Found	High	Not Found	Not Found	Not Found	Not Found	Not Found	Not Found	Not Found	Not Found	Not Found	Not Found	Not Found	Not Found	Not Found	n/a	n/a	High	n/a	n/a	n/a	n/a	n/a			17
High	[R].ITNSEEYAAEKNPR.[Y]	1xGG [K11]	0.000231243	0.00046156	1	2	1	A6ZNW6	A6ZNW6 [348-361]	1	1735.82	1.185	0.993725	0.658105	145.92	94916	84966.8	139.1	145.41	Light	Not Found	High	Not Found	Peak Found	Not Found	Not Found	Not Found	Not Found	Not Found	Peak Found	Not Found	Not Found	Peak Found	Peak Found	Peak Found	Not Found	n/a	High	n/a	n/a	n/a	n/a	n/a	n/a		31
High	[K].DVPEPITEFTSPPLDGLLLENIKLAR.[F]	1xGG [K23]	2.14783e-05	0.00046156	1	2	2	A6ZP47	A6ZP47 [136-161]	1	2991.6	1.004	0.999855	0.907911	99.89	326150	327467	80.61	72.09	Light	Not Found	Not Found	Not Found	Peak Found	High	High	Not Found	Not Found	Not Found	Not Found	Not Found	Peak Found	Peak Found	Peak Found	Not Found	Not Found	n/a	n/a	n/a	n/a	High	High	n/a	n/a					38
High	[R].VGSTSENITQKVLYVENQDK.[K]	1xGG [K11]	0.0289258	0.00313612	1	2	1	A6ZP47	A6ZP47 [367-386]	1	2366.18	100	8.72433e-17				1.68439e+06			Light	Not Found	Not Found	High	Not Found	Not Found	Not Found	Not Found	Not Found	Not Found	Not Found	Peak Found	Not Found	Not Found	Not Found	Not Found	Not Found	n/a	n/a	High	n/a	n/a	n/a	n/a	n/a			10
High	[R].CKEWYGWHFPELAK.[I]	1xCarbamidomethyl [C1]; 1xGG [K2]	0.0417289	0.00489498	1	2	2	A6ZPE5	A6ZPE5 [184-197]	1	1964.91	0.63	0.776937	0.467782	43.84	1.19427e+06	595575	92.77	118.27	Light	Not Found	Not Found	Not Found	Not Found	Peak Found	High	Peak Found	Peak Found	Not Found	Not Found	Not Found	Not Found	Peak Found	Peak Found	Peak Found	Peak Found	n/a	n/a	n/a	n/a	n/a	High	n/a	n/a
High	[R].SKASETDLSEILPEEIEER.[V]	1xGG [K2]	6.17047e-07	0.00046156	1	2	2	A6ZPE5	A6ZPE5 [216-234]	1	2289.11	0.864	0.999855	0.798452	85.56	2.57848e+06	2.22869e+06	85.16	100.37	Light	Not Found	High	Peak Found	High	Not Found	Not Found	Not Found	Not Found	Not Found	Peak Found	Peak Found	Peak Found	Not Found	Not Found	Not Found	Not Found	n/a	High	n/a	High	n/a	n/a	n/a	n/a		42		8
High	[R].MKAIAPNLTQLVGELVGAR.[L]	1xGG [K2]	0.0161345	0.00214714	1	2	1	A6ZPE5	A6ZPE5 [280-298]	1	2095.17	1.056	0.999855	0.844761	19.78	2.37509e+06	2.50844e+06	20.52	13.33	Light	Not Found	Not Found	Not Found	Not Found	Not Found	Not Found	High	Peak Found	Not Found	Not Found	Not Found	Not Found	Not Found	Not Found	Peak Found	Peak Found	n/a	n/a	n/a	n/a	n/a	n/a	High	n/a
High	[R].MKAIAPNLTQLVGELVGAR.[L]	1xOxidation [M1]; 1xGG [K2]	0.00641411	0.0016465	1	2	1	A6ZPE5	A6ZPE5 [280-298]	1	2111.16	1.395	0.701837	0.556221	145.85	2.78814e+06	1.01926e+06	119.42	138.8	Light	Not Found	Not Found	Not Found	Not Found	Peak Found	Not Found	High	Peak Found	Not Found	Not Found	Not Found	Not Found	Not Found	Peak Found	Peak Found	Not Found	n/a	n/a	n/a	n/a	n/a	Low	High	n/a
High	[R].LIAHSGSLISLAKSPASTIQILGAEK.[A]	1xGG [K13]	1.11728e-05	0.00046156	1	2	2	A6ZPE5	A6ZPE5 [299-324]	1	2719.54	1.131	0.978271	0.747667	40.57	5.10631e+06	5.77356e+06	50.76	46.34	Light	Not Found	Not Found	Not Found	Not Found	Not Found	Not Found	High	Peak Found	Not Found	Not Found	Not Found	Not Found	Not Found	Not Found	Peak Found	Peak Found	n/a	n/a	n/a	n/a	n/a	n/a	High	n/a
High	[K].SPASTIQILGAEKALFR.[A]	1xGG [K13]	0.000179651	0.00046156	1	2	2	A6ZPE5	A6ZPE5 [312-328]	1	1916.06	0.986	0.999855	0.981417	39.05	2.0464e+06	2.3159e+06	49.43	58.91	Light	Not Found	Not Found	Not Found	Not Found	High	High	Peak Found	Not Found	Not Found	Not Found	Not Found	Not Found	Peak Found	Peak Found	Peak Found	Not Found	n/a	n/a	n/a	n/a	High	High	n/a	n/a					28
High	[K].FNSAANALEEANSIIEGKVSSQLEK.[L]	1xGG [K18]	0.0558178	0.00626575	1	2	1	A6ZPE5	A6ZPE5 [50-74]	1	2763.38	0.869	0.999855	0.807381	95.32	134590	147730	150.66	61.71	Light	Not Found	Not Found	Not Found	High	Peak Found	Peak Found	Not Found	Peak Found	Not Found	Not Found	Not Found	Peak Found	Peak Found	Peak Found	Not Found	Not Found	n/a	n/a	n/a	High	n/a	n/a	n/a	n/a				13
High	[R].NSSVSPNEKYLVTFSTEPIIVEEDNEFSPFTK.[K]	1xGG [K9]	0.0729419	0.00778708	1	2	1	A6ZPJ1	A6ZPJ1 [274-305]	1	3761.81	0.989	0.999855	0.980498	29.89	416600	412009	49.9	12.9	Light	Not Found	Not Found	Not Found	High	Peak Found	Peak Found	Not Found	Not Found	Not Found	Not Found	Not Found	Peak Found	Peak Found	Not Found	Not Found	Not Found	n/a	n/a	n/a	High	Medium	n/a	n/a	n/a				8	7
High	[K].LSSEDKSNPLLLEFAEK.[I]	1xGG [K6]	0.0163775	0.0022293	1	2	1	A6ZPP2	A6ZPP2 [215-231]	1	2034.04	0.68	0.816778	0.54032	46.08	350783	238433	118.03	129.14	Light	Not Found	Not Found	High	Peak Found	Not Found	Not Found	Not Found	Not Found	Not Found	Not Found	Peak Found	Peak Found	Not Found	Not Found	Not Found	Not Found	n/a	n/a	High	n/a	n/a	n/a	n/a	n/a			18
High	[R].EVIYCGICSYPPEYCEFSGKLK.[R]	3xCarbamidomethyl [C5; C8; C15]; 1xGG [K]	0.00228852	0.000566562	1	1	2	A6ZPY2	A6ZPY2 [4-25]	1	2813.26	100	8.72433e-17				142613		145.07	Light	Not Found	Not Found	Not Found	High	Not Found	Not Found	Not Found	Not Found	Not Found	Not Found	Not Found	Peak Found	Peak Found	Peak Found	Not Found	Not Found	n/a	n/a	n/a	High	n/a	n/a	n/a	n/a				18
High	[R].HGIFVWGPTIDKAK.[I]	1xGG [K12]	0.0897163	0.00892778	1	4	1	A6ZPY9	A6ZPY9 [192-205]	1	1682.9	0.307	0.0455509	0.0451301	12.91	1.21766e+06	374362	65.19	116.84	Light	Not Found	Not Found	Not Found	Not Found	Not Found	Peak Found	High	Peak Found	Not Found	Not Found	Not Found	Not Found	Peak Found	Peak Found	Peak Found	Not Found	n/a	n/a	n/a	n/a	n/a	n/a	High	n/a
High	[K].ETDANISTSTKSEESYIADYK.[V]	1xGG [K11]	0.00329127	0.000908178	1	2	1	A6ZQ47	A6ZQ47 [411-431]	1	2466.12	0.01	8.72433e-17			208886		131.26		Light	Not Found	High	Peak Found	Not Found	Not Found	Not Found	Not Found	Not Found	Not Found	Not Found	Not Found	Not Found	Not Found	Not Found	Not Found	Not Found	n/a	High	n/a	n/a	n/a	n/a	n/a	n/a		34
High	[K].VHPYITVELLHKAPIR.[S]	1xGG [K12]	0.000919313	0.000566562	1	2	2	A6ZQE4	A6ZQE4 [148-163]	1	2000.14	1.068	0.999855	0.878076	138.89	1.4409e+06	1.77134e+06	104.51	105.41	Light	Not Found	Not Found	Not Found	Not Found	Peak Found	High	High	Not Found	Not Found	Not Found	Not Found	Not Found	Peak Found	Peak Found	Peak Found	Not Found	n/a	n/a	n/a	n/a	n/a	High	High	n/a
High	[R].IDDAGAVITFTEAKDVK.[L]	1xGG [K14]	0.00081646	0.00046156	1	2	1	A6ZQF3	A6ZQF3 [262-278]	1	1906.98	2.109	0.128504	0.20707	101.22	1.20495e+06	2.54121e+06	100.78	56.93	Light	Not Found	High	Peak Found	Not Found	Not Found	Peak Found	Peak Found	Not Found	Not Found	Peak Found	Peak Found	Not Found	Not Found	Not Found	Not Found	Not Found	n/a	High	n/a	n/a	n/a	n/a	n/a	n/a		38
High	[R].LCDDIKCIQSTEQDIQIR.[V]	2xCarbamidomethyl [C2; C7]; 1xGG [K6]	2.72492e-06	0.00046156	1	2	1	A6ZQF3	A6ZQF3 [498-515]	1	2349.12	1.239	0.977711	0.576497	144.74	228303	1.37457e+06	150.08	106.54	Light	Not Found	High	Peak Found	Peak Found	Peak Found	Not Found	Not Found	Not Found	Not Found	Peak Found	Peak Found	Not Found	Peak Found	Not Found	Not Found	Not Found	n/a	High	n/a	n/a	n/a	n/a	n/a	n/a		26
High	[R].SGEICFVSNEFYSLTGFNKNLLLDR.[T]	1xCarbamidomethyl [C5]; 1xGG [K19]	0.00198776	0.000566562	1	4	1	A6ZQM3	A6ZQM3 [487-511]	1	3037.47	0.647	0.786466	0.460032	0	1.30235e+06	842524			Light	Not Found	Not Found	Not Found	Not Found	Not Found	Not Found	High	Not Found	Not Found	Not Found	Not Found	Not Found	Not Found	Not Found	Peak Found	Not Found	n/a	n/a	n/a	n/a	n/a	n/a	High	n/a
High	[K].ETLFPYFTNKVPQLVQQDTR.[D]	1xGG [K10]	0.00909052	0.00177697	1	2	1	A6ZQR2	A6ZQR2 [24-43]	1	2538.3	14.492	1.92366e-15	1.04218e-10	148.21	422739	6.12651e+06	99.98		Light	Not Found	Not Found	Not Found	Not Found	Peak Found	High	Not Found	Not Found	Not Found	Not Found	Not Found	Not Found	Not Found	Peak Found	Not Found	Not Found	n/a	n/a	n/a	n/a	n/a	High	n/a	n/a
High	[-].MYSNHNLNSDDCCFDWNEEKAAELQR.[T]	2xCarbamidomethyl [C12; C13]; 1xGG [K20]	8.42558e-06	0.00046156	1	1	2	A6ZR60	A6ZR60 [1-26]	1	3360.37	0.65	0.760378	0.486753	26.93	381292	247684	79.18	89.05	Light	Not Found	Not Found	High	High	Not Found	Not Found	Not Found	Not Found	Not Found	Not Found	Peak Found	Peak Found	Not Found	Not Found	Not Found	Not Found	n/a	n/a	High	High	n/a	n/a	n/a	n/a			30	14
High	[-].MYSNHNLNSDDCCFDWNEEKAAELQR.[T]	2xCarbamidomethyl [C12; C13]; 1xOxidation [M1]; 1xGG [K20]	1.01485e-06	0.00046156	1	1	1	A6ZR60	A6ZR60 [1-26]	1	3376.37	0.01	8.72433e-17			348225				Light	Not Found	Not Found	High	Not Found	Not Found	Not Found	Not Found	Not Found	Not Found	Not Found	Not Found	Not Found	Not Found	Not Found	Not Found	Not Found	n/a	n/a	High	n/a	n/a	n/a	n/a	n/a			36
High	[R].GISEEEMFKVIK.[T]	1xOxidation [M7]; 1xGG [K9]	0.00399108	0.00122257	1	1	1	A6ZR80	A6ZR80 [127-138]	1	1539.77	1.023	0.999855	0.910426	136.12	42226.3	54998.3	190.45	170.68	Light	Not Found	High	Not Found	Peak Found	Peak Found	Peak Found	Peak Found	Not Found	Not Found	Peak Found	Peak Found	Peak Found	Peak Found	Not Found	Not Found	Not Found	n/a	High	n/a	n/a	n/a	n/a	n/a	n/a		14
High	[R].MITKHTFVGEGFTR.[R]	1xOxidation [M1]; 1xGG [K4]	0.0142103	0.00189078	1	1	1	A6ZR80	A6ZR80 [150-163]	1	1753.87	0.819	0.999855	0.793004	55.93	261781	214284	87.15	106.94	Light	Not Found	Not Found	Not Found	Not Found	Peak Found	High	Not Found	Not Found	Not Found	Not Found	Not Found	Not Found	Peak Found	Peak Found	Not Found	Not Found	n/a	n/a	n/a	n/a	n/a	High	n/a	n/a
High	[K].VELSVSEGNESKEISVDVPNK.[G]	1xGG [K12]	0.00225483	0.000566562	1	2	1	A6ZRL6	A6ZRL6 [250-270]	1	2373.18	0.39	0.0855117	0.158052	19.78	2.35153e+06	916006		93.39	Light	Not Found	High	Not Found	Not Found	Not Found	Not Found	Not Found	Not Found	Not Found	Peak Found	Peak Found	Not Found	Not Found	Not Found	Not Found	Not Found	n/a	High	n/a	n/a	n/a	n/a	n/a	n/a		24
High	[R].ADNNLLPSPSPQLTEDIKCLSINGTK.[T]	1xCarbamidomethyl [C19]; 1xGG [K]	0.100905	0.00960465	1	2	2	A6ZRL6	A6ZRL6 [336-361]	1	2939.48	2.149	0.204332	0.164513	82.26	162306	303190	83.46	56.69	Light	Not Found	Not Found	Peak Found	High	Peak Found	Not Found	Not Found	Not Found	Not Found	Not Found	Not Found	Peak Found	Peak Found	Not Found	Not Found	Not Found	n/a	n/a	n/a	High	n/a	n/a	n/a	n/a				18
High	[R].AFISPKTIEDYYFGR.[D]	1xGG [K6]	0.000313516	0.00046156	1	2	1	A6ZRL6	A6ZRL6 [71-85]	1	1920.95	1.081	0.999855	0.791313	96.04	322529	432370	97.7	81.21	Light	Not Found	Not Found	Not Found	Peak Found	High	Peak Found	Not Found	Not Found	Not Found	Not Found	Not Found	Peak Found	Peak Found	Peak Found	Not Found	Not Found	n/a	n/a	n/a	n/a	High	n/a	n/a	n/a					33
High	[K].TQESIFSHIGKVSSNVK.[V]	1xGG [K]	0.00766368	0.00177169	1	2	3	A6ZRQ4	A6ZRQ4 [482-498]	1	1975.02	0.863	0.999855	0.867433	49.49	901389	819970	54.16	54.54	Light	Not Found	Not Found	Not Found	High	Peak Found	Peak Found	High	Not Found	Not Found	Not Found	Peak Found	Peak Found	Peak Found	Peak Found	Peak Found	Not Found	n/a	n/a	n/a	High	Low	n/a	High	n/a				22	7
High	[R].TGFPTTAQAKEASLQAQDSGSQQR.[N]	1xGG [K10]	9.22983e-10	0.00046156	1	5	1	A6ZRQ9	A6ZRQ9 [503-526]	1	2621.26	0.936	0.999855	0.953478	53.86	1.67576e+06	1.56781e+06	98.56	97.8	Light	Not Found	Not Found	High	Peak Found	Not Found	Not Found	Not Found	Not Found	Not Found	Not Found	Peak Found	Peak Found	Not Found	Not Found	Not Found	Not Found	n/a	n/a	High	Low	n/a	n/a	n/a	n/a			62	22
High	[K].TGKNADGLSGTTTIIENNVGVNEEK.[A]	1xGG [K3]	0.00480379	0.00136949	1	4	1	A6ZRR2	A6ZRR2 [170-194]	1	2675.31	1.624	0.429024	0.35801	146.56	197444	320562	164.27	153.33	Light	Not Found	High	Peak Found	Not Found	Peak Found	Not Found	Not Found	Not Found	Not Found	Peak Found	Peak Found	Peak Found	Not Found	Not Found	Not Found	Not Found	n/a	High	n/a	n/a	n/a	n/a	n/a	n/a		26
High	[K].VNLVKSEGYVTDGLGK.[T]	1xGG [K5]	0.000154858	0.00046156	1	4	1	A6ZRR2	A6ZRR2 [206-221]	1	1792.94	3.173	0.0415528	0.014898	120.94	256827	495432	172.83	120.84	Light	Not Found	Peak Found	High	Peak Found	Peak Found	Peak Found	Peak Found	Not Found	Not Found	Peak Found	Peak Found	Peak Found	Not Found	Not Found	Not Found	Not Found	n/a	n/a	High	Low	n/a	n/a	n/a	n/a			31	12
High	[K].SEGYVTDGLGKTQSSESR.[L]	1xGG [K11]	1.10123e-06	0.00046156	1	4	5	A6ZRR2	A6ZRR2 [211-228]	1	2014.93	6.114	0.000204008	0.00195022	147.24	159752	1.319e+06	242.4	171.29	Light	Not Found	High	High	Peak Found	High	Peak Found	Peak Found	Not Found	Not Found	Peak Found	Peak Found	Peak Found	Not Found	Not Found	Not Found	Not Found	n/a	High	High	Low	High	n/a	n/a	n/a		47	36	22	12
High	[K].DTSTSADAEASEDQNKEPLSK.[S]	1xGG [K16]	0.0601309	0.00657703	1	4	1	A6ZRR2	A6ZRR2 [253-273]	1	2337.03	4.513	0.00300999	0.00956606	390.1	229742	1.03683e+06	132.2		Light	Not Found	High	Peak Found	Not Found	Not Found	Not Found	Not Found	Not Found	Not Found	Peak Found	Not Found	Not Found	Not Found	Not Found	Not Found	Not Found	n/a	High	n/a	n/a	n/a	n/a	n/a	n/a		20
High	[K].FEKPEEKVPVSSITSHAK.[E]	1xGG [K7]	0.00420368	0.00122257	1	4	1	A6ZRR2	A6ZRR2 [277-294]	1	2127.11	0.962	0.999855	0.980436	131.57	42225.8	53823.3	169.12	154.21	Light	Not Found	Not Found	High	Peak Found	Peak Found	Peak Found	Not Found	Not Found	Not Found	Not Found	Peak Found	Peak Found	Not Found	Peak Found	Not Found	Not Found	n/a	n/a	High	n/a	n/a	n/a	n/a	n/a			21
High	[K].ETSVKPTGKVATETQTYETK.[Q]	1xGG [K9]	0.0103148	0.00177697	1	4	2	A6ZRR2	A6ZRR2 [295-314]	1	2312.16	3.84	0.0139857	0.00351785	299.79	140184	1.426e+06	171.14	139.55	Light	Not Found	High	High	Peak Found	Not Found	Not Found	Not Found	Not Found	Not Found	Peak Found	Peak Found	Not Found	Not Found	Not Found	Not Found	Not Found	n/a	High	High	n/a	n/a	n/a	n/a	n/a		15	12
High	[K].VATETQTYETKQGAPTAAAK.[K]	1xGG [K11]	2.53393e-09	0.00046156	1	4	2	A6ZRR2	A6ZRR2 [304-323]	1	2180.08	0.444	0.182282	0.153185	29.05	397399	137635	192.27	220.1	Light	Not Found	High	High	Not Found	Not Found	Peak Found	Peak Found	Not Found	Not Found	Peak Found	Peak Found	Peak Found	Not Found	Peak Found	Peak Found	Not Found	n/a	High	High	n/a	n/a	n/a	n/a	n/a		76	62
High	[R].LEELKDALPKMDSLSLEDELAK.[I]	1xOxidation [M11]; 1xGG [K5]; 1xLRGG [K22]	0.104665	0.00989107	1	2	1	A6ZRR9	A6ZRR9 [74-95]	2	3000.56									Light	Not Found	Not Found	High	Not Found	Not Found	Not Found	Not Found	Not Found	Not Found	Not Found	Not Found	Not Found	Not Found	Not Found	Not Found	Not Found	n/a	n/a	High	n/a	n/a	n/a	n/a	n/a			14
High	[R].VVGNDAGEKLSILAGFISR.[I]	1xGG [K9]	0.00305604	0.000744398	1	1	1	A6ZRW1	A6ZRW1 [186-204]	1	2060.11	100	8.72433e-17				281280		150.71	Light	Not Found	Not Found	Not Found	Not Found	Not Found	Not Found	High	Not Found	Not Found	Not Found	Not Found	Not Found	Peak Found	Peak Found	Peak Found	Not Found	n/a	n/a	n/a	n/a	n/a	Medium	High	n/a
High	[R].AKFPENIGLLVAETVLR.[E]	1xGG [K2]	0.0762586	0.00821507	1	1	1	A6ZRW1	A6ZRW1 [314-330]	1	1984.12	1.079	0.999855	0.843922	50.63	1.01973e+06	1.0998e+06	67.01	60.2	Light	Not Found	Not Found	Not Found	Not Found	Not Found	Peak Found	High	Not Found	Not Found	Not Found	Not Found	Not Found	Not Found	Peak Found	Peak Found	Not Found	n/a	n/a	n/a	n/a	n/a	Medium	High	n/a
High	[K].ALELKPDYSKVLLR.[R]	1xGG [K10]	0.0112781	0.00177697	1	1	2	A6ZRW3	A6ZRW3 [158-171]	1	1759.01	1.191	0.994414	0.713028	22.86	461273	549165	38.67	55.22	Light	Not Found	Not Found	Not Found	High	High	Peak Found	Peak Found	Not Found	Not Found	Peak Found	Not Found	Peak Found	Peak Found	Peak Found	Peak Found	Not Found	n/a	n/a	n/a	High	High	Low	n/a	n/a				20	22
High	[R].ELAVQIQTECSKFGHSSR.[I]	1xCarbamidomethyl [C10]; 1xGG [K12]	0.00194403	0.000566562	1	2	1	A6ZRX0	A6ZRX0 [197-214]	1	2191.06	1.419	0.669725	0.488738	96.62	209716	281049	101.69	64.52	Light	Not Found	Not Found	Peak Found	High	Peak Found	Not Found	Not Found	Not Found	Not Found	Not Found	Peak Found	Peak Found	Not Found	Not Found	Not Found	Not Found	n/a	n/a	Low	High	n/a	n/a	n/a	n/a			1	20
High	[R].LNKYLETASQDNEYK.[T]	1xGG [K3]	0.00755081	0.00177169	1	2	2	A6ZRX0	A6ZRX0 [348-362]	1	1929.92	0.362	0.144051	0.0691856	18.65	386654	74583.4	94.34	125.24	Light	Not Found	High	High	Not Found	Not Found	Peak Found	Not Found	Not Found	Not Found	Peak Found	Peak Found	Peak Found	Peak Found	Not Found	Not Found	Not Found	n/a	High	High	n/a	n/a	n/a	n/a	n/a		17	20
High	[R].EANQNIPPELLKYDR.[R]	1xGG [K12]	0.0708095	0.00773552	1	2	1	A6ZRX0	A6ZRX0 [481-495]	1	1913.97	0.01	8.72433e-17			115239		120.86		Light	Not Found	Not Found	High	Peak Found	Peak Found	Peak Found	Peak Found	Not Found	Not Found	Not Found	Not Found	Not Found	Not Found	Not Found	Not Found	Not Found	n/a	n/a	High	n/a	n/a	n/a	n/a	n/a			9
High	[R].SNYNQPQELIKPNWDEELPK.[L]	1xGG [K11]	1.11001e-07	0.00046156	1	2	1	A6ZRX0	A6ZRX0 [50-69]	0	2556.24	0.085	6.98863e-07	5.43676e-06	0.93	1.05134e+06	175273	107.18	129.79	Light	Not Found	Not Found	High	Peak Found	Peak Found	Peak Found	Not Found	Not Found	Not Found	Not Found	Peak Found	Peak Found	Not Found	Not Found	Not Found	Not Found	n/a	n/a	High	Low	n/a	n/a	n/a	n/a			48	4
High	[K].VNHDQVLPILYNSKLDSSVLNK.[I]	1xGG [K14]	0.000238214	0.00046156	1	2	1	A6ZRZ6	A6ZRZ6 [26-47]	1	2610.39	0.432	0.251334	0.162564	25.06	1.24288e+06	361324	125.38	135.01	Light	Not Found	Not Found	Not Found	Not Found	High	Peak Found	Not Found	Not Found	Not Found	Not Found	Not Found	Peak Found	Peak Found	Peak Found	Peak Found	Peak Found	n/a	n/a	n/a	n/a	High	n/a	n/a	n/a					43
High	[R].LKDCQWEFENDVEK.[F]	1xCarbamidomethyl [C4]; 1xGG [K2]	0.0026348	0.000566562	1	1	1	A6ZS33	A6ZS33 [271-284]	1	1953.86	0.978	0.999855	0.990819	135.13	154709	151252	158.15	152.95	Light	Not Found	High	Peak Found	Peak Found	Not Found	Not Found	Not Found	Not Found	Not Found	Peak Found	Peak Found	Peak Found	Not Found	Not Found	Not Found	Not Found	n/a	High	n/a	n/a	n/a	n/a	n/a	n/a		21
High	[R].NHGENNVGTVCLPSIKSLMVSPEVYENTK.[S]	1xCarbamidomethyl [C11]; 1xGG [K16]	0.019452	0.00234304	1	1	1	A6ZS83	A6ZS83 [34-62]	1	3330.61	0.01	8.72433e-17			364579		102.52		Light	Not Found	Not Found	Peak Found	Not Found	Peak Found	High	Not Found	Not Found	Not Found	Not Found	Not Found	Not Found	Not Found	Not Found	Not Found	Not Found	n/a	n/a	n/a	n/a	n/a	High	n/a	n/a
High	[K].TGIGLTPEEKTRYEDDSK.[A]	1xGG [K10]	0.0525884	0.0058519	1	2	1	A6ZS94	A6ZS94 [21-38]	2	2153.04	0.925	0.999855	0.913113	122.75	172703	159801	134.27	128.24	Light	Not Found	High	Peak Found	Not Found	Not Found	Peak Found	Not Found	Peak Found	Not Found	Peak Found	Peak Found	Not Found	Not Found	Not Found	Not Found	Not Found	n/a	High	n/a	n/a	n/a	n/a	n/a	n/a		12
High	[R].ELAQQIKETFDSLGSLMGVR.[S]	1xGG [K7]	3.66632e-05	0.00046156	1	2	1	A6ZSX1	A6ZSX1 [160-179]	1	2336.19	0.651	0.495402	0.387746	61.72	5.28126e+06	168882	95.97	158.42	Light	Not Found	Not Found	Not Found	Not Found	Peak Found	Not Found	High	Peak Found	Not Found	Not Found	Peak Found	Peak Found	Peak Found	Peak Found	Peak Found	Peak Found	n/a	n/a	n/a	n/a	n/a	n/a	High	Medium
High	[R].ELAQQIKETFDSLGSLMGVR.[S]	1xOxidation [M17]; 1xGG [K7]	0.0247175	0.00266465	1	2	1	A6ZSX1	A6ZSX1 [160-179]	1	2352.19	1.303	0.904854	0.618127	143.35	1.18372e+06	1.49601e+06	155.86	142.03	Light	Not Found	Not Found	Not Found	Not Found	Peak Found	High	Peak Found	Peak Found	Not Found	Not Found	Not Found	Not Found	Peak Found	Peak Found	Peak Found	Peak Found	n/a	n/a	n/a	n/a	Low	High	n/a	n/a					2
High	[K].KEEVPEPVAGPIVESSVTEKSPALPQADDPIVETK.[E]	1xGG [K20]	7.10054e-05	0.00046156	1	7	2	A6ZT54	A6ZT54 [251-285]	2	3799.95	0.177	0.000407897	0.0013512	4.41	1.96801e+06	417734	73.59	109.62	Light	Not Found	High	High	Not Found	Not Found	Not Found	Not Found	Peak Found	Not Found	Peak Found	Peak Found	Peak Found	Peak Found	Not Found	Not Found	Not Found	n/a	High	High	n/a	n/a	n/a	n/a	n/a		34	29
High	[K].DEEVFTLDPIVNKAPK.[L]	1xGG [K13]	0.00727588	0.00177169	1	8	1	A6ZT54	A6ZT54 [361-376]	1	1929	0.179	0.00149051	0.00164794	12.46	1.21823e+06	217622		132.21	Light	Not Found	Not Found	High	Not Found	Not Found	Not Found	Not Found	Not Found	Not Found	Not Found	Peak Found	Not Found	Not Found	Peak Found	Not Found	Not Found	n/a	n/a	High	n/a	n/a	n/a	n/a	n/a			20
High	[R].MPSLNNYYSSQSFPQPKSSTVSSK.[Q]	1xGG [K24]	0.00502227	0.00136949	1	3	1	A6ZTX2	A6ZTX2 [277-300]	1	2778.3	0.93	0.999855	0.961337	4.18	1.40568e+06	1.30745e+06	72.63	0.86	Light	Not Found	Peak Found	Not Found	Peak Found	Not Found	High	Not Found	Not Found	Not Found	Not Found	Not Found	Peak Found	Not Found	Peak Found	Not Found	Not Found	n/a	n/a	n/a	Medium	n/a	High	n/a	n/a				19
High	[R].MPSLNNYYSSQSFPQPKSSTVSSK.[Q]	1xOxidation [M1]; 1xGG [K]	0.00011421	0.00046156	1	3	3	A6ZTX2	A6ZTX2 [277-300]	1	2794.3	0.959	0.999855	0.975151	79.2	2.61429e+06	2.37592e+06	65.47	67.58	Light	Not Found	Not Found	Peak Found	Peak Found	High	High	High	Not Found	Not Found	Not Found	Peak Found	Peak Found	Peak Found	Peak Found	Peak Found	Not Found	Low	n/a	n/a	Low	High	High	High	n/a	3			13	25
High	[K].YVIPEKISLNLDSK.[K]	1xGG [K6]	0.0566552	0.00626575	1	3	1	A6ZTX2	A6ZTX2 [411-424]	1	1732.95	1.011	0.999855	0.926068	103.17	1.0998e+06	1.38263e+06	109	89.8	Light	Not Found	Not Found	Peak Found	Peak Found	High	Peak Found	Not Found	Not Found	Not Found	Not Found	Peak Found	Peak Found	Peak Found	Peak Found	Peak Found	Peak Found	n/a	n/a	n/a	n/a	High	n/a	n/a	n/a					7
High	[K].YVIPEKISLNLDSKK.[D]	1xGG [K6]	0.0442978	0.00512666	1	3	2	A6ZTX2	A6ZTX2 [411-425]	2	1861.04	1.232	0.991398	0.597407	76.38	294257	433273	57.55	55.06	Light	Not Found	Not Found	Not Found	High	Peak Found	Peak Found	Not Found	Not Found	Not Found	Not Found	Not Found	Peak Found	Peak Found	Peak Found	Not Found	Not Found	n/a	n/a	n/a	High	n/a	n/a	n/a	n/a				19
High	[K].VQKVDFPTIPQLEILDLDIITQPK.[S]	1xGG [K3]	0.000136492	0.00046156	1	3	1	A6ZTX2	A6ZTX2 [44-67]	1	2877.6	0.895	0.999855	0.92557	59.03	199963	179018	77.14	97.59	Light	Not Found	Not Found	Not Found	Not Found	Peak Found	High	Peak Found	Not Found	Not Found	Not Found	Not Found	Not Found	Peak Found	Peak Found	Peak Found	Not Found	n/a	n/a	n/a	n/a	n/a	High	n/a	n/a
High	[K].DIESHAEANTKLNQQQLR.[R]	1xGG [K11]	0.00167609	0.000566562	1	2	3	A6ZU34	A6ZU34 [911-928]	1	2209.1	0.744	0.936659	0.666788	35.24	1.04134e+06	774570	93.73	87.49	Light	Not Found	High	High	Not Found	Not Found	Not Found	Not Found	Not Found	Not Found	Peak Found	Peak Found	Not Found	Not Found	Not Found	Not Found	Not Found	n/a	High	High	n/a	n/a	n/a	n/a	n/a		26	20
High	[K].VGRDDITGSSTYIHVHDGKYLLQGGLDR.[Y]	1xGG [K19]	7.70495e-05	0.00046156	1	2	1	A6ZU71	A6ZU71 [355-382]	2	3186.59	1.48	0.602089	0.445419	110.45	202816	300201	109.55	65.05	Light	Not Found	Not Found	Not Found	High	Peak Found	Not Found	Not Found	Not Found	Not Found	Not Found	Not Found	Peak Found	Peak Found	Not Found	Not Found	Not Found	n/a	n/a	n/a	High	n/a	n/a	n/a	n/a				26
High	[R].GLDIPNVKTVINLTFPLTVEDYVHR.[I]	1xGG [K8]	0.000196394	0.00046156	1	2	1	A6ZUA1	A6ZUA1 [422-446]	1	2967.59	1.635	0.343748	0.214429	90.23	2.60985e+06	4.26624e+06	73.52		Light	Not Found	Not Found	Not Found	Not Found	Not Found	Not Found	High	Peak Found	Not Found	Not Found	Not Found	Not Found	Not Found	Not Found	Peak Found	Not Found	n/a	n/a	n/a	n/a	n/a	n/a	High	n/a
High	[K].HLAGGLVNVLNGANQPVPEDLIKFGTHTK.[K]	1xGG [K29]	0.0291432	0.00313612	1	2	1	A6ZUA1	A6ZUA1 [469-497]	1	3153.68	3.146	0.0292815	0.0123298	303.68	490041	1.54168e+06	127.08		Light	Not Found	Not Found	Not Found	Not Found	Not Found	Peak Found	High	Not Found	Not Found	Not Found	Not Found	Not Found	Not Found	Not Found	Peak Found	Not Found	n/a	n/a	n/a	n/a	n/a	n/a	High	n/a
High	[R].VAITNVEMTQIKGILSQR.[R]	1xOxidation [M8]; 1xGG [K12]	0.000179651	0.00046156	1	2	1	A6ZUC0	A6ZUC0 [214-231]	1	2131.15	0.01	8.72433e-17			228446		115.33		Light	Not Found	Not Found	Not Found	Not Found	Not Found	Peak Found	High	Not Found	Not Found	Not Found	Not Found	Not Found	Not Found	Not Found	Not Found	Not Found	n/a	n/a	n/a	n/a	n/a	n/a	High	n/a
High	[K].MPIELYNGDDWIGLYKVIDTR.[A]	1xGG [K16]	0.000274302	0.00046156	1	6	1	A6ZUG8	A6ZUG8 [680-700]	1	2625.3	2.203	0.213423	0.0665592	69.98	106682	235064	81.52		Light	Not Found	Not Found	Not Found	Peak Found	Peak Found	High	Not Found	Not Found	Not Found	Not Found	Not Found	Not Found	Not Found	Peak Found	Not Found	Not Found	n/a	n/a	n/a	n/a	n/a	High	n/a	n/a
High	[K].WGIHFVKGEVLASTWDPK.[T]	1xGG [K7]	0.0011655	0.000566562	1	2	1	A6ZUT6	A6ZUT6 [122-139]	1	2184.12	0.346	0.0747043	0.0632401	16.89	599221	49959.9	129.83	187.67	Light	Not Found	Not Found	Not Found	Not Found	Not Found	Peak Found	High	Not Found	Not Found	Not Found	Not Found	Peak Found	Peak Found	Peak Found	Peak Found	Not Found	n/a	n/a	n/a	n/a	n/a	n/a	High	n/a
High	[K].DKKDEFDNGECAGLDVFQR.[I]	1xCarbamidomethyl [C11]; 1xGG [K2]	0.0116191	0.00177697	1	2	1	A6ZUT6	A6ZUT6 [75-93]	2	2357.05	0.77	0.990475	0.685664	38.52	662090	509496	84.3	68.22	Light	Not Found	High	Peak Found	Not Found	Not Found	Not Found	Not Found	Not Found	Not Found	Peak Found	Peak Found	Not Found	Not Found	Not Found	Not Found	Not Found	n/a	High	Low	n/a	n/a	n/a	n/a	n/a		25	0
High	[K].VDEDEAFVNTLNYCKALFAFIR.[K]	1xCarbamidomethyl [C14]; 1xGG [K15]	0.00115689	0.000566562	1	2	1	A6ZV04	A6ZV04 [176-197]	1	2749.33	0.734	0.954847	0.630213	74.74	459116	530439	161.36	164.47	Light	Not Found	Not Found	Not Found	Not Found	Peak Found	Peak Found	High	Not Found	Not Found	Not Found	Not Found	Peak Found	Peak Found	Peak Found	Peak Found	Peak Found	n/a	n/a	n/a	n/a	n/a	Low	High	n/a
High	[R].FNQVLTNQDFQKNPFGALR.[E]	1xGG [K12]	0.0249032	0.00266465	1	2	1	A6ZV63	A6ZV63 [184-202]	1	2351.19	1.34	0.881147	0.558172	142.35	457577	564284	163.06	150.12	Light	Not Found	Not Found	Peak Found	Not Found	Not Found	Peak Found	High	Peak Found	Not Found	Not Found	Not Found	Not Found	Peak Found	Peak Found	Peak Found	Not Found	n/a	n/a	n/a	n/a	n/a	Medium	High	n/a
High	[K].IVYYLDSPDREDWAGGVGYITKDVIK.[E]	1xGG [K26]	0.00111478	0.000566562	1	1	1	A6ZVM6	A6ZVM6 [209-234]	2	3086.55	0.746	0.928309	0.658768	50.77	320543	358249	113.77	48.17	Light	Not Found	Not Found	Not Found	Not Found	High	Peak Found	Peak Found	Not Found	Not Found	Not Found	Not Found	Not Found	Peak Found	Peak Found	Peak Found	Not Found	n/a	n/a	n/a	n/a	High	n/a	n/a	n/a					34
High	[R].SYESNKLDDYAFVR.[M]	1xGG [K6]	7.99643e-05	0.00046156	1	5	1	A6ZVT0	A6ZVT0 [144-157]	1	1820.84	100	8.72433e-17				2.09114e+06			Light	Not Found	Not Found	High	Not Found	Not Found	Not Found	Not Found	Not Found	Not Found	Not Found	Peak Found	Not Found	Not Found	Not Found	Not Found	Not Found	n/a	n/a	High	n/a	n/a	n/a	n/a	n/a			26
High	[R].VICVSNTCKENMIVR.[T]	2xCarbamidomethyl [C3; C8]; 1xOxidation [M12]; 1xGG [K9]	4.22511e-07	0.00046156	1	2	1	A6ZW78	A6ZW78 [151-165]	1	1952.94	0.995	0.999855	0.959966	127.39	51556.4	42420.8	129.2	126.13	Light	Not Found	Not Found	Peak Found	High	Peak Found	Not Found	Not Found	Not Found	Not Found	Not Found	Peak Found	Peak Found	Peak Found	Not Found	Not Found	Not Found	n/a	n/a	n/a	High	Low	Low	n/a	n/a				57	13
High	[R].TELSPDIISVIPNAVVSEDFKPR.[D]	1xGG [K21]	0.00462899	0.00122257	1	2	1	A6ZW78	A6ZW78 [166-188]	0	2640.39	0.444	0.209871	0.162142	31.73	350252	233977	104.93	134.42	Light	Not Found	Not Found	Not Found	Peak Found	High	Peak Found	Not Found	Not Found	Not Found	Not Found	Not Found	Not Found	Peak Found	Peak Found	Not Found	Not Found	n/a	n/a	n/a	n/a	High	n/a	n/a	n/a					14
High	[K].LIDLGHSVVIITHAYKDR.[V]	1xGG [K16]	0.0123326	0.00177697	1	2	3	A6ZW78	A6ZW78 [30-47]	1	2164.19	1.11	0.999855	0.742055	139.68	1.08721e+06	526290	139.48	117.39	Light	Not Found	Not Found	Not Found	Peak Found	Peak Found	High	High	Not Found	Not Found	Not Found	Not Found	Peak Found	Not Found	Peak Found	Peak Found	Not Found	n/a	n/a	n/a	n/a	n/a	High	High	n/a
High	[R].VATNLLANATQKSVNGSNPSVR.[T]	1xGG [K12]	0.0965619	0.00943673	1	2	2	A6ZWF0	A6ZWF0 [211-232]	1	2355.24									Light	Not Found	Not Found	Not Found	Not Found	High	High	Not Found	Not Found	Not Found	Not Found	Not Found	Not Found	Not Found	Not Found	Not Found	Not Found	n/a	n/a	n/a	n/a	High	High	n/a	n/a					8
High	[R].VGSVTAQVYKIALR.[L]	1xGG [K10]	0.000542955	0.00046156	1	2	1	A6ZX64	A6ZX64 [304-317]	1	1618.93	3.282	0.0339892	0.0355613	93.72	103483	290549	88.6	101.57	Light	Not Found	Not Found	Not Found	Peak Found	High	Peak Found	Peak Found	Not Found	Not Found	Not Found	Not Found	Not Found	Peak Found	Peak Found	Peak Found	Not Found	n/a	n/a	n/a	n/a	High	n/a	n/a	n/a					10
High	[K].SFQDEAELVEEKTPGLTFNAIDLAR.[H]	1xGG [K12]	0.000274302	0.00046156	1	2	2	A6ZX64	A6ZX64 [344-368]	1	2907.44	1.357	0.830807	0.537094	49.04	171184	232314	44.41		Light	Not Found	Not Found	High	High	Not Found	Not Found	Not Found	Not Found	Not Found	Not Found	Peak Found	Not Found	Not Found	Not Found	Not Found	Not Found	n/a	n/a	High	High	n/a	n/a	n/a	n/a			38	23
High	[R].FQDPYVAIVVDPLKSLEDK.[I]	1xGG [K14]	0.0821147	0.0083644	1	3	1	A6ZXB7	A6ZXB7 [187-205]	1	2290.2	100	8.72433e-17				82590.1		96.2	Light	Not Found	Not Found	High	Not Found	Not Found	Not Found	Not Found	Not Found	Not Found	Not Found	Peak Found	Peak Found	Not Found	Not Found	Not Found	Not Found	n/a	n/a	High	n/a	n/a	n/a	n/a	n/a			12
High	[R].DKVLDNNLAQSSSNENLEK.[G]	1xGG [K2]	0.0162556	0.00214714	1	5	1	A6ZXN8	A6ZXN8 [405-423]	1	2232.07	1.315	0.904854	0.581794	77.78	362008	475985	132.28	130.71	Light	Not Found	High	Peak Found	Not Found	Not Found	Not Found	Not Found	Not Found	Not Found	Peak Found	Peak Found	Not Found	Not Found	Not Found	Not Found	Not Found	n/a	High	n/a	n/a	n/a	n/a	n/a	n/a		18
High	[K].TAVFYGGTPISKDAELLK.[N]	1xGG [K18]	0.00487554	0.00136949	1	2	1	A6ZXP4	A6ZXP4 [162-179]	1	2024.07	1.203	0.968504	0.678352	137.19	154179	236756	101.81	195.59	Light	Not Found	Not Found	Peak Found	High	Peak Found	Peak Found	Peak Found	Peak Found	Not Found	Not Found	Peak Found	Peak Found	Peak Found	Not Found	Not Found	Peak Found	n/a	n/a	n/a	High	n/a	n/a	n/a	n/a				28
High	[K].LTLHGLQQYYIKLEER.[E]	1xGG [K12]	0.00222163	0.000566562	1	2	1	A6ZXP4	A6ZXP4 [276-291]	1	2118.13	1.156	0.999855	0.698826	28.08	155051	179218	21.63	30.51	Light	Not Found	Not Found	Not Found	Not Found	High	Peak Found	Not Found	Not Found	Not Found	Not Found	Not Found	Not Found	Peak Found	Peak Found	Not Found	Not Found	n/a	n/a	n/a	n/a	High	n/a	n/a	n/a					21
High	[R].VDHLANYSADFVSKQLSILR.[K]	1xGG [K14]	9.00534e-05	0.00046156	1	5	3	A6ZY89	A6ZY89 [1107-1126]	1	2390.25	100	8.72433e-17				291502		97.7	Light	Not Found	Not Found	Not Found	Not Found	Not Found	High	High	Not Found	Not Found	Not Found	Peak Found	Peak Found	Not Found	Peak Found	Not Found	Not Found	n/a	n/a	n/a	n/a	n/a	High	High	n/a
High	[R].VVQVPTSLLAMVDSSIGGKTAIDTPLGK.[N]	1xOxidation [M11]; 1xGG [K19]	0.0346162	0.00411738	1	5	1	A6ZY89	A6ZY89 [129-156]	1	2927.58									Light	Not Found	Not Found	Not Found	Not Found	Not Found	Not Found	High	Not Found	Not Found	Not Found	Not Found	Not Found	Not Found	Not Found	Not Found	Not Found	n/a	n/a	n/a	n/a	n/a	n/a	High	n/a
High	[K].TAIDTPLGKNFIGAFWQPK.[F]	1xGG [K9]	0.00943456	0.00177697	1	5	1	A6ZY89	A6ZY89 [148-166]	1	2218.17	1.574	0.63053	0.42334	135.42	681447	1.91592e+06	103.18	92.17	Light	Not Found	Not Found	Not Found	Peak Found	Peak Found	Peak Found	High	Peak Found	Not Found	Not Found	Not Found	Not Found	Not Found	Peak Found	Peak Found	Peak Found	n/a	n/a	n/a	n/a	n/a	n/a	High	n/a
High	[K].WLETLAKR.[E]	1xGG [K7]	0.0677248	0.00754574	1	5	1	A6ZY89	A6ZY89 [174-181]	1	1130.63	1.981	0.263657	0.11045	94.68	46765.6	92662.2	123.53	109.62	Light	Not Found	Not Found	Not Found	Not Found	Peak Found	High	Not Found	Not Found	Not Found	Not Found	Not Found	Not Found	Peak Found	Peak Found	Not Found	Not Found	n/a	n/a	n/a	n/a	n/a	High	n/a	n/a
High	[R].LESNASLFLNVVNGAKNVK.[V]	1xGG [K16]	0.000200818	0.00046156	1	4	1	A6ZY89	A6ZY89 [205-223]	1	2131.15	0.412	0.208061	0.138679	9.95	1.21521e+06	501095	89.71	88.23	Light	Not Found	Not Found	Not Found	Not Found	Not Found	Peak Found	High	Not Found	Not Found	Not Found	Not Found	Not Found	Not Found	Peak Found	Peak Found	Not Found	n/a	n/a	n/a	n/a	n/a	n/a	High	n/a
High	[R].ALIIAALGEGQCKIK.[N]	1xCarbamidomethyl [C12]; 1xGG [K15]	0.0647724	0.00754574	1	5	2	A6ZY89	A6ZY89 [431-445]	1	1698.96	0.914	0.999855	0.957401	75.07	275646	251949	73.3		Light	Not Found	Not Found	Not Found	Peak Found	Not Found	High	Not Found	Not Found	Not Found	Not Found	Not Found	Not Found	Not Found	Peak Found	Not Found	Not Found	n/a	n/a	n/a	n/a	n/a	High	n/a	n/a
High	[K].NCILSFKYQSPNHWEFAGK.[W]	1xCarbamidomethyl [C2]; 1xGG [K7]	0.000523182	0.00046156	1	3	1	A6ZYC3	A6ZYC3 [25-43]	1	2440.15	0.547	0.495741	0.310856	19.27	398095	295962	61.75	57.02	Light	Not Found	Peak Found	Peak Found	Peak Found	Not Found	High	Not Found	Not Found	Not Found	Not Found	Peak Found	Not Found	Not Found	Peak Found	Peak Found	Not Found	n/a	n/a	n/a	n/a	n/a	High	n/a	n/a
High	[R].FQNENNDIIEFAVSKIIK.[S]	1xGG [K15]	0.0197453	0.00234304	1	3	1	A6ZYC3	A6ZYC3 [298-315]	1	2236.16	0.183	0.000323972	0.00243466	12.68	518530	94814.1		131.72	Light	Not Found	Not Found	Not Found	Not Found	Not Found	High	Not Found	Not Found	Not Found	Not Found	Not Found	Peak Found	Not Found	Peak Found	Not Found	Not Found	n/a	n/a	n/a	n/a	n/a	High	n/a	n/a
High	[K].EQGTPLEKAIELK.[V]	1xGG [K8]	0.00429823	0.00122257	1	2	2	A6ZYI0	A6ZYI0 [109-121]	1	1569.85	0.911	0.999855	0.929349	118.49	476973	628463	146.91	136.96	Light	Not Found	High	High	Peak Found	Not Found	Peak Found	Peak Found	Peak Found	Not Found	Peak Found	Peak Found	Not Found	Not Found	Peak Found	Peak Found	Not Found	n/a	High	High	n/a	n/a	n/a	n/a	n/a		14	21
High	[K].AIELKVDDELLVAR.[I]	1xGG [K5]	0.0390151	0.00430221	1	2	1	A6ZYI0	A6ZYI0 [117-130]	1	1697.94	2.205	0.159124	0.151773	116.43	121906	305455	115.3	51.53	Light	Not Found	Not Found	High	Peak Found	Not Found	Not Found	Not Found	Not Found	Not Found	Not Found	Peak Found	Peak Found	Peak Found	Peak Found	Not Found	Not Found	n/a	n/a	High	n/a	n/a	n/a	n/a	n/a			10
High	[R].ELTLDENASLDSEKQLNPR.[I]	1xGG [K14]	0.00317148	0.000908178	1	3	1	A6ZZ19	A6ZZ19 [486-504]	1	2286.12	1.054	0.999855	0.89505	0	1.89882e+06	2.00129e+06			Light	Not Found	High	Not Found	Not Found	Not Found	Not Found	Not Found	Not Found	Not Found	Peak Found	Not Found	Not Found	Not Found	Not Found	Not Found	Not Found	n/a	High	n/a	n/a	n/a	n/a	n/a	n/a		12
High	[R].ATSYPNPLPSKQFYNER.[L]	1xGG [K11]	0.00188721	0.000566562	1	2	1	A6ZZF6	A6ZZF6 [210-226]	1	2126.03	1.042	0.999855	0.843638	116.69	677376	874888	107.6	105.85	Light	Not Found	Not Found	Peak Found	High	Peak Found	Peak Found	Peak Found	Not Found	Not Found	Not Found	Peak Found	Peak Found	Peak Found	Peak Found	Peak Found	Not Found	n/a	n/a	Low	High	Medium	Low	Low	n/a			11	27	8
High	[K].SPKDQGELIGILNNLGYSK.[D]	1xGG [K3]	0.0903794	0.00892778	1	2	1	A6ZZH2	A6ZZH2 [278-296]	1	2160.13	0.493	0.440229	0.142554	3.31	213236	105029		12.94	Light	Not Found	Not Found	Not Found	Not Found	High	Not Found	Not Found	Not Found	Not Found	Not Found	Not Found	Not Found	Peak Found	Peak Found	Not Found	Not Found	n/a	n/a	n/a	n/a	High	n/a	n/a	n/a					7
High	[K].DQGELIGILNNLGYSKDQVFKF.[-]	1xGG [K]	0.0020782	0.000566562	1	2	2	A6ZZH2	A6ZZH2 [281-302]	2	2612.34	0.01	8.72433e-17			957939				Light	Not Found	Not Found	Not Found	Not Found	Not Found	Not Found	High	Not Found	Not Found	Not Found	Not Found	Not Found	Not Found	Not Found	Not Found	Not Found	n/a	n/a	n/a	n/a	n/a	n/a	High	n/a
High	[K].GDDKWIDLPISK.[I]	1xGG [K4]	0.00173939	0.000566562	1	2	1	A6ZZH2	A6ZZH2 [49-60]	1	1500.77	3.598	0.0214253	0.00539191	76.8	350662	1.26185e+06		65.04	Light	Not Found	Not Found	High	Not Found	Not Found	Not Found	Not Found	Not Found	Not Found	Not Found	Peak Found	Peak Found	Peak Found	Peak Found	Not Found	Peak Found	n/a	n/a	High	n/a	n/a	n/a	n/a	n/a			34
High	[R].LPTTTAAPYLKEISCSR.[A]	1xCarbamidomethyl [C15]; 1xGG [K11]	0.0348761	0.00419276	1	2	1	A6ZZW1	A6ZZW1 [482-498]	1	2022.03	1.195	0.999855	0.644513	9.53	134610	160912	9.07		Light	Not Found	Not Found	Not Found	High	Peak Found	Not Found	Not Found	Not Found	Not Found	Not Found	Not Found	Peak Found	Not Found	Not Found	Not Found	Not Found	n/a	n/a	n/a	High	n/a	n/a	n/a	n/a				17
High	[R].AGEKGESLLFLLPGEEEK.[Y]	1xGG [K4]	0.0338481	0.00387342	1	2	1	A6ZZY8	A6ZZY8 [557-574]	1	2060.05									Light	Not Found	Not Found	High	Not Found	Not Found	Not Found	Not Found	Not Found	Not Found	Not Found	Not Found	Not Found	Not Found	Not Found	Not Found	Not Found	n/a	n/a	High	n/a	n/a	n/a	n/a	n/a			9
High	[K].STNLENDVTLIKDR.[I]	1xGG [K12]	0.0396026	0.00430221	1	2	1	A6ZZZ8	A6ZZZ8 [214-227]	1	1731.89	0.579	0.591791	0.346892	31.7	833760	482430	64.89	102.35	Light	Not Found	High	Peak Found	Not Found	Not Found	Not Found	Not Found	Not Found	Not Found	Peak Found	Peak Found	Not Found	Not Found	Not Found	Not Found	Not Found	n/a	High	n/a	n/a	n/a	n/a	n/a	n/a		15
High	[K].LQNNYDVGNIGEIAEEDQYENEFTNYSQSKR.[E]	1xGG [K30]	2.68387e-05	0.00046156	1	4	2	A7A060	A7A060 [316-346]	1	3781.68	0.936	0.999855	0.971091	95.95	1.22014e+06	1.10792e+06	112.07	107.41	Light	Not Found	Not Found	High	Peak Found	Not Found	Peak Found	Not Found	Not Found	Not Found	Not Found	Peak Found	Peak Found	Not Found	Peak Found	Not Found	Not Found	n/a	n/a	High	n/a	n/a	n/a	n/a	n/a			39
High	[R].AIYDESGFVSFDNFGPLRDSKDEAALASSELK.[N]	1xGG [K21]	4.90163e-07	0.00046156	1	4	7	A7A060	A7A060 [48-79]	2	3592.71	0.916	0.999855	0.89677	93.3	3.14904e+06	3.27407e+06	88.07	86.8	Light	Not Found	Not Found	High	High	High	High	High	Not Found	Not Found	Not Found	Peak Found	Peak Found	Peak Found	Peak Found	Peak Found	Not Found	n/a	n/a	High	High	High	High	High	n/a			23	45	22
High	[R].DSKDEAALASSELK.[N]	1xGG [K3]	2.43884e-07	0.00046156	1	4	4	A7A060	A7A060 [66-79]	1	1577.77	1.153	0.999855	0.761931	146.93	979730	1.32149e+06	202.55	183.93	Light	Not Found	High	High	Peak Found	Peak Found	Not Found	Peak Found	Not Found	Not Found	Peak Found	Peak Found	Peak Found	Not Found	Not Found	Peak Found	Not Found	n/a	High	High	Low	n/a	n/a	n/a	n/a		57	36	5
High	[K].DEAALASSELKNPDHTSGSSEGSAHPEEK.[D]	1xGG [K11]	7.53518e-05	0.00046156	1	4	4	A7A060	A7A060 [69-97]	1	3094.38	0.92	0.999855	0.920479	91.01	423598	425446	137.04	123.98	Light	Not Found	High	High	High	High	Peak Found	Peak Found	Not Found	Not Found	Peak Found	Peak Found	Peak Found	Peak Found	Peak Found	Peak Found	Not Found	n/a	High	High	High	High	n/a	Low	n/a		28	19	18	20
High	[K].ISADISQIENVHTQFNSQKEK.[N]	1xGG [K]	0.00469813	0.00136949	1	4	4	A7A061	A7A061 [322-342]	1	2530.25	1.384	0.86872	0.428919	20.34	133345	183765	67.29	10.59	Light	Not Found	Not Found	Not Found	High	Peak Found	Not Found	Peak Found	Not Found	Not Found	Not Found	Not Found	Peak Found	Not Found	Not Found	Peak Found	Not Found	n/a	n/a	n/a	High	n/a	n/a	n/a	n/a				22
High	[R].TCIYEFEDPEVLEKIVER.[Y]	1xCarbamidomethyl [C2]; 1xGG [K14]	1.63235e-06	0.00046156	1	4	1	A7A075	A7A075 [103-120]	1	2383.15	9.012	2.1577e-06	0.000329661	658.81	236916	2.13513e+06	137.97		Light	Not Found	Not Found	High	Peak Found	Not Found	Not Found	Not Found	Not Found	Not Found	Not Found	Peak Found	Not Found	Not Found	Not Found	Not Found	Not Found	n/a	n/a	High	n/a	n/a	n/a	n/a	Low			47
High	[K].EFLVKDLTEER.[H]	1xGG [K5]	0.025279	0.00266465	1	2	2	A7A082	A7A082 [76-86]	1	1492.76	1.243	0.969631	0.585032	146.25	236842	416747	199.63	183.03	Light	Not Found	High	High	Peak Found	Peak Found	Peak Found	Not Found	Not Found	Not Found	Peak Found	Peak Found	Peak Found	Peak Found	Not Found	Not Found	Not Found	n/a	High	High	n/a	n/a	n/a	n/a	n/a		15	12
High	[K].ILFANKNLVNEITNK.[I]	1xGG [K6]	0.000741421	0.00046156	1	2	1	A7A084	A7A084 [620-634]	1	1845.02									Light	Not Found	Not Found	Not Found	Peak Found	Peak Found	Peak Found	High	Not Found	Not Found	Not Found	Not Found	Peak Found	Peak Found	Peak Found	Peak Found	Not Found	n/a	n/a	Low	Medium	Low	n/a	High	n/a			9	19	10
High	[K].IPLPNIIEIDDQPIVNKALTLR.[L]	1xGG [K17]	0.0295827	0.00313612	1	2	1	A7A179	A7A179 [350-371]	1	2599.48	0.553	0.474415	0.320553	22.89	393230	217614	137.55		Light	Not Found	Not Found	Not Found	Not Found	Peak Found	High	Peak Found	Peak Found	Not Found	Not Found	Not Found	Not Found	Not Found	Peak Found	Not Found	Not Found	n/a	n/a	n/a	n/a	n/a	High	n/a	n/a
High	[K].VKPGSYNYSFQFDKFPR.[K]	1xGG [K14]	6.12046e-05	0.00046156	1	3	5	A7A1R7	A7A1R7 [105-121]	1	2194.07	1.06	0.999855	0.887742	133.29	2.29119e+06	2.28167e+06	101.91	107.28	Light	Not Found	Not Found	Not Found	Peak Found	Peak Found	High	High	Peak Found	Not Found	Peak Found	Peak Found	Peak Found	Peak Found	Peak Found	Peak Found	Peak Found	n/a	n/a	n/a	n/a	n/a	High	High	n/a
High	[R].GNSMVTNNEFFNSSNLKVPSK.[D]	1xGG [K17]	0.000412599	0.00046156	1	2	2	A7A1R7	A7A1R7 [231-251]	1	2428.16	0.8	0.999855	0.73921	46.12	749453	533023	34.26	64.43	Light	Not Found	Peak Found	Not Found	High	Peak Found	High	Peak Found	Not Found	Not Found	Peak Found	Not Found	Not Found	Peak Found	Peak Found	Peak Found	Not Found	n/a	n/a	n/a	High	Medium	High	n/a	n/a				24	3
High	[R].GNSMVTNNEFFNSSNLKVPSK.[D]	1xOxidation [M4]; 1xGG [K17]	5.77155e-07	0.00046156	1	2	4	A7A1R7	A7A1R7 [231-251]	1	2444.15	1.559	0.538305	0.441596	96.66	1.63224e+06	2.06455e+06	66.09	105.33	Light	Not Found	Peak Found	Not Found	High	High	Peak Found	High	Not Found	Not Found	Not Found	Peak Found	Peak Found	Peak Found	Peak Found	Peak Found	Peak Found	n/a	n/a	n/a	High	High	Low	High	n/a				34	34
High	[K].LIEIDLNQLKSNKPLLDLNEIR.[E]	1xGG [K]	0.00102747	0.000566562	1	4	7	A7A1R7	A7A1R7 [395-416]	1	2705.52	0.978	0.999855	0.990218	134.61	4.82063e+06	4.75092e+06	98.04	100.18	Light	Not Found	Not Found	Not Found	Not Found	High	High	High	Not Found	Not Found	Not Found	Not Found	Not Found	Peak Found	Peak Found	Peak Found	Not Found	n/a	n/a	n/a	n/a	High	High	High	n/a					19
High	[K].SNKPLLDLNEIRENFDGSMFECELR.[L]	1xCarbamidomethyl [C22]; 1xOxidation [M19]; 1xGG [K3]	0.0864702	0.00866338	1	4	1	A7A1R7	A7A1R7 [405-429]	1	3156.47	0.935	0.999855	0.931529	51.74	147012	137466		128.74	Light	Not Found	Not Found	Not Found	Not Found	High	Not Found	Not Found	Not Found	Not Found	Not Found	Not Found	Not Found	Peak Found	Peak Found	Peak Found	Not Found	n/a	n/a	n/a	n/a	High	n/a	n/a	n/a					7
High	[R].TKTLTAFTDSLSNSVLFTTDVAAR.[G]	1xGG [K2]	0.00076943	0.00046156	1	1	1	A7A237	A7A237 [309-332]	1	2673.37	1.001	0.999855	0.909639	80.07	933531	934550	104.68	115.02	Light	Not Found	Not Found	Not Found	Not Found	Not Found	High	Peak Found	Not Found	Not Found	Not Found	Not Found	Not Found	Not Found	Peak Found	Peak Found	Not Found	n/a	n/a	n/a	n/a	n/a	High	n/a	n/a
High	[R].WEENVIDNENMNKK.[K]	1xOxidation [M11]; 1xGG [K]	0.063344	0.00754574	1	1	2	A7A241	A7A241 [53-66]	1	1892.84	0.712	0.905445	0.610978	75.32	928996	661429	127.91	138.02	Light	Not Found	High	Peak Found	Not Found	Not Found	Not Found	Not Found	Not Found	Not Found	Peak Found	Peak Found	Not Found	Not Found	Not Found	Not Found	Not Found	n/a	High	n/a	n/a	n/a	n/a	n/a	n/a		18
High	[R].LAPTNSGGSGGKLDDPSGASSYYASHR.[R]	1xGG [K12]	1.92408e-08	0.00046156	1	1	3	A7A261	A7A261 [295-321]	1	2766.27	1.029	0.999855	0.879127	139.08	249443	199445	150.81	159.26	Light	Not Found	Not Found	High	Peak Found	High	Peak Found	Peak Found	Not Found	Not Found	Not Found	Peak Found	Peak Found	Peak Found	Peak Found	Peak Found	Not Found	n/a	n/a	High	Low	High	Medium	n/a	n/a			68	71	43
High	[R].AIPGKIYAFFR.[E]	1xGG [K5]	0.000437837	0.00046156	1	1	1	B3LFK1	B3LFK1 [15-25]	1	1396.77	0.98	0.999855	0.944782	135.72	1.01987e+06	763413	120.25	124.43	Light	Not Found	Not Found	Not Found	Not Found	Not Found	Peak Found	High	Peak Found	Not Found	Not Found	Not Found	Not Found	Not Found	Peak Found	Peak Found	Peak Found	n/a	n/a	n/a	n/a	n/a	n/a	High	n/a
High	[K].HAIEKAYHCPFFNSATPPDLR.[C]	1xCarbamidomethyl [C9]; 1xGG [K5]	0.00034785	0.00046156	1	1	3	B3LFK1	B3LFK1 [182-202]	1	2585.24	1.466	0.791429	0.363092	130.53	650305	953050	102.88	95.45	Light	Not Found	Peak Found	Peak Found	High	High	Peak Found	Not Found	Not Found	Not Found	Not Found	Not Found	Peak Found	Peak Found	Peak Found	Not Found	Not Found	n/a	n/a	n/a	High	High	Medium	n/a	n/a				14	28
High	[M].PSTTLLFPQKHIR.[A]	1xGG [K10]	0.0109473	0.00177697	1	1	3	B3LFK1	B3LFK1 [2-14]	1	1651.93	1.039	0.999855	0.875255	45.74	2.53212e+06	2.30763e+06	59.42	60.96	Light	Not Found	Not Found	Not Found	Not Found	High	High	Peak Found	Peak Found	Not Found	Not Found	Not Found	Not Found	Peak Found	Peak Found	Peak Found	Peak Found	n/a	n/a	n/a	n/a	High	High	n/a	n/a					10
High	[R].ELVSGVIISKPDLSHHYSCENATK.[E]	1xCarbamidomethyl [C19]; 1xGG [K10]	4.28514e-05	0.00046156	1	1	9	B3LFK1	B3LFK1 [26-49]	0	2798.38	1.014	0.999855	0.921355	68.63	2.84673e+06	2.79032e+06	101.09	106.82	Light	Not Found	Peak Found	High	Peak Found	High	High	High	Not Found	Not Found	Not Found	Peak Found	Peak Found	Peak Found	Peak Found	Peak Found	Peak Found	n/a	n/a	High	Low	High	High	High	n/a			10	14	14
High	[R].ELVSGVIISKPDLSHHYSCENATKEEGK.[D]	1xCarbamidomethyl [C19]; 1xGG [K]	0.000337674	0.00046156	1	1	9	B3LFK1	B3LFK1 [26-53]	1	3241.58	0.832	0.970587	0.736522	51.05	5.14251e+06	3.95935e+06	40.08	60.12	Light	Not Found	Not Found	High	Peak Found	High	High	High	Not Found	Not Found	Not Found	Peak Found	Peak Found	Peak Found	Peak Found	Peak Found	Peak Found	n/a	n/a	High	n/a	High	High	High	n/a			25		16
High	[K].VLFNKDAVEAMTIVANNSSGNDIISK.[Y]	1xGG [K5]	0.00378922	0.00107287	1	1	2	B3LFK1	B3LFK1 [307-332]	1	2864.45	1.006	0.999855	0.955342	119.61	2.80744e+06	1.66748e+06	79.39	89.94	Light	Not Found	Not Found	Not Found	Not Found	High	High	Peak Found	Not Found	Not Found	Not Found	Not Found	Peak Found	Peak Found	Peak Found	Peak Found	Peak Found	n/a	n/a	n/a	n/a	High	High	n/a	n/a					19
High	[K].VLFNKDAVEAMTIVANNSSGNDIISK.[Y]	1xOxidation [M11]; 1xGG [K5]	0.00357098	0.000908178	1	1	1	B3LFK1	B3LFK1 [307-332]	1	2880.44	1.83	0.456424	0.184969	111.6	274899	503102	119.66	89.51	Light	Not Found	Not Found	Not Found	Not Found	Not Found	Peak Found	High	Not Found	Not Found	Not Found	Not Found	Not Found	Not Found	Peak Found	Peak Found	Not Found	n/a	n/a	n/a	n/a	n/a	Low	High	n/a
High	[K].DAVEAMTIVANNSSGNDIISKYGNNK.[L]	1xGG [K]	6.17378e-08	0.00046156	1	1	3	B3LFK1	B3LFK1 [312-337]	1	2839.35	1.155	0.999855	0.680308	63.33	686942	858571	53.75	43.38	Light	Not Found	Not Found	Not Found	Peak Found	High	High	Not Found	Not Found	Not Found	Not Found	Not Found	Peak Found	Peak Found	Peak Found	Not Found	Not Found	n/a	n/a	n/a	Low	High	High	Low	n/a				25	58
High	[K].DAVEAMTIVANNSSGNDIISKYGNNK.[L]	1xOxidation [M6]; 1xGG [K21]	0.0217633	0.00246156	1	1	2	B3LFK1	B3LFK1 [312-337]	1	2855.35	1.09	0.999855	0.798782	14.99	172272	191395	97.88	97.43	Light	Not Found	Not Found	High	Peak Found	High	Not Found	Not Found	Not Found	Not Found	Not Found	Peak Found	Peak Found	Peak Found	Not Found	Not Found	Not Found	n/a	n/a	High	Low	High	n/a	n/a	n/a			36	7	15
High	[K].YGNNKLMLNSENFK.[V]	1xOxidation [M7]; 1xGG [K5]	0.0245331	0.00266465	1	1	2	B3LFK1	B3LFK1 [333-346]	1	1801.85	1.697	0.537081	0.306827	107.11	270771	610646	83.75	53.12	Light	Not Found	Not Found	High	High	Peak Found	Peak Found	Not Found	Not Found	Not Found	Peak Found	Peak Found	Peak Found	Not Found	Not Found	Not Found	Not Found	n/a	n/a	High	High	n/a	n/a	n/a	n/a			10	14
High	[R].DCTQYDNTKISQILQSQLNPEYLSENHMR.[E]	1xCarbamidomethyl [C2]; 1xGG [K9]	2.38643e-08	0.00046156	1	1	3	B3LFK1	B3LFK1 [474-502]	1	3639.68	0.953	0.999855	0.964396	67.43	2.87263e+06	2.73846e+06	63.1	69.54	Light	Not Found	Not Found	Not Found	High	High	High	Not Found	Not Found	Not Found	Not Found	Not Found	Peak Found	Peak Found	Peak Found	Not Found	Not Found	n/a	n/a	n/a	High	High	High	n/a	n/a				64	47
High	[R].DCTQYDNTKISQILQSQLNPEYLSENHMR.[E]	1xCarbamidomethyl [C2]; 1xOxidation [M28]; 1xGG [K9]	1.09365e-07	0.00046156	1	1	5	B3LFK1	B3LFK1 [474-502]	1	3655.68	1.005	0.999855	0.938304	74.33	3.62437e+06	3.97654e+06	69.75	68.03	Light	Not Found	Not Found	Not Found	High	High	High	Peak Found	Not Found	Not Found	Not Found	Not Found	Peak Found	Peak Found	Peak Found	Peak Found	Not Found	n/a	n/a	n/a	High	High	High	n/a	n/a				33	55
High	[K].EEGKDAADEEKTTTSLFPESNNIDR.[S]	1xGG [K11]; 1xLRGG [K4]	0.00646184	0.0016465	1	1	1	B3LFK1	B3LFK1 [50-74]	2	3293.55	1.031	0.999855	0.899365	0	2.34442e+07	2.41707e+07			Light	Not Found	High	Not Found	Not Found	Not Found	Not Found	Not Found	Not Found	Not Found	Peak Found	Not Found	Not Found	Not Found	Not Found	Not Found	Not Found	n/a	High	n/a	n/a	n/a	n/a	n/a	n/a		25
High	[K].EEGKDAADEEKTTTSLFPESNNIDR.[S]	2xGG [K4; K11]	0.000872811	0.000566562	1	1	2	B3LFK1	B3LFK1 [50-74]	2	3024.37	0.73	0.818514	0.658066	49.69	1.84231e+06	2.06099e+06	68.25	65.37	Light	Not Found	Peak Found	High	Not Found	Not Found	Not Found	Not Found	Not Found	Not Found	Peak Found	Peak Found	Peak Found	Not Found	Not Found	Not Found	Not Found	n/a	n/a	High	Low	n/a	n/a	n/a	n/a			20	3
High	[K].DAADEEKTTTSLFPESNNIDR.[S]	1xGG [K7]	0.000926155	0.000566562	1	1	3	B3LFK1	B3LFK1 [54-74]	1	2467.12	3.158	7.25399e-06	0.0128639	193.72	3.39555e+06	1.2079e+07	165.63	146.63	Light	Not Found	High	High	Peak Found	Peak Found	Not Found	Not Found	Not Found	Not Found	Peak Found	Peak Found	Peak Found	Not Found	Not Found	Not Found	Not Found	n/a	High	High	n/a	n/a	n/a	n/a	n/a		17	23
High	[K].NNSTSATVDGDELSQGPNVLKPDSQR.[K]	1xGG [K21]	0.000374651	0.00046156	1	1	1	B3LFZ1	B3LFZ1 [148-173]	0	2843.34	0.297	0.0354515	0.0281285	27.55	1.00341e+06	297976	8.04	129.05	Light	Not Found	High	Not Found	Not Found	Not Found	Not Found	Not Found	Peak Found	Not Found	Peak Found	Peak Found	Not Found	Not Found	Not Found	Not Found	Not Found	n/a	High	n/a	n/a	n/a	n/a	n/a	n/a		29
High	[K].DVIEYSKLFAK.[L]	1xGG [K]	0.0401989	0.00453986	1	5	3	B3LGJ2	B3LGJ2 [4-14]	1	1426.76	0.799	0.999855	0.752666	65.47	307768	269532	81.94	90.7	Light	Not Found	Not Found	High	High	High	Peak Found	Peak Found	Not Found	Not Found	Not Found	Peak Found	Peak Found	Peak Found	Peak Found	Peak Found	Not Found	n/a	n/a	High	High	High	n/a	n/a	n/a			15	18	5
High	[K].YLDQIDELYEDFHVVKMPLCAGEIR.[G]	1xCarbamidomethyl [C20]; 1xOxidation [M17]; 1xGG [K16]	0.031408	0.00364449	1	1	2	B3LGZ3	B3LGZ3 [298-322]	1	3183.51	0.897	0.999855	0.906246	102.27	782998	438015	95.05	114.95	Light	Not Found	Not Found	Not Found	High	High	Peak Found	Not Found	Not Found	Not Found	Not Found	Not Found	Peak Found	Peak Found	Not Found	Not Found	Not Found	n/a	n/a	n/a	High	High	n/a	n/a	n/a				14	16
High	[K].QFLLISTDPAHNLSDAFGEKFGK.[D]	1xGG [K20]	0.0206523	0.00234304	1	1	1	B3LGZ3	B3LGZ3 [50-72]	1	2649.33	1.762	0.495741	0.195948	41.01	655758	1.15553e+06	83.06	4.5	Light	Not Found	Not Found	Not Found	Not Found	Peak Found	High	Peak Found	Not Found	Not Found	Not Found	Not Found	Not Found	Not Found	Peak Found	Peak Found	Not Found	n/a	n/a	n/a	n/a	n/a	High	n/a	n/a
High	[R].VELGLSHFPESQFLKLVLAK.[I]	1xGG [K15]	0.000397569	0.00046156	1	2	1	B3LJA2	B3LJA2 [144-163]	1	2369.32	0.952	0.999855	0.974361	0	1.67994e+06	1.5987e+06			Light	Not Found	Not Found	Not Found	Not Found	Not Found	Not Found	High	Not Found	Not Found	Not Found	Not Found	Not Found	Not Found	Not Found	Peak Found	Not Found	n/a	n/a	n/a	n/a	n/a	n/a	High	n/a
High	[R].TSPIPIKAAFVGADR.[I]	1xGG [K7]	0.000284675	0.00046156	1	2	2	B3LK82	B3LK82 [267-281]	1	1656.91	1.019	0.999855	0.880231	65.07	795518	743885	64.4	44.75	Light	Not Found	Not Found	Peak Found	High	Peak Found	High	Not Found	Not Found	Not Found	Not Found	Not Found	Peak Found	Peak Found	Peak Found	Peak Found	Not Found	n/a	n/a	n/a	High	n/a	High	n/a	n/a				16
High	[R].AASILTASATMTPANNKNSFISVPDNVSHAVTR.[N]	1xOxidation [M11]; 1xGG [K17]	0.000186446	0.00046156	1	4	1	B3LKR9	B3LKR9 [426-458]	1	3515.75	0.036	8.72433e-17	1.73039e-18	0.28	1.33227e+07	474018	137.68	110.63	Light	Peak Found	Not Found	Not Found	Not Found	Not Found	Not Found	High	Not Found	Not Found	Not Found	Not Found	Not Found	Not Found	Peak Found	Peak Found	Not Found	n/a	n/a	n/a	n/a	n/a	n/a	High	n/a
High	[R].EVQNSTLAQLTSKLIPEVINK.[E]	1xGG [K13]	5.08484e-06	0.00046156	1	2	5	B3LLJ2	B3LLJ2 [175-195]	1	2439.35	1.139	0.939638	0.73643	115.79	3.94899e+07	4.49939e+07	86.01	90.84	Light	Not Found	Not Found	Not Found	High	High	High	High	High	Not Found	Not Found	Not Found	Peak Found	Peak Found	Peak Found	Peak Found	Peak Found	n/a	n/a	n/a	High	High	High	High	High				10	19
High	[R].EVQNSTLAQLTSKLIPEVINKEIENATK.[D]	2xGG [K13; K]	0.00578181	0.0016465	1	2	2	B3LLJ2	B3LLJ2 [175-202]	2	3338.78	0.963	0.999855	0.982286	132.72	2.65269e+06	2.54802e+06	199.44	75.61	Light	Peak Found	Not Found	Not Found	Peak Found	High	High	Peak Found	Not Found	Not Found	Not Found	Not Found	Peak Found	Peak Found	Peak Found	Peak Found	Not Found	n/a	n/a	n/a	n/a	High	High	n/a	n/a					12
High	[K].TLVNKSTGLKNASDALK.[G]	2xGG [K5; K]	1.73166e-05	0.00046156	1	2	2	B3LLJ2	B3LLJ2 [46-62]	2	1988.08	0.848	0.999855	0.844495	67.49	221091	178026	89.1	79.44	Light	Not Found	Not Found	High	Peak Found	Peak Found	Not Found	Not Found	Not Found	Not Found	Not Found	Peak Found	Peak Found	Peak Found	Peak Found	Not Found	Not Found	n/a	n/a	High	Medium	n/a	n/a	n/a	n/a			33	11
High	[K].ELSDLENKLGK.[K]	1xGG [K8]	0.0338481	0.00387342	1	1	1	B3LLM2	B3LLM2 [148-158]	1	1359.71	7.828	3.66298e-05	1.06095e-05	70.72	192974	1.51057e+06	138.17		Light	Not Found	High	Peak Found	Peak Found	Not Found	Peak Found	Peak Found	Not Found	Not Found	Peak Found	Not Found	Not Found	Not Found	Not Found	Not Found	Not Found	n/a	High	n/a	n/a	n/a	n/a	n/a	n/a		22
High	[K].DATYTGIKEAGIDVR.[L]	1xGG [K8]	0.00136186	0.000566562	1	1	1	B3LNM2	B3LNM2 [225-239]	1	1722.87	1.926	0.321081	0.227865	167.69	138678	267084	132.18	97.23	Light	Not Found	Not Found	High	Peak Found	Not Found	Not Found	Not Found	Not Found	Not Found	Peak Found	Peak Found	Not Found	Not Found	Not Found	Not Found	Not Found	n/a	n/a	High	n/a	n/a	n/a	n/a	n/a			20
High	[K].GKVYAAASEDMDTLCYR.[T]	1xCarbamidomethyl [C15]; 1xOxidation [M11]; 1xGG [K2]	0.0446297	0.00521044	1	2	1	B3LQY3	B3LQY3 [168-184]	1	2079.91	1.18	0.991561	0.664987	0	51924.4	61268.6			Light	Not Found	Not Found	High	Not Found	Not Found	Not Found	Not Found	Not Found	Not Found	Not Found	Peak Found	Not Found	Not Found	Not Found	Not Found	Not Found	n/a	n/a	High	n/a	n/a	n/a	n/a	n/a			8
High	[K].IPEDWPYKQAR.[M]	1xGG [K8]	0.0311739	0.00352171	1	2	1	B3LQY3	B3LQY3 [273-283]	1	1516.75	0.201	0.00259185	0.00759268	5.39	687429	138221	34.63	164.04	Light	Not Found	Not Found	High	Not Found	Not Found	Not Found	Peak Found	Not Found	Not Found	Peak Found	Peak Found	Peak Found	Peak Found	Peak Found	Not Found	Not Found	n/a	n/a	High	n/a	n/a	n/a	n/a	n/a			18
High	[K].VDALINGFEIINEPDYCWIKMDSSK.[L]	1xCarbamidomethyl [C17]; 1xOxidation [M21]; 1xGG [K20]	0.001372	0.000566562	1	2	1	B3LRE5	B3LRE5 [100-124]	1	3087.44	0.768	0.999855	0.700347	40.19	295821	172946	83.18	96.8	Light	Not Found	Not Found	Not Found	Peak Found	High	Peak Found	Not Found	Not Found	Not Found	Not Found	Not Found	Peak Found	Peak Found	Peak Found	Not Found	Not Found	n/a	n/a	n/a	n/a	High	n/a	n/a	n/a					34
High	[K].FVDQFLINKLNDGSITLENAK.[Y]	1xGG [K9]	6.03198e-06	0.00046156	1	2	3	B3LRE5	B3LRE5 [36-56]	1	2493.3	0.862	0.999855	0.794608	56.59	2.36463e+06	5.69489e+06	127.08	91.94	Light	Not Found	Not Found	Not Found	Not Found	High	High	High	Not Found	Not Found	Not Found	Not Found	Not Found	Peak Found	Peak Found	Peak Found	Peak Found	n/a	n/a	n/a	n/a	High	High	High	n/a					30
High	[R].LDAQAIKEASYVNIPVIALTDLDSPSEFVDVAIPCNNR.[G]	1xCarbamidomethyl [C35]; 1xGG [K7]	0.0179151	0.0022293	1	1	2	B3LT19	B3LT19 [128-165]	1	4272.15	1.171	0.996461	0.761608	83.52	1.54243e+06	1.80611e+06	101.27	114.65	Light	Not Found	Not Found	Not Found	Not Found	High	Not Found	Peak Found	Not Found	Not Found	Not Found	Not Found	Not Found	Peak Found	Not Found	Peak Found	Not Found	n/a	n/a	n/a	n/a	High	n/a	n/a	n/a					14
High	[R].NVQVHQEPYVFNARPDGVHVINVGKTWEK.[L]	1xGG [K25]	0.00680609	0.00177169	1	2	1	B3LT19	B3LT19 [28-56]	1	3474.77	0.832	0.999855	0.816599	28.66	1.14482e+06	891065	40.47	29.91	Light	Not Found	Not Found	Not Found	Not Found	Peak Found	High	Not Found	Not Found	Not Found	Not Found	Not Found	Not Found	Peak Found	Peak Found	Peak Found	Not Found	n/a	n/a	n/a	n/a	n/a	High	Low	n/a
High	[K].TWEKLVLAAR.[I]	1xGG [K4]	0.0231067	0.0025775	1	2	2	B3LT19	B3LT19 [53-62]	1	1300.74	3.233	0.0373232	0.0269221	103.77	207915	806303	75.49	89.83	Light	Not Found	Not Found	Not Found	Not Found	High	High	Peak Found	Not Found	Not Found	Not Found	Not Found	Not Found	Peak Found	Peak Found	Peak Found	Not Found	n/a	n/a	n/a	n/a	High	High	n/a	n/a					10
High	[R].AVLKFAAHTGATPIAGR.[F]	1xGG [K4]	1.27893e-08	0.00046156	1	2	4	B3LT19	B3LT19 [85-101]	1	1795	1.039	0.999855	0.886475	138.21	1.67083e+07	1.73614e+07	100.89	101.32	Light	Not Found	Not Found	Not Found	Not Found	High	High	High	Not Found	Not Found	Not Found	Not Found	Not Found	Peak Found	Peak Found	Peak Found	Not Found	n/a	n/a	n/a	n/a	High	High	High	Medium					4
High	[K].LEVPAVCKIIESLR.[T]	1xCarbamidomethyl [C7]; 1xGG [K8]	0.00376123	0.00107287	1	1	2	B3LT42	B3LT42 [94-107]	1	1740.97	1.362	0.885714	0.449665	132.84	655110	1.03745e+06	107.36	87.17	Light	Not Found	Not Found	Not Found	Peak Found	Peak Found	High	High	Not Found	Not Found	Not Found	Not Found	Not Found	Peak Found	Peak Found	Peak Found	Not Found	n/a	n/a	n/a	n/a	n/a	High	High	n/a
High	[K].FLYGSEKSSNSLDNQESSQQR.[L]	1xGG [K7]	0.0387246	0.00430221	1	1	1	B3LT96	B3LT96 [272-292]	1	2518.14	0.241	0.0112125	0.0149522	4.83	1.45104e+06	349777	69.11		Light	Not Found	Peak Found	High	Not Found	Not Found	Not Found	Not Found	Not Found	Not Found	Not Found	Peak Found	Not Found	Not Found	Not Found	Not Found	Not Found	n/a	n/a	High	n/a	n/a	n/a	n/a	n/a			10
High	[K].VENNKTGVTSQASNQVQVPATR.[T]	1xGG [K5]	1.1619e-09	0.00046156	1	2	1	B3LT96	B3LT96 [490-511]	1	2442.23	0.707	0.905037	0.490963	40.04	139715	98786.5	132.11	133.83	Light	Not Found	Not Found	High	Peak Found	Not Found	Not Found	Not Found	Not Found	Not Found	Not Found	Peak Found	Peak Found	Not Found	Not Found	Not Found	Not Found	n/a	n/a	High	n/a	n/a	n/a	n/a	n/a			60
High	[K].GDNNAGNDISLYANKK.[I]	1xGG [K]	4.10145e-07	0.00046156	1	1	2	B3LTI7	B3LTI7 [102-117]	1	1807.86	2.906	0.0528222	0.0633537	98.93	375072	1.08991e+06	92.82	89.65	Light	Not Found	Not Found	High	Peak Found	Peak Found	Not Found	Peak Found	Peak Found	Not Found	Not Found	Peak Found	Not Found	Peak Found	Not Found	Peak Found	Not Found	n/a	n/a	High	n/a	n/a	n/a	n/a	n/a			51
High	[R].NTFNQVGDVVVYEVEGKQIPIVHR.[V]	1xGG [K17]	1.33948e-11	0.00046156	1	1	3	B3LTI7	B3LTI7 [61-84]	1	2854.48	2.84	0.00758287	0.0807468	143.91	1.0059e+06	3.06551e+06	117.67	96.79	Light	Not Found	Not Found	Peak Found	High	High	Not Found	Peak Found	Not Found	Not Found	Not Found	Not Found	Peak Found	Peak Found	Peak Found	Peak Found	Not Found	n/a	n/a	n/a	High	High	n/a	n/a	n/a				47	85
High	[K].QFLLTKGDNNAGNDISLYANK.[K]	1xGG [K6]	0.00329127	0.000908178	1	1	1	B3LTI7	B3LTI7 [96-116]	1	2410.2	1.205	0.981365	0.698048	115.06	647502	860094	112.53	74.13	Light	Not Found	Not Found	Not Found	Peak Found	Peak Found	High	Peak Found	Not Found	Not Found	Not Found	Not Found	Peak Found	Peak Found	Peak Found	Peak Found	Peak Found	n/a	n/a	n/a	n/a	n/a	High	n/a	n/a
High	[K].VEFLGGLDAIFGKQR.[V]	1xGG [K13]	0.000611382	0.00046156	1	1	2	B3LTL7	B3LTL7 [6-20]	1	1763.94	2.441	0.13218	0.0903568	175.47	315703	770683	134.66	100.51	Light	Not Found	Not Found	Not Found	Peak Found	Not Found	High	High	Not Found	Not Found	Not Found	Not Found	Not Found	Not Found	Peak Found	Peak Found	Not Found	n/a	n/a	n/a	n/a	n/a	High	High	n/a
High	[R].KVISEILTKEVQGSTLAQLTSK.[L]	2xGG [K1; K9]	0.00062514	0.00046156	1	1	1	B3RHV0	B3RHV0 [166-187]	2	2601.45	0.924	0.999855	0.911263	0	149438	138058			Light	Not Found	Not Found	Not Found	Not Found	High	Not Found	Not Found	Not Found	Not Found	Not Found	Not Found	Not Found	Peak Found	Not Found	Not Found	Not Found	n/a	n/a	n/a	Low	High	n/a	n/a	n/a				1	38
High	[K].VISEILTKEVQGSTLAQLTSK.[L]	1xGG [K8]	6.31286e-08	0.00046156	1	1	8	B3RHV0	B3RHV0 [167-187]	1	2359.31	0.955	0.999855	0.96471	118.34	1.53305e+07	1.4203e+07	79.54	92.65	Light	Not Found	Not Found	Not Found	Peak Found	High	High	High	High	Not Found	Not Found	Not Found	Peak Found	Peak Found	Peak Found	Peak Found	Peak Found	n/a	n/a	n/a	n/a	High	High	High	High					60
High	[K].VISEILTKEVQGSTLAQLTSKLIPEVINK.[E]	2xGG [K8; K21]	0.000286796	0.00046156	1	1	1	B3RHV0	B3RHV0 [167-195]	2	3379.9	1.962	0.10665	0.0934269	71.74	2.7519e+06	5.3989e+06		61.6	Light	Not Found	Not Found	Not Found	Not Found	Not Found	Not Found	High	Not Found	Not Found	Not Found	Not Found	Not Found	Not Found	Not Found	Peak Found	Peak Found	n/a	n/a	n/a	n/a	n/a	n/a	High	Low
High	[K].EVQGSTLAQLTSKLIPEVINK.[E]	1xGG [K13]	2.52906e-05	0.00046156	1	1	6	B3RHV0	B3RHV0 [175-195]	1	2382.32	0.964	0.999855	0.984629	111.76	1.98218e+07	2.01496e+07	94.11	94.44	Light	Not Found	Not Found	Not Found	High	High	High	High	Peak Found	Not Found	Not Found	Not Found	Peak Found	Peak Found	Peak Found	Peak Found	Peak Found	n/a	n/a	n/a	High	High	High	High	n/a				23	27
High	[K].EVQGSTLAQLTSKLIPEVINKEIENATK.[D]	2xGG [K13; K21]	9.48586e-05	0.00046156	1	1	1	B3RHV0	B3RHV0 [175-202]	2	3281.76	0.995	0.999855	0.919589	107.97	923265	1.12294e+06	81.26	75.88	Light	Not Found	Not Found	Not Found	Peak Found	High	Peak Found	Peak Found	Not Found	Not Found	Not Found	Not Found	Peak Found	Peak Found	Peak Found	Peak Found	Not Found	n/a	n/a	n/a	n/a	High	n/a	n/a	n/a					30
High	[K].VTGFKDEVLETV.[-]	1xGG [K5]	0.0183217	0.0022293	1	1	2	B3RHV0	B3RHV0 [244-255]	1	1450.74	1.283	0.944252	0.635661	144.62	829595	1.92778e+06	184.54	158.82	Light	Not Found	High	High	Peak Found	Not Found	Not Found	Not Found	Peak Found	Not Found	Peak Found	Peak Found	Peak Found	Not Found	Not Found	Not Found	Not Found	n/a	High	High	n/a	n/a	n/a	n/a	n/a		35	45
High	[K].TLVNKSTGLKSASDALK.[G]	2xGG [K5; K17]	0.00856618	0.00177697	1	1	1	B3RHV0	B3RHV0 [46-62]	2	1961.07	1.276	0.923298	0.542765	56.31	151293	193084	50.21		Light	Not Found	Not Found	High	Peak Found	Not Found	Not Found	Not Found	Not Found	Not Found	Not Found	Peak Found	Not Found	Not Found	Not Found	Not Found	Not Found	n/a	n/a	High	n/a	n/a	n/a	n/a	n/a			40
High	[K].LIPEVINKEIENATK.[D]	1xGG [K]	4.68458e-05	0.00046156	2	3	6	B3RHV0; B3LLJ2	B3RHV0 [188-202]; B3LLJ2 [188-202]	1	1825.01	0.998	0.999855	0.953869	116.98	6.92517e+06	6.91421e+06	112.07	114.25	Light	Not Found	Not Found	High	High	High	Peak Found	Not Found	Not Found	Not Found	Not Found	Peak Found	Peak Found	Peak Found	Peak Found	Not Found	Not Found	n/a	n/a	High	High	High	n/a	n/a	n/a			35	16	10
High	[K].EIENATKDIFPLQNIHVR.[K]	1xGG [K7]	1.78538e-07	0.00046156	2	3	7	B3RHV0; B3LLJ2	B3RHV0 [196-213]; B3LLJ2 [196-213]	1	2251.18	0.969	0.999855	0.995619	101.91	1.29409e+07	1.39871e+07	126.09	114.29	Light	Not Found	Not Found	High	High	High	High	High	Not Found	Not Found	Not Found	Peak Found	Peak Found	Peak Found	Peak Found	Peak Found	Peak Found	n/a	n/a	High	High	High	High	High	n/a			45	37	40
High	[K].FDVGALMALHGEGSGEEKGK.[K]	1xGG [K]	0.000703911	0.00046156	2	2	2	B3RHV0; B3LLJ2	B3RHV0 [223-242]; B3LLJ2 [223-242]	1	2146.02	1.122	0.999855	0.796763	113.63	396309	444821	65.54	95.27	Light	Not Found	Not Found	Peak Found	High	Peak Found	Not Found	Not Found	Not Found	Not Found	Not Found	Not Found	Peak Found	Peak Found	Peak Found	Not Found	Not Found	n/a	n/a	n/a	High	n/a	n/a	n/a	n/a				25
High	[K].FDVGALMALHGEGSGEEKGK.[K]	1xOxidation [M7]; 1xGG [K]	0.00321886	0.000908178	2	2	4	B3RHV0; B3LLJ2	B3RHV0 [223-242]; B3LLJ2 [223-242]	1	2162.02	0.263	0.016712	0.022708	9.62	1.46681e+06	385463	142.18	15.99	Light	Not Found	Peak Found	Peak Found	Peak Found	High	Not Found	Not Found	Not Found	Not Found	Peak Found	Peak Found	Peak Found	Peak Found	Not Found	Not Found	Not Found	n/a	n/a	Low	Low	High	n/a	n/a	n/a			5	22	28
High	[R].KEWFDIK.[A]	1xGG [K1]	0.00252013	0.000566562	2	3	2	B3RHV0; B3LLJ2	B3RHV0 [27-33]; B3LLJ2 [27-33]	1	1079.55	1.345	0.800182	0.546987	141.86	131970	312163	117.34	97.38	Light	Not Found	Not Found	High	Peak Found	Peak Found	Peak Found	Peak Found	Not Found	Not Found	Not Found	Peak Found	Peak Found	Not Found	Peak Found	Peak Found	Peak Found	n/a	n/a	High	n/a	n/a	n/a	n/a	n/a			31
High	[R].KEWFDIKAPSTFENR.[N]	1xGG [K7]; 1xLRGG [K1]	0.0677248	0.00754574	2	3	1	B3RHV0; B3LLJ2	B3RHV0 [27-41]; B3LLJ2 [27-41]	2	2365.2	0.863	0.999855	0.862555	82.43	239035	333310	79.33	72.45	Light	Not Found	Not Found	Not Found	Peak Found	High	Peak Found	Peak Found	Not Found	Not Found	Not Found	Not Found	Peak Found	Peak Found	Peak Found	Not Found	Not Found	n/a	n/a	n/a	n/a	High	n/a	n/a	n/a					10
High	[R].KEWFDIKAPSTFENR.[N]	2xGG [K1; K7]	0.00228852	0.000566562	2	3	1	B3RHV0; B3LLJ2	B3RHV0 [27-41]; B3LLJ2 [27-41]	2	2096.02	1.391	0.818959	0.510015	74.51	145373	225144	112.94	96.31	Light	Not Found	Not Found	Peak Found	High	Peak Found	Not Found	Peak Found	Not Found	Not Found	Not Found	Peak Found	Peak Found	Peak Found	Not Found	Peak Found	Not Found	n/a	n/a	n/a	High	n/a	n/a	n/a	n/a				18
High	[K].EWFDIKAPSTFENR.[N]	1xGG [K6]	1.44948e-06	0.00046156	2	3	9	B3RHV0; B3LLJ2	B3RHV0 [28-41]; B3LLJ2 [28-41]	1	1853.88	0.947	0.999855	0.946865	85.72	1.0203e+07	9.27666e+06	133.61	129.96	Light	Not Found	Not Found	High	High	High	High	Peak Found	Peak Found	Not Found	Not Found	Peak Found	Peak Found	Peak Found	Peak Found	Peak Found	Peak Found	n/a	n/a	High	High	High	High	n/a	Medium			62	40	18
High	[K].LRVDEVQGKNLLTNFHGMDFTTDK.[L]	1xGG [K9]	1.51497e-05	0.00046156	2	3	3	B3RHV0; B3LLJ2	B3RHV0 [86-109]; B3LLJ2 [86-109]	2	2892.43	1.014	0.999855	0.921355	118.68	3.49665e+06	3.52415e+06	112.33	106.29	Light	Not Found	Not Found	Not Found	Not Found	High	High	Peak Found	Not Found	Not Found	Not Found	Not Found	Not Found	Peak Found	Peak Found	Peak Found	Not Found	n/a	n/a	n/a	n/a	High	High	Low	n/a					38
High	[K].LRVDEVQGKNLLTNFHGMDFTTDK.[L]	1xGG [K9]; 1xLRGG [K24]	1.10944e-06	0.00046156	2	3	7	B3RHV0; B3LLJ2	B3RHV0 [86-109]; B3LLJ2 [86-109]	2	3275.66	0.983	0.999855	0.979332	106.08	5.12681e+07	5.03735e+07	75.22	81.03	Light	Not Found	Not Found	Not Found	Not Found	High	High	High	Not Found	Not Found	Not Found	Not Found	Not Found	Peak Found	Peak Found	Peak Found	Not Found	n/a	n/a	n/a	n/a	High	High	High	n/a					26
High	[K].LRVDEVQGKNLLTNFHGMDFTTDK.[L]	1xOxidation [M18]; 1xGG [K]	1.1769e-05	0.00046156	2	3	17	B3RHV0; B3LLJ2	B3RHV0 [86-109]; B3LLJ2 [86-109]	2	2908.43	0.862	0.960284	0.751191	105.24	2.54358e+07	7.79634e+06	96.58	113.87	Light	Not Found	Not Found	Not Found	High	High	High	High	Peak Found	Not Found	Not Found	Peak Found	Peak Found	Peak Found	Peak Found	Peak Found	Peak Found	n/a	n/a	n/a	High	High	High	High	n/a				48	57
High	[K].LRVDEVQGKNLLTNFHGMDFTTDK.[L]	1xOxidation [M18]; 1xGG [K9]; 1xLRGG [K24]	1.07697e-06	0.00046156	2	3	10	B3RHV0; B3LLJ2	B3RHV0 [86-109]; B3LLJ2 [86-109]	2	3291.65	2.462	0.000717666	0.0497158	89.93	1.65355e+07	4.83955e+07	72.69	63.77	Light	Not Found	Not Found	Not Found	High	High	High	High	Peak Found	Not Found	Not Found	Not Found	Peak Found	Peak Found	Peak Found	Peak Found	Not Found	n/a	n/a	n/a	High	High	High	High	n/a				26	39
High	[R].VDEVQGKNLLTNFHGMDFTTDK.[L]	1xGG [K7]	9.9989e-07	0.00046156	2	3	3	B3RHV0; B3LLJ2	B3RHV0 [88-109]; B3LLJ2 [88-109]	1	2623.25	1.102	0.999855	0.838	86.24	1.50137e+06	2.0908e+06	65.74	40.66	Light	Not Found	Not Found	Not Found	High	High	Peak Found	Peak Found	Peak Found	Not Found	Not Found	Not Found	Peak Found	Peak Found	Peak Found	Not Found	Peak Found	n/a	n/a	n/a	High	High	Low	n/a	n/a				40	44
High	[R].VDEVQGKNLLTNFHGMDFTTDK.[L]	1xGG [K7]; 1xLRGG [K22]	2.05492e-06	0.00046156	2	3	1	B3RHV0; B3LLJ2	B3RHV0 [88-109]; B3LLJ2 [88-109]	1	3006.47									Light	Not Found	Not Found	Not Found	Peak Found	Peak Found	High	Not Found	Not Found	Not Found	Not Found	Not Found	Not Found	Peak Found	Peak Found	Not Found	Not Found	n/a	n/a	n/a	n/a	Low	High	n/a	Medium					5
High	[R].VDEVQGKNLLTNFHGMDFTTDK.[L]	1xOxidation [M16]; 1xGG [K7]	1.8247e-06	0.00046156	2	3	3	B3RHV0; B3LLJ2	B3RHV0 [88-109]; B3LLJ2 [88-109]	1	2639.24	0.755	0.921075	0.696143	66.53	1.96413e+06	1.48879e+06	91.47	98.22	Light	Not Found	Not Found	Peak Found	Peak Found	High	Peak Found	Peak Found	High	Not Found	Not Found	Peak Found	Peak Found	Peak Found	Peak Found	Peak Found	Peak Found	n/a	n/a	Medium	Low	High	n/a	n/a	High			7	74	60
High	[R].VDEVQGKNLLTNFHGMDFTTDKLR.[S]	1xGG [K22]; 1xLRGG [K7]	0.000374651	0.00046156	2	3	3	B3RHV0; B3LLJ2	B3RHV0 [88-111]; B3LLJ2 [88-111]	2	3275.66	1.03	0.999855	0.924791	126.99	1.44244e+06	1.69526e+06	133.71	129.39	Light	Not Found	Not Found	Not Found	Not Found	High	High	Peak Found	Not Found	Not Found	Not Found	Peak Found	Peak Found	Peak Found	Peak Found	Peak Found	Not Found	n/a	n/a	n/a	n/a	High	High	n/a	n/a					30
High	[R].VDEVQGKNLLTNFHGMDFTTDKLR.[S]	1xOxidation [M16]; 1xGG [K22]; 1xLRGG [K7]	0.00950492	0.00177697	2	3	2	B3RHV0; B3LLJ2	B3RHV0 [88-111]; B3LLJ2 [88-111]	2	3291.65									Light	Not Found	Not Found	Not Found	Not Found	Peak Found	High	Peak Found	Not Found	Not Found	Not Found	Not Found	Peak Found	Peak Found	Peak Found	Peak Found	Not Found	n/a	n/a	n/a	n/a	n/a	High	n/a	n/a
High	[R].VDEVQGKNLLTNFHGMDFTTDKLR.[S]	1xOxidation [M16]; 2xGG [K7; K22]	0.000353053	0.00046156	2	3	4	B3RHV0; B3LLJ2	B3RHV0 [88-111]; B3LLJ2 [88-111]	2	3022.47	0.606	0.553658	0.46517	43.44	1.859e+06	1.22026e+06	167.58	156.49	Light	Not Found	Not Found	Not Found	High	High	Peak Found	Peak Found	Peak Found	Not Found	Not Found	Peak Found	Peak Found	Peak Found	Peak Found	Peak Found	Peak Found	n/a	n/a	n/a	High	High	Low	n/a	Medium				20	32
High	[R].VDEVQGKNLLTNFHGMDFTTDKLR.[S]	2xGG [K7; K22]	2.13488e-08	0.00046156	2	3	6	B3RHV0; B3LLJ2	B3RHV0 [88-111]; B3LLJ2 [88-111]	2	3006.47	1.016	0.999855	0.923877	108.34	1.28589e+07	1.45047e+07	59.44	58.74	Light	Not Found	Not Found	Not Found	High	High	High	Peak Found	Peak Found	Not Found	Not Found	Not Found	Peak Found	Peak Found	Peak Found	Peak Found	Peak Found	n/a	n/a	n/a	High	High	High	n/a	Low				31	51
High	[K].NLLTNFHGMDFTTDKLR.[S]	1xGG [K15]	3.77803e-06	0.00046156	2	3	9	B3RHV0; B3LLJ2	B3RHV0 [95-111]; B3LLJ2 [95-111]	1	2137.05	0.281	1.02317e-06	0.000960431	11.51	5.46998e+07	1.95737e+07	98.62	130.9	Light	Not Found	Not Found	Not Found	Not Found	High	High	High	Not Found	Not Found	Not Found	Not Found	Peak Found	Peak Found	Peak Found	Peak Found	Peak Found	n/a	n/a	n/a	Low	High	High	High	Low				42	26
High	[K].NLLTNFHGMDFTTDKLR.[S]	1xOxidation [M9]; 1xGG [K15]	1.40705e-06	0.00046156	2	3	24	B3RHV0; B3LLJ2	B3RHV0 [95-111]; B3LLJ2 [95-111]	1	2153.04	1.397	0.407909	0.442944	137.12	1.60307e+07	8.98497e+07	111.7	87.12	Light	Not Found	Peak Found	Peak Found	High	High	High	High	Peak Found	Not Found	Not Found	Not Found	Peak Found	Peak Found	Peak Found	Peak Found	Peak Found	n/a	n/a	n/a	High	High	High	High	Low				53	32
High	[R].LIMENLKGSTTNDLK.[Q]	1xOxidation [M3]; 1xGG [K7]	0.00604477	0.0016465	1	1	1	B5VMT6	B5VMT6 [32-46]	1	1806.93	0.919	0.999855	0.96568	59.5	244658	224754	77.53	80.12	Light	Not Found	Not Found	Peak Found	High	Peak Found	Not Found	Not Found	Not Found	Not Found	Not Found	Peak Found	Peak Found	Peak Found	Not Found	Not Found	Not Found	n/a	n/a	Low	High	n/a	n/a	n/a	n/a			3	17
High	[R].MEFEIKSLIGSR.[S]	1xOxidation [M1]; 1xGG [K6]	0.0136898	0.00189078	1	1	1	B5VMT6	B5VMT6 [362-373]	1	1539.78	0.01	8.72433e-17			116517		73.08		Light	Not Found	Not Found	Peak Found	High	Peak Found	Peak Found	Not Found	Not Found	Not Found	Not Found	Not Found	Not Found	Not Found	Not Found	Not Found	Not Found	n/a	n/a	n/a	High	n/a	n/a	n/a	n/a				11
High	[R].VLDFDLGKVGPAITLK.[E]	1xGG [K8]	0.000260411	0.00046156	1	2	2	B5VRP4	B5VRP4 [42-57]	1	1800.03	1.007	0.999855	0.934522	104.93	3.23822e+06	3.26018e+06	78.01	87.78	Light	Not Found	Not Found	Not Found	Not Found	High	Peak Found	High	Peak Found	Not Found	Not Found	Not Found	Not Found	Peak Found	Peak Found	Peak Found	Peak Found	n/a	n/a	n/a	n/a	High	Medium	High	n/a					28
High	[K].EITDPLDEFYDSIREEADQETEENNDNKEDSEHICPDR.[T]	1xCarbamidomethyl [C35]; 1xGG [K28]	0.00200256	0.000566562	1	1	2	B5VRP4	B5VRP4 [58-95]	2	4710.98	0.994	0.999855	0.946755	32.59	753066	748374	31.15	37.93	Light	Not Found	Not Found	High	High	Not Found	Not Found	Not Found	Not Found	Not Found	Not Found	Peak Found	Peak Found	Not Found	Not Found	Not Found	Not Found	n/a	n/a	High	High	n/a	n/a	n/a	n/a			8	6
High	[R].EEADQETEENNDNKEDSEHICPDR.[T]	1xCarbamidomethyl [C21]; 1xGG [K14]	1.40654e-05	0.00046156	1	1	1	B5VRP4	B5VRP4 [72-95]	1	3017.19	1.102	0.999855	0.789241	55.46	214239	236156	73.87	78.54	Light	Not Found	Peak Found	High	Not Found	Not Found	Not Found	Not Found	Not Found	Not Found	Peak Found	Peak Found	Not Found	Not Found	Not Found	Not Found	Not Found	n/a	n/a	High	n/a	n/a	n/a	n/a	n/a			16
High	[K].HDVPQDSNDNNNEELEAQGQQAQEKNQEK.[E]	1xGG [K]	1.87201e-12	0.00046156	1	2	3	C7GP20	C7GP20 [172-200]	1	3450.5	0.762	0.969682	0.675818	75.25	497311	429921	88.6	85.34	Light	Not Found	Peak Found	High	Peak Found	Not Found	Not Found	Not Found	Not Found	Not Found	Peak Found	Peak Found	Peak Found	Not Found	Not Found	Not Found	Not Found	n/a	n/a	High	n/a	n/a	n/a	n/a	n/a			51
High	[R].ELWQPVDPSREDLVIVSPNNEKFSSNAR.[S]	1xGG [K22]	0.000719749	0.00046156	1	6	2	E7LXU7	E7LXU7 [127-154]	2	3340.66	1.057	0.999855	0.882904	113.92	508147	466243	83.7	71.61	Light	Not Found	Not Found	Peak Found	High	Peak Found	Not Found	Not Found	Not Found	Not Found	Not Found	Peak Found	Peak Found	Peak Found	Peak Found	Not Found	Peak Found	n/a	n/a	n/a	High	Medium	n/a	n/a	n/a				31	6
High	[R].XFVKPSGDELSFPFEWAFAGTNETVK.[V]	1xGG [K4]; 1xLabel:13C(6) [K26]	0.000161913	0.00046156	1	1	1	E7LXU7	E7LXU7 [37-62]	0	3026.43									Heavy	Not Found	Not Found	Not Found	Not Found	Not Found	Not Found	Not Found	Not Found	Not Found	Not Found	High	Not Found	Not Found	Not Found	Not Found	Not Found	n/a	n/a	High	n/a	n/a	n/a	n/a	Low			14
High	[K].LENQNLNLQIK.[I]	1xGG [K11]	0.02128	0.00246156	1	2	1	E7NK16	E7NK16 [107-117]	0	1440.78	0.01	8.72433e-17			5.48206e+06				Light	Not Found	High	Not Found	Not Found	Not Found	Not Found	Not Found	Not Found	Not Found	Not Found	Not Found	Not Found	Not Found	Not Found	Not Found	Not Found	n/a	High	n/a	n/a	n/a	n/a	n/a	n/a		17
High	[-].MNQEDNTGGGGIFGLFKWTKXALFGTDISPSMK.[Y]	1xOxidation [M1]; 1xGG [K33]; 1xLabel:13C(6) [K20]	1.94382e-48	0	1	1	1	E7NNK3	E7NNK3 [1-33]	2	3686.74										Not Found	Not Found	Not Found	Not Found	Not Found	Not Found	Not Found	Not Found	Not Found	Not Found	Not Found	Not Found	Not Found	Not Found	Not Found	Not Found	n/a	n/a	High	n/a	n/a	n/a	n/a	n/a			9
High	[R].LQTQVYKLGLAK.[S]	1xGG [K7]	8.87257e-05	0.00046156	1	2	5	O13516	O13516 [109-120]	1	1475.86	1.297	0.790238	0.491755	119.72	2.67972e+06	5.83389e+06	95.09	76.78	Light	Not Found	Not Found	Peak Found	Peak Found	High	High	High	High	Not Found	Not Found	Not Found	Peak Found	Peak Found	Peak Found	Peak Found	Peak Found	n/a	n/a	n/a	n/a	High	High	High	High					28
High	[R].HIAVGKQIVNIPSFMVR.[L]	1xOxidation [M15]; 1xGG [K6]	0.000232966	0.00046156	1	2	3	O13516	O13516 [133-149]	1	2039.12	1.154	0.999855	0.779822	144.03	527857	2.89884e+06	134.5	121.41	Light	Not Found	Not Found	Not Found	Peak Found	Peak Found	Peak Found	High	Peak Found	Not Found	Not Found	Not Found	Not Found	Peak Found	Peak Found	Peak Found	Peak Found	n/a	n/a	n/a	n/a	n/a	n/a	High	Medium
High	[R].LDSEKHIDFAPTSPFGGARPGR.[V]	1xGG [K5]	1.89307e-05	0.00046156	1	2	5	O13516	O13516 [150-171]	1	2469.23	0.956	0.999855	0.979531	122.74	1.92765e+06	2.47847e+06	99.31	89.23	Light	Not Found	Not Found	Not Found	Peak Found	High	High	Peak Found	Not Found	Not Found	Not Found	Not Found	Peak Found	Peak Found	Peak Found	Peak Found	Not Found	n/a	n/a	n/a	n/a	High	High	Medium	n/a					38
High	[R].LDAELKLAGEFGLK.[N]	1xGG [K6]	0.000611382	0.00046156	1	2	4	O13516	O13516 [24-37]	1	1617.88	1.201	0.980888	0.730416	128.82	921564	2.46649e+06	116.17	92.38	Light	Not Found	Not Found	High	High	Peak Found	Peak Found	Peak Found	Peak Found	Not Found	Not Found	Peak Found	Peak Found	Peak Found	Peak Found	Peak Found	Peak Found	n/a	n/a	High	High	n/a	n/a	n/a	n/a			15	21
High	[R].ISFQLSKIR.[R]	1xGG [K7]	0.00795335	0.00177697	1	2	2	O13516	O13516 [45-53]	1	1205.7	0.961	0.999855	0.990673	89.39	1.07089e+06	1.20162e+06	100.84	75.84	Light	Not Found	Not Found	Not Found	Not Found	High	High	Peak Found	Not Found	Not Found	Not Found	Not Found	Not Found	Peak Found	Peak Found	Peak Found	Not Found	n/a	n/a	n/a	n/a	High	High	Low	n/a					20
High	[K].KLDYVLALKVEDFLER.[R]	1xGG [K9]	0.00950492	0.00177697	1	2	2	O13516	O13516 [92-107]	2	2065.13	0.963	0.999855	0.973872	12.73	985108	965595	40.37	43.2	Light	Not Found	Not Found	Not Found	High	Peak Found	High	Not Found	Not Found	Not Found	Not Found	Not Found	Peak Found	Peak Found	Peak Found	Not Found	Not Found	n/a	n/a	n/a	High	n/a	High	n/a	n/a				15
High	[R].LCTPIPVQGEIEIKPNEEEELGFWDFEWRPTEKPVGR.[E]	1xCarbamidomethyl [C2]; 1xGG [K33]	0.000786741	0.00046156	1	1	1	O13563	O13563 [23-59]	0	4539.23	1.517	0.700098	0.343361	116.09	267532	405787	105.57	98.93	Light	Not Found	Not Found	Not Found	Not Found	High	Peak Found	Peak Found	Not Found	Not Found	Not Found	Not Found	Not Found	Peak Found	Peak Found	Peak Found	Not Found	n/a	n/a	n/a	n/a	High	n/a	n/a	n/a					21
High	[R].ELDPISLILIPGETMWVPIKSSK.[S]	1xOxidation [M15]; 1xGG [K20]	0.037304	0.00419276	1	1	1	O13563	O13563 [60-82]	1	2696.46	0.724	0.921936	0.599679	69.16	1.31139e+06	891186	150.01	148.22	Light	Not Found	Not Found	Peak Found	Peak Found	Peak Found	High	Peak Found	Not Found	Not Found	Not Found	Not Found	Not Found	Peak Found	Peak Found	Peak Found	Not Found	n/a	n/a	n/a	n/a	n/a	High	Medium	n/a
High	[K].AKVEEMNNIIAASR.[R]	1xOxidation [M6]; 1xGG [K2]	0.000643966	0.00046156	1	2	3	O14455	O14455 [85-98]	1	1675.84	0.722	0.887041	0.615753	39.41	368131	265844	113.7	118.75	Light	Not Found	Not Found	High	High	Not Found	Not Found	Not Found	Not Found	Not Found	Not Found	Peak Found	Peak Found	Not Found	Not Found	Not Found	Not Found	n/a	n/a	High	High	n/a	n/a	n/a	n/a			37	12
High	[K].INEKPTVVNDYEAAR.[A]	1xGG [K4]	0.0184593	0.0022293	1	1	1	O14467	O14467 [103-117]	0	1832.91	97.721	8.72433e-17	2.32117e-22	145.79	214785	2.0989e+07	168.33		Light	Not Found	High	Peak Found	Not Found	Not Found	Peak Found	Not Found	Not Found	Not Found	Peak Found	Not Found	Not Found	Not Found	Not Found	Not Found	Not Found	n/a	High	Medium	n/a	n/a	n/a	n/a	n/a		23	11
High	[K].NYEIQTVLSEDKSHGYVLK.[D]	1xGG [K]	7.4816e-06	0.00046156	1	1	3	O43137	O43137 [44-62]	1	2337.17	1.607	0.646365	0.270864	127.5	729610	1.17216e+06	129.39	105.84	Light	Not Found	Not Found	High	Peak Found	Not Found	Not Found	Not Found	Not Found	Not Found	Not Found	Peak Found	Peak Found	Not Found	Not Found	Not Found	Not Found	n/a	n/a	High	n/a	n/a	n/a	n/a	n/a			41
High	[K].STTEPIQLNNKHDLHLRPETY.[-]	1xGG [K11]	0.00414181	0.00122257	1	11	1	O74302	O74302 [420-440]	1	2620.31	0.01	8.72433e-17			26712.7		133.11		Light	Not Found	Not Found	High	Peak Found	Peak Found	Not Found	Not Found	Not Found	Not Found	Not Found	Not Found	Not Found	Not Found	Not Found	Not Found	Not Found	n/a	n/a	High	n/a	n/a	n/a	n/a	n/a			26
High	[K].KSLEEDDEFEDFPIDTWANGETIK.[S]	1xGG [K1]	0.00277518	0.000566562	1	1	1	O94742	O94742 [27-50]	1	2942.32	0.312	0.0427868	0.035705	21.04	320771	100183		116.55	Light	Not Found	Not Found	High	Not Found	Not Found	Not Found	Not Found	Not Found	Not Found	Not Found	Peak Found	Not Found	Not Found	Peak Found	Not Found	Not Found	n/a	n/a	High	n/a	n/a	n/a	n/a	n/a			16
High	[K].NTEEGKALVHHYEECAER.[V]	1xCarbamidomethyl [C15]; 1xGG [K6]	0.0236316	0.00266465	1	1	1	P00127	P00127 [87-104]	1	2286.02	0.415	0.139014	0.127913	28.6	420540	174438	197.32	139.24	Light	Peak Found	High	Not Found	Peak Found	Not Found	Not Found	Peak Found	Not Found	Not Found	Peak Found	Peak Found	Not Found	Not Found	Not Found	Not Found	Not Found	n/a	High	n/a	n/a	n/a	n/a	n/a	n/a		9
High	[K].AQEDVPYLLPYILEAEAAAKEK.[D]	1xGG [K]	0.107768	0.00996771	1	1	2	P00128	P00128 [96-117]	1	2575.33	0.01	8.72433e-17			126491		178.75		Light	Not Found	Not Found	High	Peak Found	Not Found	Peak Found	Not Found	Peak Found	Not Found	Not Found	Not Found	Not Found	Not Found	Not Found	Not Found	Not Found	n/a	n/a	High	n/a	n/a	n/a	n/a	n/a			5
High	[R].ANGTTVLVGMPAGAKCCSDVFNQVVK.[S]	2xCarbamidomethyl [C16; C17]; 1xGG [K15]	0.0157768	0.00214714	1	1	2	P00330	P00330 [262-287]	1	2837.37	1.518	0.703319	0.414515	55.12	412063	625334	67.52	51.24	Light	Not Found	Not Found	Not Found	Not Found	High	High	Not Found	Not Found	Not Found	Not Found	Not Found	Not Found	Peak Found	Peak Found	Not Found	Not Found	n/a	n/a	n/a	n/a	High	High	n/a	n/a					8
High	[R].ANGTTVLVGMPAGAKCCSDVFNQVVK.[S]	2xCarbamidomethyl [C16; C17]; 1xOxidation [M10]; 1xGG [K]	0.0871102	0.00875915	1	1	2	P00330	P00330 [262-287]	1	2853.37									Light	Not Found	Not Found	Not Found	Not Found	High	Not Found	Not Found	Not Found	Not Found	Not Found	Not Found	Not Found	Not Found	Not Found	Not Found	Not Found	n/a	n/a	n/a	n/a	High	Low	n/a	n/a					10
High	[K].VVGLSTLPEIYEKMEK.[G]	1xGG [K16]	0.0193069	0.0022293	1	1	1	P00330	P00330 [320-335]	1	1950.03	1.031	0.999855	0.896575	102.63	151945	156621	141.1	37.17	Light	Not Found	Not Found	Not Found	High	Peak Found	Not Found	Not Found	Peak Found	Not Found	Not Found	Not Found	Peak Found	Peak Found	Peak Found	Not Found	Not Found	n/a	n/a	n/a	High	n/a	n/a	n/a	n/a				14
High	[K].LPLVGGHEGAGVVVGMGENVKGWK.[I]	1xGG [K21]	2.56775e-06	0.00046156	1	2	3	P00330	P00330 [61-84]	1	2504.31	0.536	0.511004	0.31127	38.66	540566	290011	83.95	144.75	Light	Not Found	Not Found	Not Found	Not Found	High	High	Peak Found	Not Found	Not Found	Not Found	Peak Found	Peak Found	Peak Found	Peak Found	Not Found	Peak Found	n/a	n/a	n/a	n/a	High	High	n/a	n/a					28
High	[K].LPLVGGHEGAGVVVGMGENVKGWK.[I]	1xOxidation [M16]; 1xGG [K]	3.35476e-06	0.00046156	1	2	5	P00330	P00330 [61-84]	1	2520.3	1.225	0.96637	0.677833	73.48	515436	685831	45.31	61.38	Light	Not Found	Not Found	Not Found	Not Found	High	High	Peak Found	Not Found	Not Found	Not Found	Not Found	Peak Found	Peak Found	Peak Found	Peak Found	Not Found	n/a	n/a	n/a	n/a	High	High	n/a	n/a					40
High	[K].YTSDLKIVSNASCTTNCLAPLAK.[V]	2xCarbamidomethyl [C13; C17]; 1xGG [K6]	2.01517e-11	0.00046156	1	2	3	P00359	P00359 [138-160]	1	2641.3	2.075	0.0617251	0.070058	65.18	1.57582e+06	3.69736e+06	38.33	149.27	Light	Not Found	Not Found	Not Found	High	High	High	Not Found	Not Found	Not Found	Not Found	Not Found	Peak Found	Peak Found	Peak Found	Peak Found	Not Found	n/a	n/a	n/a	High	High	High	n/a	n/a				52	92
High	[K].VINDAFGIEEGLMTTVHSLTATQKTVDGPSHK.[D]	1xGG [K]	1.44895e-05	0.00046156	1	1	2	P00359	P00359 [161-192]	1	3510.75	0.081	8.72433e-17	3.73538e-11	0.22	2.47807e+07	1.81625e+06	18.12	136.17	Light	Not Found	Not Found	Not Found	Not Found	Not Found	Peak Found	High	Not Found	Not Found	Not Found	Not Found	Not Found	Not Found	Peak Found	Peak Found	Peak Found	n/a	n/a	n/a	n/a	Low	Low	High	n/a					15
High	[K].VINDAFGIEEGLMTTVHSLTATQKTVDGPSHK.[D]	1xOxidation [M13]; 1xGG [K]	2.45584e-06	0.00046156	1	1	5	P00359	P00359 [161-192]	1	3526.75	0.961	0.999855	0.978008	129.15	1.19123e+07	1.14495e+07	109.79	105.05	Light	Not Found	Not Found	Not Found	Not Found	High	High	High	Not Found	Not Found	Peak Found	Peak Found	Not Found	Peak Found	Peak Found	Peak Found	Not Found	n/a	n/a	n/a	n/a	High	High	High	n/a					28
High	[R].IALSRPNVEVVALNDPFITNDYAAYMFKYDSTHGR.[Y]	1xGG [K28]	0.00109837	0.000566562	1	1	2	P00359	P00359 [19-53]	1	4102.01	1.101	0.999855	0.818749	58.73	1.42504e+06	1.56861e+06	61.81	32.83	Light	Not Found	Not Found	Not Found	Not Found	Not Found	High	Peak Found	Peak Found	Not Found	Not Found	Not Found	Not Found	Not Found	Peak Found	Peak Found	Peak Found	n/a	n/a	n/a	n/a	n/a	High	n/a	n/a
High	[R].IALSRPNVEVVALNDPFITNDYAAYMFKYDSTHGR.[Y]	1xOxidation [M26]; 1xGG [K28]	4.22742e-08	0.00046156	1	1	4	P00359	P00359 [19-53]	1	4118.01	9.082	8.72433e-17	2.41028e-06	232.53	5.13311e+06	4.66165e+07	159.63	115.58	Light	Not Found	Not Found	Not Found	Not Found	Peak Found	High	High	Not Found	Not Found	Not Found	Not Found	Not Found	Not Found	Peak Found	Peak Found	Not Found	n/a	n/a	n/a	n/a	n/a	High	High	n/a
High	[R].VPTVDVSVVDLTVKLNK.[E]	1xGG [K14]	0.000683335	0.00046156	1	2	1	P00359	P00359 [233-249]	1	1940.11	0.954	0.999855	1	41.53	1.1267e+06	1.13166e+06	30.24	41.79	Light	Not Found	Not Found	Not Found	Peak Found	Peak Found	High	Peak Found	Not Found	Not Found	Not Found	Not Found	Peak Found	Peak Found	Peak Found	Peak Found	Not Found	n/a	n/a	n/a	Low	n/a	High	n/a	n/a				18
High	[K].LNKETTYDEIK.[K]	1xGG [K3]	6.44893e-06	0.00046156	1	2	4	P00359	P00359 [247-257]	1	1467.73	0.954	0.999855	0.976949	77.89	2.12828e+06	2.03121e+06	139.83	139.29	Light	Not Found	High	High	Not Found	Not Found	Not Found	Not Found	Not Found	Not Found	Peak Found	Peak Found	Not Found	Not Found	Not Found	Not Found	Not Found	n/a	High	High	n/a	n/a	n/a	n/a	n/a		37	34
High	[K].LNKETTYDEIKK.[V]	1xGG [K3]	6.07518e-05	0.00046156	1	2	2	P00359	P00359 [247-258]	2	1595.83	1.22	0.783467	0.630171	0	7.26921e+06	8.86837e+06			Light	Not Found	High	Not Found	Not Found	Not Found	Not Found	Not Found	Not Found	Not Found	Peak Found	Not Found	Not Found	Not Found	Not Found	Not Found	Not Found	n/a	High	n/a	n/a	n/a	n/a	n/a	n/a		33
High	[K].FVKLVSWYDNEYGYSTR.[V]	1xGG [K3]	2.36633e-06	0.00046156	1	2	3	P00359	P00359 [305-321]	1	2241.06	0.463	0.0174168	0.048597	31.33	7.51191e+06	3.48083e+06	61.69	118.38	Light	Not Found	Not Found	Not Found	Not Found	High	High	High	Not Found	Not Found	Peak Found	Not Found	Peak Found	Peak Found	Peak Found	Peak Found	Not Found	n/a	n/a	n/a	n/a	High	High	High	n/a					38
High	[R].YAGEVSHDDKHIIVDGK.[K]	1xGG [K10]	9.8566e-08	0.00046156	1	1	3	P00359	P00359 [54-70]	1	1996.97	0.964	0.999855	0.984066	67.98	3.23434e+06	3.11881e+06	137.5	137.5	Light	Not Found	High	High	Not Found	Not Found	Not Found	Not Found	Not Found	Not Found	Peak Found	Peak Found	Not Found	Not Found	Not Found	Not Found	Not Found	n/a	High	High	n/a	n/a	n/a	n/a	n/a		44	19
High	[K].IATYQERDPANLPWGSSNVDIAIDSTGVFKELDTAQK.[H]	1xGG [K30]	0.00613506	0.0016465	1	1	1	P00359	P00359 [72-108]	2	4164.05	0.581	0.653129	0.350225	27.43	748400	366883	65.8	90.26	Light	Not Found	Not Found	Not Found	Not Found	High	Peak Found	Not Found	Not Found	Not Found	Not Found	Not Found	Peak Found	Peak Found	Peak Found	Not Found	Not Found	n/a	n/a	n/a	n/a	High	n/a	n/a	n/a					17
High	[R].DPANLPWGSSNVDIAIDSTGVFKELDTAQK.[H]	1xGG [K23]	0.0262433	0.00266465	1	1	1	P00359	P00359 [79-108]	1	3302.62	0.742	0.926648	0.652394	25.28	327008	242483	44.57	9.69	Light	Not Found	Not Found	Not Found	Not Found	High	Not Found	Peak Found	Not Found	Not Found	Not Found	Not Found	Not Found	Peak Found	Not Found	Peak Found	Not Found	n/a	n/a	n/a	n/a	High	n/a	n/a	n/a					23
High	[K].DIEVVAVNDPFISNDYAAYMVKYDSTHGR.[Y]	1xOxidation [M20]; 1xGG [K22]	0.00305604	0.000744398	1	1	2	P00360	P00360 [25-53]	1	3419.58	0.747	0.988515	0.661641	18.06	278547	178044	31.76	46.14	Light	Not Found	Not Found	High	High	Peak Found	Not Found	Not Found	Not Found	Not Found	Not Found	Peak Found	Peak Found	Peak Found	Not Found	Not Found	Not Found	n/a	n/a	High	High	n/a	n/a	n/a	n/a			26	28
High	[K].IDVAVDSTGVFKELDTAQK.[H]	1xGG [K12]	0.00950492	0.00177697	1	1	1	P00360	P00360 [90-108]	1	2150.1	0.503	0.368718	0.233742	21.49	351500	133225	63.11	57.47	Light	Not Found	Not Found	High	Peak Found	Peak Found	Not Found	Peak Found	Not Found	Not Found	Not Found	Peak Found	Not Found	Peak Found	Peak Found	Not Found	Not Found	n/a	n/a	High	n/a	n/a	n/a	n/a	n/a			33
High	[R].TASGNIIPSSTGAAKAVGK.[V]	1xGG [K15]	2.00965e-06	0.00046156	2	3	4	P00360; P00359	P00360 [199-217]; P00359 [199-217]	1	1843.99	0.905	0.999855	0.851314	74.58	7.77986e+06	7.74614e+06	61.33	62	Light	Not Found	Not Found	Peak Found	High	High	High	High	Peak Found	Not Found	Not Found	Peak Found	Peak Found	Peak Found	Peak Found	Peak Found	Peak Found	n/a	n/a	Medium	High	High	High	High	Low			10	14	39
High	[K].VLPELQGKLTGMAFR.[V]	1xGG [K8]	0.015427	0.00214714	2	3	1	P00360; P00359	P00360 [218-232]; P00359 [218-232]	1	1773.97	0.268	0.000361902	0.00558525	8.36	5.39786e+06	1.01863e+06	77.6	144.17	Light	Not Found	Not Found	Not Found	Not Found	Not Found	Peak Found	High	Not Found	Not Found	Not Found	Not Found	Peak Found	Peak Found	Peak Found	Peak Found	Peak Found	n/a	n/a	n/a	n/a	n/a	n/a	High	n/a
High	[K].VLPELQGKLTGMAFR.[V]	1xOxidation [M12]; 1xGG [K8]	0.000139567	0.00046156	2	3	3	P00360; P00359	P00360 [218-232]; P00359 [218-232]	1	1789.96	4.907	1.44692e-10	0.000632946	139.26	5.92566e+06	9.68696e+06	149.84	114.03	Light	Not Found	Not Found	Not Found	Peak Found	Peak Found	High	High	Peak Found	Not Found	Not Found	Not Found	Not Found	Peak Found	Peak Found	Peak Found	Not Found	n/a	n/a	Low	n/a	n/a	High	High	Low			3
High	[K].GDTEESLKTGNAGPRPACGVIGLTN.[-]	1xCarbamidomethyl [C18]; 1xGG [K8]	0.007495	0.00177169	1	1	1	P00445	P00445 [130-154]	1	2628.27	4.128	1.1706e-05	0.000546579	301.26	1.10984e+06	4.58133e+06	126.89		Light	Not Found	Not Found	High	Peak Found	Not Found	Not Found	Not Found	Not Found	Not Found	Not Found	Peak Found	Not Found	Not Found	Not Found	Not Found	Not Found	n/a	n/a	High	Low	n/a	n/a	n/a	n/a			27	8
High	[K].LAEKYFADLEGTTVEK.[M]	1xGG [K4]	1.37554e-05	0.00046156	1	1	1	P00498	P00498 [129-144]	1	1927.96	1.307	0.92054	0.502872	109.03	619595	937443	112.22	95.11	Light	Not Found	Not Found	High	Not Found	Not Found	Not Found	Peak Found	Peak Found	Not Found	Not Found	Peak Found	Not Found	Not Found	Peak Found	Not Found	Not Found	n/a	n/a	High	n/a	n/a	n/a	n/a	n/a			51
High	[R].AAGLVDIATVLSTSAYLIESKNPK.[S]	1xGG [K]	7.26261e-06	0.00046156	1	1	2	P00498	P00498 [180-203]	1	2575.4	0.341	0.0369592	0.105404	16.9	2.7684e+06	689712	105.22	144.4	Light	Not Found	Not Found	Not Found	Not Found	Not Found	High	High	Peak Found	Not Found	Not Found	Not Found	Not Found	Peak Found	Peak Found	Peak Found	Peak Found	n/a	n/a	n/a	n/a	n/a	High	High	Medium
High	[R].LYSKSVSILNGADITFHR.[S]	1xGG [K4]	0.00922659	0.00177697	1	1	1	P00498	P00498 [21-38]	1	2135.12	0.984	0.999855	0.984055	60.65	1.62463e+06	1.8085e+06	67.16	75.25	Light	Not Found	Not Found	Not Found	Not Found	Peak Found	High	Peak Found	Not Found	Not Found	Not Found	Not Found	Not Found	Peak Found	Peak Found	Peak Found	Not Found	n/a	n/a	n/a	n/a	n/a	High	n/a	n/a
High	[K].ACDDKIMYVDYK.[N]	1xCarbamidomethyl [C2]; 1xOxidation [M7]; 1xGG [K5]	0.0043949	0.00122257	1	1	3	P00549	P00549 [120-131]	1	1650.71	1.107	0.999855	0.832243	53.29	1.66457e+06	1.84294e+06	77.79	78.48	Light	Not Found	High	High	Not Found	Not Found	Not Found	Not Found	Not Found	Not Found	Peak Found	Peak Found	Not Found	Not Found	Not Found	Not Found	Not Found	n/a	High	High	n/a	n/a	n/a	n/a	n/a		24	8
High	[R].IIYVDDGVLSFQVLEVVDDKTLK.[V]	1xGG [K20]	0.00181853	0.000566562	1	1	1	P00549	P00549 [142-164]	1	2722.45	1.208	0.988515	0.693599	70.42	450286	544105		73.93	Light	Not Found	Not Found	Not Found	Not Found	High	Not Found	Not Found	Not Found	Not Found	Not Found	Not Found	Peak Found	Peak Found	Not Found	Peak Found	Peak Found	n/a	n/a	n/a	n/a	High	n/a	n/a	n/a					29
High	[K].GVNLPGTDVDLPALSEKDKEDLR.[F]	1xGG [K17]	0.0007525	0.00046156	1	1	1	P00549	P00549 [178-200]	2	2595.33	1.579	0.655337	0.374133	114.81	608947	426118	98.22	118.69	Light	Not Found	Not Found	High	Not Found	Not Found	Peak Found	Not Found	Peak Found	Not Found	Not Found	Peak Found	Peak Found	Not Found	Not Found	Not Found	Not Found	n/a	n/a	High	n/a	n/a	n/a	n/a	n/a			22
High	[R].TSIIGTIGPKTNNPETLVALR.[K]	1xGG [K10]	0.000238214	0.00046156	1	1	1	P00549	P00549 [21-41]	1	2309.28	0.7	0.916412	0.559285	32.58	788591	374476	77.98	89.98	Light	Not Found	Not Found	Not Found	Not Found	Peak Found	High	Not Found	Not Found	Not Found	Not Found	Not Found	Not Found	Peak Found	Peak Found	Peak Found	Not Found	n/a	n/a	n/a	n/a	n/a	High	n/a	n/a
High	[K].IIVKIENQQGVNNFDEILK.[V]	1xGG [K4]	7.15848e-07	0.00046156	1	1	2	P00549	P00549 [237-255]	1	2328.26	0.85	0.991963	0.771464	11.91	3.65185e+06	3.10488e+06	14.22	17.26	Light	Not Found	Not Found	Not Found	High	High	Not Found	Not Found	Not Found	Not Found	Not Found	Not Found	Peak Found	Peak Found	Not Found	Not Found	Not Found	n/a	n/a	n/a	High	High	n/a	n/a	n/a				39	49
High	[K].IENQQGVNNFDEILKVTDGVMVAR.[G]	1xGG [K15]	0.00183206	0.000566562	1	1	1	P00549	P00549 [241-264]	1	2803.4	1.711	0.514866	0.217985	86.38	573952	1.25902e+06	76.21	49.79	Light	Not Found	Not Found	Not Found	Peak Found	High	Peak Found	Peak Found	Peak Found	Not Found	Not Found	Not Found	Peak Found	Peak Found	Not Found	Not Found	Not Found	n/a	n/a	n/a	Low	High	n/a	n/a	n/a				57	24
High	[K].IENQQGVNNFDEILKVTDGVMVAR.[G]	1xOxidation [M21]; 1xGG [K15]	4.7209e-06	0.00046156	1	1	4	P00549	P00549 [241-264]	1	2819.4	1.476	0.768842	0.355657	112.61	725969	1.02386e+06	89.23	73	Light	Not Found	Not Found	Peak Found	High	High	Peak Found	Not Found	Not Found	Not Found	Peak Found	Peak Found	Peak Found	Peak Found	Not Found	Not Found	Not Found	n/a	n/a	n/a	High	High	n/a	n/a	n/a				18	56
High	[K].SNLAGKPVICATQMLESMTYNPRPTR.[A]	1xCarbamidomethyl [C10]; 1xGG [K6]	0.0203454	0.00234304	1	1	1	P00549	P00549 [287-312]	0	3049.5	0.597	0.599159	0.372492	48.87	1.65837e+06	990412		95.98	Light	Not Found	Not Found	Not Found	Not Found	Not Found	Not Found	High	Not Found	Not Found	Not Found	Not Found	Not Found	Not Found	Peak Found	Peak Found	Not Found	n/a	n/a	n/a	n/a	n/a	n/a	High	n/a
High	[K].SNLAGKPVICATQMLESMTYNPRPTR.[A]	1xCarbamidomethyl [C10]; 1xOxidation [M18]; 1xGG [K6]	0.00110655	0.000566562	1	1	1	P00549	P00549 [287-312]	0	3065.5	2.182	0.0525334	0.0533834	174.22	1.59018e+06	3.47006e+06	107.7		Light	Not Found	Not Found	Not Found	Not Found	Not Found	Not Found	High	Peak Found	Not Found	Not Found	Not Found	Not Found	Not Found	Not Found	Peak Found	Not Found	n/a	n/a	n/a	n/a	n/a	n/a	High	n/a
High	[R].NCTPKPTSTTETVAASAVAAVFEQKAK.[A]	1xCarbamidomethyl [C2]; 1xGG [K25]	2.42214e-08	0.00046156	1	1	1	P00549	P00549 [370-396]	1	2921.47	0.01	8.72433e-17			655026		17.75		Light	Not Found	Not Found	Not Found	Not Found	High	Peak Found	Not Found	Not Found	Not Found	Not Found	Not Found	Not Found	Not Found	Not Found	Not Found	Not Found	n/a	n/a	n/a	n/a	High	Low	n/a	n/a					75
High	[R].GVFPFVFEKEPVSDWTDDVEAR.[I]	1xGG [K9]	8.23993e-06	0.00046156	1	1	1	P00549	P00549 [438-459]	1	2683.27	0.97	0.999855	0.994705	9.33	2.41683e+06	2.34331e+06	5.24	9.8	Light	Not Found	Not Found	Not Found	Peak Found	High	Not Found	Not Found	Not Found	Not Found	Not Found	Not Found	Peak Found	Peak Found	Not Found	Not Found	Not Found	n/a	n/a	n/a	Low	High	Low	n/a	n/a				15	49
High	[R].MNFSHGSYEYHKSVIDNAR.[K]	1xOxidation [M1]; 1xGG [K12]	0.000859962	0.00046156	1	1	1	P00549	P00549 [50-68]	1	2385.07	0.982	0.999855	0.941422	0	232373	228211			Light	Not Found	Not Found	Not Found	High	Not Found	Not Found	Not Found	Not Found	Not Found	Not Found	Not Found	Peak Found	Not Found	Not Found	Not Found	Not Found	n/a	n/a	n/a	High	n/a	n/a	n/a	n/a				19
High	[R].KSEELYPGRPLAIALDTKGPEIR.[T]	1xGG [K18]	2.82709e-05	0.00046156	1	1	2	P00549	P00549 [69-91]	2	2667.45	1.025	0.999855	0.884294	57.06	234404	275114	70.22	55.84	Light	Not Found	Not Found	Not Found	High	High	Peak Found	Peak Found	Not Found	Not Found	Peak Found	Not Found	Peak Found	Peak Found	Peak Found	Not Found	Not Found	n/a	n/a	n/a	High	High	n/a	n/a	n/a				29	32
High	[K].SEELYPGRPLAIALDTKGPEIR.[T]	1xGG [K17]	9.49241e-07	0.00046156	1	1	4	P00549	P00549 [70-91]	1	2539.35	1.101	0.999855	0.839155	99.13	1.50519e+06	1.86513e+06	144.84	134.8	Light	Not Found	Not Found	High	High	High	High	Peak Found	Not Found	Not Found	Not Found	Peak Found	Peak Found	Peak Found	Peak Found	Peak Found	Not Found	n/a	n/a	High	High	High	High	n/a	n/a			46	41	36
High	[R].TGTTTNDVDYPIPPNHEMIFTTDDKYAK.[A]	1xOxidation [M18]; 1xGG [K25]	0.0341022	0.0039981	1	1	1	P00549	P00549 [92-119]	1	3314.52	100	8.72433e-17				665338			Light	Not Found	Not Found	High	Not Found	Not Found	Not Found	Not Found	Not Found	Not Found	Not Found	Peak Found	Not Found	Not Found	Not Found	Not Found	Not Found	n/a	n/a	High	n/a	n/a	n/a	n/a	n/a			13
High	[K].ALENPTRPFLAILGGAKVADK.[I]	1xGG [K17]	0.000968291	0.000566562	1	1	2	P00560	P00560 [198-218]	1	2295.28	0.901	0.999855	0.842076	60.71	5.28678e+06	4.76546e+06	120.01	122.98	Light	Not Found	Not Found	Not Found	Not Found	Not Found	Peak Found	High	Not Found	Not Found	Not Found	Not Found	Not Found	Not Found	Peak Found	Peak Found	Not Found	n/a	n/a	n/a	n/a	n/a	n/a	High	n/a
High	[K].VADKIQLIDNLLDK.[V]	1xGG [K4]	0.0091583	0.00177697	1	1	3	P00560	P00560 [215-228]	1	1711.96	0.891	0.999855	0.909017	63.57	356490	271360	78.11	97.59	Light	Not Found	Not Found	High	High	High	Peak Found	Peak Found	Not Found	Not Found	Not Found	Peak Found	Peak Found	Peak Found	Peak Found	Not Found	Not Found	n/a	n/a	High	High	High	n/a	n/a	n/a			18	16	7
High	[K].VLENTEIGDSIFDKAGAEIVPK.[L]	1xGG [K14]	1.27163e-11	0.00046156	1	1	1	P00560	P00560 [245-266]	1	2459.27	1.013	0.999855	0.923229	146.12	743099	6.06187e+06	114.06	88.59	Light	Not Found	Not Found	High	Peak Found	Peak Found	Peak Found	Peak Found	Not Found	Not Found	Not Found	Peak Found	Peak Found	Peak Found	Not Found	Not Found	Not Found	n/a	n/a	High	n/a	n/a	n/a	n/a	n/a			73
High	[K].AKGVEVVLPVDFIIADAFSADANTK.[T]	1xGG [K2]	0.0234553	0.00266465	1	1	1	P00560	P00560 [273-297]	1	2704.42	100	8.72433e-17				286233			Light	Not Found	Not Found	Not Found	Peak Found	High	Not Found	Not Found	Peak Found	Not Found	Not Found	Not Found	Not Found	Peak Found	Not Found	Not Found	Not Found	n/a	n/a	n/a	n/a	High	n/a	n/a	n/a					18
High	[K].GVEVVLPVDFIIADAFSADANTKTVTDK.[E]	1xGG [K23]	0.0188783	0.0022293	1	1	1	P00560	P00560 [275-302]	1	3049.57	100	8.72433e-17				100581		109.89	Light	Not Found	Not Found	Not Found	High	Not Found	Not Found	Not Found	Not Found	Not Found	Not Found	Not Found	Peak Found	Peak Found	Not Found	Not Found	Not Found	n/a	n/a	n/a	High	n/a	n/a	n/a	n/a				23
High	[K].TVTDKEGIPAGWQGLDNGPESR.[K]	1xGG [K5]	1.17862e-08	0.00046156	1	1	1	P00560	P00560 [298-319]	1	2441.17	1.391	0.883655	0.423752	100.84	692126	962940	103.39	60.2	Light	Not Found	Peak Found	High	Not Found	Not Found	Not Found	Not Found	Not Found	Not Found	Not Found	Peak Found	Not Found	Not Found	Not Found	Not Found	Peak Found	n/a	n/a	High	n/a	n/a	n/a	n/a	n/a			62
High	[K].NPVLAANSTQFRDPKVFWYEPSQK.[W]	1xGG [K15]	0.00214077	0.000566562	1	2	2	P00724	P00724 [159-182]	2	2936.47	0.611	0.605797	0.472968	40.24	2.52179e+06	925464	60.67	80.65	Light	Not Found	Peak Found	Not Found	Not Found	Peak Found	High	High	Peak Found	Not Found	Not Found	Peak Found	Not Found	Peak Found	Peak Found	Peak Found	Not Found	n/a	n/a	n/a	n/a	n/a	High	High	n/a
High	[K].VFWYEPSQKWIMTAAK.[S]	1xOxidation [M12]; 1xGG [K9]	0.0013123	0.000566562	1	2	1	P00724	P00724 [174-189]	1	2115.04	0.259	0.000125531	0.00444671	13.18	4.74088e+06	1.22981e+06	28.75	108.02	Light	Not Found	Not Found	Not Found	Not Found	Not Found	Not Found	High	Peak Found	Not Found	Peak Found	Not Found	Not Found	Not Found	Peak Found	Peak Found	Peak Found	n/a	n/a	n/a	n/a	n/a	n/a	High	n/a
High	[K].WIMTAAKSQDYK.[I]	1xOxidation [M3]; 1xGG [K7]	0.000132497	0.00046156	1	3	5	P00724	P00724 [183-194]	1	1571.75	0.851	0.999855	0.842319	76.68	251502	362272	80.31	63.21	Light	Not Found	Peak Found	Not Found	High	High	High	Peak Found	Not Found	Not Found	Not Found	Not Found	Peak Found	Peak Found	Peak Found	Peak Found	Not Found	n/a	n/a	n/a	High	High	High	n/a	n/a				20	42
High	[K].IEIYSSDDLKSWK.[L]	1xGG [K10]	0.000643966	0.00046156	1	3	1	P00724	P00724 [195-207]	1	1697.84	0.752	0.971126	0.653281	65.83	914782	605954	112.2	130.24	Light	Not Found	Not Found	High	Peak Found	Peak Found	Peak Found	Peak Found	Not Found	Not Found	Not Found	Peak Found	Peak Found	Not Found	Not Found	Peak Found	Peak Found	n/a	n/a	High	Low	n/a	n/a	n/a	n/a			26	6
High	[R].KFSLNTEYQANPETELINLK.[A]	1xGG [K1]	0.00101234	0.000566562	1	2	1	P00724	P00724 [331-350]	1	2466.25	0.258	0.0140911	0.0245841	7.01	859221	221371	72.59	114.13	Light	Not Found	Not Found	Peak Found	High	Not Found	Not Found	Not Found	Not Found	Not Found	Not Found	Peak Found	Peak Found	Peak Found	Peak Found	Not Found	Not Found	n/a	n/a	n/a	High	n/a	n/a	n/a	n/a				9
High	[R].KFSLNTEYQANPETELINLKAEPILNISNAGPWSR.[F]	2xGG [K1; K20]	0.0282835	0.00302925	1	1	1	P00724	P00724 [331-365]	2	4186.12									Light	Not Found	Not Found	Not Found	Not Found	High	Not Found	Not Found	Not Found	Not Found	Not Found	Not Found	Not Found	Not Found	Not Found	Not Found	Not Found	n/a	n/a	n/a	n/a	High	n/a	n/a	n/a					4
High	[K].GWMNDPNGLWYDEKDAK.[W]	1xOxidation [M3]; 1xGG [K14]	0.0987107	0.00960465	1	1	1	P00724	P00724 [38-54]	1	2168.93	0.925	0.999855	0.927752	90.35	285115	585540	127.07	82.99	Light	Not Found	Not Found	High	Peak Found	Not Found	Not Found	Not Found	Not Found	Not Found	Not Found	Peak Found	Peak Found	Not Found	Not Found	Not Found	Peak Found	n/a	n/a	High	n/a	n/a	n/a	n/a	n/a			13
High	[K].GQDFHIAGESYAGHYIPVFASEILSHKDR.[N]	1xGG [K27]	0.0877549	0.00875915	1	1	1	P00729	P00729 [248-276]	1	3358.62	2.216	0.157569	0.160192	116.49	420170	872439	104.56	77.74	Light	Not Found	Not Found	Not Found	Not Found	Peak Found	High	Peak Found	Not Found	Not Found	Not Found	Not Found	Not Found	Not Found	Peak Found	Peak Found	Not Found	n/a	n/a	n/a	n/a	n/a	High	n/a	n/a
High	[K].YDEEFASQKVR.[N]	1xGG [K9]	2.64642e-07	0.00046156	1	1	1	P00729	P00729 [468-478]	1	1485.7	100	8.72433e-17	1.4377e-22	134.32	102500	1.14053e+07	221.7		Light	Not Found	High	Peak Found	Peak Found	Not Found	Peak Found	Peak Found	Peak Found	Not Found	Peak Found	Not Found	Not Found	Not Found	Not Found	Not Found	Not Found	n/a	High	n/a	n/a	n/a	n/a	n/a	n/a		52
High	[K].DWDFVVKNDAIENYQLR.[V]	1xGG [K7]	0.00012862	0.00046156	1	1	1	P00729	P00729 [93-109]	1	2239.08	0.553	0.551821	0.31235	0	267871	148043			Light	Not Found	Not Found	Not Found	High	Not Found	Not Found	Not Found	Not Found	Not Found	Not Found	Not Found	Peak Found	Not Found	Not Found	Not Found	Not Found	n/a	n/a	n/a	High	n/a	n/a	n/a	n/a				18
High	[R].LFNDSALLDAKIKEEAEELTEAK.[G]	1xGG [K]	0.0110291	0.00177697	1	1	2	P00815	P00815 [268-290]	2	2691.37									Light	Not Found	Not Found	High	Not Found	Not Found	Not Found	Not Found	Not Found	Not Found	Not Found	Not Found	Not Found	Not Found	Not Found	Not Found	Not Found	n/a	n/a	High	n/a	n/a	n/a	n/a	n/a			26
High	[K].AVGDNDPIDVLEIGETIAYTGQVKQVK.[A]	1xGG [K]	4.00929e-06	0.00046156	1	1	3	P00817	P00817 [113-139]	1	2986.54	1.369	0.876013	0.531897	113.14	325676	665420	87.01	60.22	Light	Not Found	Not Found	Peak Found	High	High	Peak Found	Peak Found	Not Found	Not Found	Not Found	Peak Found	Peak Found	Peak Found	Not Found	Not Found	Not Found	n/a	n/a	Low	High	High	n/a	n/a	n/a			9	30	19
High	[K].VYIEKDGKPVSAFHDIPLYADK.[E]	1xGG [K5]	0.00807228	0.00177697	1	1	1	P00817	P00817 [18-39]	1	2619.35	0.941	0.999855	0.998574	88.86	312842	228161	101.88	72.1	Light	Not Found	Not Found	Not Found	High	Peak Found	Not Found	Not Found	Not Found	Not Found	Not Found	Not Found	Peak Found	Peak Found	Peak Found	Peak Found	Not Found	n/a	n/a	n/a	High	n/a	n/a	n/a	n/a				19
High	[K].LEITKEETLNPIIQDTK.[K]	1xGG [K5]	2.14959e-07	0.00046156	1	1	1	P00817	P00817 [58-74]	1	2099.12	0.918	0.999855	0.929593	0	2.33112e+06	2.13893e+06			Light	Not Found	Not Found	High	Not Found	Not Found	Not Found	Not Found	Not Found	Not Found	Not Found	Peak Found	Not Found	Not Found	Not Found	Not Found	Not Found	n/a	n/a	High	Low	n/a	n/a	n/a	n/a			46	7
High	[K].EETLNPIIQDTKK.[G]	1xGG [K]	0.000192067	0.00046156	1	1	2	P00817	P00817 [63-75]	1	1642.86	42.451	8.72433e-17	1.69322e-19	106.63	209840	8.90797e+06	180.19		Light	Not Found	High	Peak Found	Peak Found	Not Found	Not Found	Peak Found	Not Found	Not Found	Peak Found	Not Found	Not Found	Not Found	Not Found	Not Found	Not Found	n/a	High	n/a	n/a	n/a	n/a	n/a	n/a		27
High	[R].GISELGIYPAVDPLDSKSR.[L]	1xGG [K17]	3.64197e-07	0.00046156	1	1	2	P00830	P00830 [371-389]	1	2131.1	0.792	0.999855	0.724994	79.11	596184	846685	85.86	82.21	Light	Not Found	Not Found	High	High	Not Found	Peak Found	Peak Found	Not Found	Not Found	Not Found	Peak Found	Peak Found	Peak Found	Not Found	Not Found	Not Found	n/a	n/a	High	High	n/a	n/a	n/a	n/a			17	38
High	[R].GIKGLVWEGSVLDPEEGIR.[F]	1xGG [K3]	0.0852035	0.00855777	1	1	1	P00890	P00890 [86-104]	1	2168.13	100	8.72433e-17				530904		106.8	Light	Not Found	Not Found	Not Found	High	Not Found	Not Found	Not Found	Not Found	Not Found	Not Found	Not Found	Peak Found	Not Found	Peak Found	Peak Found	Peak Found	n/a	n/a	n/a	High	n/a	n/a	n/a	n/a				12
High	[K].LNQTFESNVGKEGYENHVSTLK.[K]	1xGG [K22]	0.0965619	0.00943673	1	1	1	P00899	P00899 [220-241]	1	2608.26	0.875	0.999855	0.891459	0	247703	216657			Light	Not Found	Not Found	High	Not Found	Not Found	Not Found	Not Found	Not Found	Not Found	Not Found	Peak Found	Not Found	Not Found	Not Found	Not Found	Not Found	n/a	n/a	High	n/a	n/a	n/a	n/a	n/a			4
High	[R].ICDPLTTSVDKLLTIQK.[F]	1xCarbamidomethyl [C2]; 1xGG [K11]	0.0039616	0.00122257	1	1	1	P00899	P00899 [358-374]	1	2059.11	0.49	0.359254	0.24436	26.72	616953	317459	97.61	117.39	Light	Not Found	Not Found	Not Found	Peak Found	Peak Found	High	Peak Found	Not Found	Not Found	Not Found	Not Found	Peak Found	Peak Found	Peak Found	Peak Found	Not Found	n/a	n/a	n/a	n/a	Low	High	n/a	n/a					5
High	[R].LNGVIGVDVSGGVETNGVKDSNK.[I]	1xGG [K23]	0.0877549	0.00875915	1	1	1	P00912	P00912 [192-214]	1	2372.21	2.679	0.0727436	0.0362812	106.59	126107	496144	107.3	69.02	Light	Not Found	Peak Found	Peak Found	High	Not Found	Not Found	Not Found	Not Found	Not Found	Not Found	Peak Found	Peak Found	Peak Found	Peak Found	Peak Found	Not Found	n/a	n/a	Medium	High	n/a	n/a	n/a	n/a			6	9
High	[K].IKIGLDCASSEFFK.[D]	1xCarbamidomethyl [C7]; 1xGG [K2]	5.94304e-06	0.00046156	1	1	1	P00924	P00924 [242-255]	1	1728.86	1.34	0.853732	0.601011	64.56	1.46591e+06	1.63222e+06	40.78	53.24	Light	Not Found	Not Found	Not Found	Peak Found	High	Peak Found	Peak Found	Not Found	Not Found	Not Found	Not Found	Peak Found	Peak Found	Peak Found	Peak Found	Peak Found	n/a	n/a	n/a	n/a	High	n/a	n/a	n/a					45
High	[K].VNQIGTLSESIKAAQDSFAAGWGVMVSHR.[S]	1xGG [K12]	0.00106627	0.000566562	1	1	1	P00924	P00924 [347-375]	1	3173.58	0.789	0.888634	0.652341	37.71	4.44718e+06	3.51042e+06	89.35	84.71	Light	Not Found	Not Found	Not Found	Not Found	Not Found	Not Found	High	Peak Found	Not Found	Not Found	Not Found	Not Found	Not Found	Not Found	Peak Found	Peak Found	n/a	n/a	n/a	n/a	n/a	n/a	High	n/a
High	[K].VNQIGTLSESIKAAQDSFAAGWGVMVSHR.[S]	1xOxidation [M25]; 1xGG [K12]	0.00109026	0.000566562	1	1	1	P00924	P00924 [347-375]	1	3189.57	0.241	2.62528e-08	0.000206629	10.07	1.50356e+07	3.62082e+06	35.68	112.43	Light	Not Found	Not Found	Not Found	Not Found	Not Found	Not Found	High	Peak Found	Not Found	Peak Found	Not Found	Not Found	Peak Found	Not Found	Peak Found	Peak Found	n/a	n/a	n/a	n/a	n/a	n/a	High	Low
High	[K].NVNDVIAPAFVKANIDVK.[D]	1xGG [K]	5.51606e-05	0.00046156	1	1	2	P00924	P00924 [68-85]	1	2041.11	0.01	8.72433e-17			544764		0.97		Light	Not Found	Not Found	Not Found	Peak Found	High	Not Found	Not Found	Not Found	Not Found	Not Found	Not Found	Not Found	Not Found	Not Found	Not Found	Not Found	n/a	n/a	n/a	n/a	High	n/a	n/a	n/a					38
High	[R].IGSEVYHNLKSLTK.[K]	1xGG [K10]	0.00670589	0.0016465	2	2	2	P00924; P00925	P00924 [186-199]; P00925 [186-199]	1	1702.91	1.22	0.99339	0.598702	41.1	723453	928721	32.26	34.22	Light	Not Found	Not Found	Not Found	Peak Found	High	High	Peak Found	Not Found	Not Found	Not Found	Not Found	Peak Found	Peak Found	Peak Found	Peak Found	Not Found	n/a	n/a	n/a	n/a	High	High	n/a	n/a					19
High	[K].IGLDCASSEFFKDGK.[Y]	1xCarbamidomethyl [C5]; 1xGG [K12]	0.000371881	0.00046156	2	2	1	P00924; P00925	P00924 [244-258]; P00925 [244-258]	1	1787.83	1.231	0.963977	0.671877	73.35	533465	656464	115.46	110.57	Light	Not Found	Not Found	High	Peak Found	Not Found	Not Found	Not Found	Not Found	Not Found	Not Found	Peak Found	Peak Found	Not Found	Not Found	Not Found	Not Found	n/a	n/a	High	Low	n/a	n/a	n/a	n/a			27	5
High	[K].IGLDCASSEFFKDGKYDLDFK.[N]	1xCarbamidomethyl [C5]; 1xGG [K12]	7.59355e-06	0.00046156	2	2	2	P00924; P00925	P00924 [244-264]; P00925 [244-264]	2	2569.19	0.869	0.999855	0.807381	83.31	135767	163001	99.15	119.25	Light	Not Found	Not Found	Not Found	High	Not Found	Peak Found	Peak Found	Not Found	Not Found	Not Found	Not Found	Peak Found	Not Found	Peak Found	Not Found	Not Found	n/a	n/a	n/a	High	n/a	n/a	n/a	n/a				33
High	[K].DGKYDLDFK.[N]	1xGG [K3]	0.000834828	0.00046156	2	2	2	P00924; P00925	P00924 [256-264]; P00925 [256-264]	1	1214.57	0.041	8.72433e-17	3.53764e-17	3.5	2.61549e+07	1.06001e+06		141.08	Light	Not Found	High	Not Found	Not Found	Not Found	Not Found	Not Found	Not Found	Not Found	Peak Found	Peak Found	Not Found	Not Found	Not Found	Not Found	Not Found	n/a	High	n/a	n/a	n/a	n/a	n/a	n/a		24
High	[K].AADALLLKVNQIGTLSESIK.[A]	1xGG [K8]	9.29863e-10	0.00046156	2	2	7	P00924; P00925	P00924 [339-358]; P00925 [339-358]	1	2198.24	1.032	0.999855	0.897747	122.03	1.31071e+07	1.25463e+07	101.66	101.96	Light	Not Found	Not Found	Not Found	Peak Found	High	High	High	High	Not Found	Not Found	Not Found	Peak Found	Peak Found	Peak Found	Peak Found	Peak Found	n/a	n/a	n/a	Medium	High	High	High	High				18	58
High	[K].DQKAVDDFLISLDGTANK.[S]	1xGG [K3]	0.0596852	0.00657703	2	2	2	P00924; P00925	P00924 [86-103]; P00925 [86-103]	1	2064.02	0.01	8.72433e-17			265507		101.17		Light	Not Found	Not Found	Peak Found	High	Not Found	Not Found	Not Found	Not Found	Not Found	Not Found	Not Found	Not Found	Not Found	Not Found	Not Found	Not Found	n/a	n/a	Medium	High	n/a	n/a	n/a	n/a			10	7
High	[K].NVPLYQHLADLSKSK.[T]	1xGG [K]	0.0827237	0.0083644	1	1	2	P00925	P00925 [127-141]	1	1826.98	0.01	8.72433e-17			483333		139.27		Light	Not Found	Not Found	Peak Found	High	Not Found	Not Found	Not Found	Not Found	Not Found	Not Found	Not Found	Not Found	Not Found	Not Found	Not Found	Not Found	n/a	n/a	n/a	High	Low	n/a	n/a	n/a				13	1
High	[K].VKIGLDCASSEFFK.[D]	1xCarbamidomethyl [C7]; 1xGG [K2]	1.09309e-06	0.00046156	1	1	1	P00925	P00925 [242-255]	1	1714.85	5.002	1.69094e-06	8.99572e-05	180.34	1.34122e+06	6.70816e+06	117.21	43.68	Light	Not Found	Not Found	Peak Found	High	Peak Found	Not Found	Not Found	Peak Found	Not Found	Not Found	Not Found	Peak Found	Peak Found	Not Found	Not Found	Not Found	n/a	n/a	n/a	High	Low	n/a	n/a	n/a				46	0
High	[K].DGKYDLDFKNPESDK.[S]	1xGG [K9]	0.0107057	0.00177697	1	1	2	P00925	P00925 [256-270]	2	1884.86	0.737	0.92826	0.643139	71.11	306566	206542	224.9	225.54	Light	Not Found	High	Peak Found	Peak Found	Peak Found	Peak Found	Peak Found	Not Found	Not Found	Peak Found	Peak Found	Peak Found	Peak Found	Peak Found	Peak Found	Not Found	n/a	High	n/a	n/a	n/a	n/a	n/a	n/a		23
High	[K].YDLDFKNPESDK.[S]	1xGG [K6]	5.0084e-05	0.00046156	1	1	1	P00925	P00925 [259-270]	1	1584.72	0.985	0.999855	0.975913	0	1.00922e+07	9.94458e+06			Light	Not Found	High	Not Found	Not Found	Not Found	Not Found	Not Found	Not Found	Not Found	Peak Found	Not Found	Not Found	Not Found	Not Found	Not Found	Not Found	n/a	High	n/a	n/a	n/a	n/a	n/a	n/a		33
High	[K].VNQIGTLSESIKAAQDSFAANWGVMVSHR.[S]	1xOxidation [M25]; 1xGG [K12]	1.09267e-05	0.00046156	1	1	3	P00925	P00925 [347-375]	1	3246.6	1.5	0.251334	0.358998	63.14	1.58394e+07	2.37613e+07	96.17	35	Light	Not Found	Not Found	Not Found	Not Found	Peak Found	Not Found	High	High	Not Found	Not Found	Not Found	Not Found	Not Found	Not Found	Peak Found	Peak Found	n/a	n/a	n/a	n/a	n/a	n/a	High	High
High	[R].NQGVIACSAGNHAQGVAFAAKHLK.[I]	1xCarbamidomethyl [C7]; 1xGG [K]	0.00326696	0.000908178	1	1	2	P00927	P00927 [126-149]	1	2563.29	1.242	0.991641	0.586148	113.53	368083	341920	107.35	71.16	Light	Not Found	Not Found	Not Found	Not Found	Peak Found	High	Not Found	Not Found	Not Found	Not Found	Not Found	Not Found	Peak Found	Peak Found	Peak Found	Not Found	n/a	n/a	n/a	n/a	n/a	High	n/a	n/a
High	[R].VAPHIKIIGVETYDAATLHNSLQR.[N]	1xGG [K6]	0.00578181	0.0016465	1	1	1	P00927	P00927 [253-276]	1	2760.48	0.993	0.999855	0.926532	84.97	174475	241868	89.68	91.91	Light	Not Found	Not Found	Not Found	Not Found	Peak Found	High	Peak Found	Not Found	Not Found	Not Found	Not Found	Not Found	Peak Found	Peak Found	Not Found	Not Found	n/a	n/a	n/a	n/a	n/a	High	n/a	n/a
High	[R].AVLGEGKEVFMLVTLPDVPGAFK.[K]	1xOxidation [M11]; 1xGG [K7]	0.0116191	0.00177697	1	1	1	P00927	P00927 [385-407]	1	2547.35	0.8	0.999855	0.736903	50.85	595348	476459	110.18	97.13	Light	Not Found	Not Found	Not Found	Not Found	Not Found	Peak Found	High	Not Found	Not Found	Not Found	Not Found	Not Found	Not Found	Peak Found	Peak Found	Not Found	n/a	n/a	n/a	n/a	n/a	n/a	High	n/a
High	[K].FALGQGVGVILCIGETLEEKK.[A]	1xCarbamidomethyl [C12]; 1xGG [K]	0.0124248	0.00177697	1	1	2	P00942	P00942 [115-135]	1	2375.26	0.845	0.999855	0.818067	56.41	655294	592426	91.71	77.94	Light	Not Found	Not Found	Not Found	Not Found	Peak Found	High	Peak Found	Not Found	Not Found	Not Found	Peak Found	Not Found	Peak Found	Peak Found	Peak Found	Not Found	n/a	n/a	n/a	n/a	n/a	High	n/a	n/a
High	[K].ADVDGFLVGGASLKPEFVDIINSR.[N]	1xGG [K14]	0.000286796	0.00046156	1	1	2	P00942	P00942 [224-247]	0	2633.36	0.779	0.986047	0.703278	40.13	514059	329460	34.59	71.46	Light	Not Found	Not Found	Not Found	Not Found	High	High	Peak Found	Not Found	Not Found	Not Found	Not Found	Peak Found	Peak Found	Peak Found	Not Found	Peak Found	n/a	n/a	n/a	n/a	High	High	n/a	n/a					22
High	[R].TFFVGGNFKLNGSK.[Q]	1xGG [K14]	4.12893e-05	0.00046156	1	1	4	P00942	P00942 [4-17]	1	1629.84	1.995	0.0159101	0.128819	143.51	2.48981e+06	1.03503e+07	139.38	78.65	Light	Not Found	Not Found	Peak Found	Peak Found	High	High	High	Peak Found	Not Found	Not Found	Not Found	Not Found	Peak Found	Peak Found	Peak Found	Peak Found	n/a	n/a	n/a	n/a	High	High	High	n/a					24
High	[K].KPQVTVGAQNAYLKASGAFTGENSVDQIK.[D]	1xGG [K14]	3.49111e-11	0.00046156	1	1	3	P00942	P00942 [56-84]	1	3135.61	0.805	0.999855	0.744855	48.84	583253	469295	67.34	55.49	Light	Not Found	Not Found	Not Found	High	High	Peak Found	Not Found	Not Found	Not Found	Not Found	Not Found	Peak Found	Peak Found	Peak Found	Not Found	Not Found	n/a	n/a	n/a	High	High	Medium	n/a	n/a				78	89
High	[K].KFGEEKFNTYR.[R]	1xGG [K6]	0.02128	0.00246156	1	1	1	P00950	P00950 [104-114]	2	1532.75	0.598	0.685274	0.293759	39.34	147745	102881	114.38	70.13	Light	Not Found	Peak Found	High	Peak Found	Peak Found	Peak Found	Peak Found	Not Found	Not Found	Not Found	Peak Found	Peak Found	Not Found	Peak Found	Peak Found	Not Found	n/a	n/a	High	n/a	n/a	n/a	n/a	n/a			20
High	[R].LLPYWQDVIAKDLLSGK.[T]	1xGG [K]	0.0401989	0.00453986	1	1	2	P00950	P00950 [159-175]	1	2073.14	0.812	0.93515	0.697456	61.16	2.74303e+06	3.44513e+06	105.63	67.35	Light	Not Found	Not Found	Not Found	Not Found	Not Found	High	Peak Found	Not Found	Not Found	Not Found	Not Found	Not Found	Not Found	Peak Found	Peak Found	Peak Found	n/a	n/a	n/a	n/a	n/a	High	Medium	Low
High	[K].DLLSGKTVMIAAHGNSLR.[G]	1xGG [K6]	1.99687e-08	0.00046156	1	1	2	P00950	P00950 [170-187]	1	1997.06	0.963	0.999855	0.988527	106	2.11846e+06	2.28156e+06	103.92	115.13	Light	Not Found	Not Found	Not Found	Not Found	Peak Found	High	Peak Found	Not Found	Not Found	Not Found	Not Found	Not Found	Peak Found	Peak Found	Not Found	Not Found	n/a	n/a	n/a	n/a	n/a	High	n/a	n/a
High	[K].DLLSGKTVMIAAHGNSLR.[G]	1xOxidation [M9]; 1xGG [K6]	0.000124855	0.00046156	1	1	10	P00950	P00950 [170-187]	1	2013.05	1.044	0.999855	0.866214	111.24	3.76105e+06	5.66255e+06	88.84	43.16	Light	Not Found	Peak Found	Peak Found	High	High	High	High	Not Found	Not Found	Not Found	Not Found	Peak Found	Peak Found	Peak Found	Peak Found	Not Found	n/a	n/a	n/a	High	High	High	High	n/a				24	27
High	[K].NLFTGWVDVKLSAK.[G]	1xGG [K10]	0.0101626	0.00177697	1	1	2	P00950	P00950 [18-31]	1	1691.91	22.53	1.31641e-12	4.28239e-07	140.6	121293	2.73269e+06	181.92	124.28	Light	Not Found	Not Found	Not Found	Peak Found	Peak Found	High	High	Not Found	Not Found	Not Found	Not Found	Not Found	Not Found	Peak Found	Peak Found	Not Found	n/a	n/a	n/a	n/a	n/a	High	High	n/a
High	[R].GLVKHLEGISDADIAK.[L]	1xGG [K4]	5.60263e-07	0.00046156	1	1	1	P00950	P00950 [188-203]	1	1779.96	1.147	0.978525	0.693926	141.63	3.15673e+06	2.0043e+06	134.9	157.1	Light	Not Found	Not Found	High	Not Found	Peak Found	Not Found	Not Found	Not Found	Not Found	Not Found	Peak Found	Not Found	Peak Found	Peak Found	Peak Found	Not Found	n/a	n/a	High	n/a	n/a	n/a	n/a	n/a			40
High	[K].KVYPDVLYTSKLSR.[A]	1xGG [K11]	0.0010822	0.000566562	1	1	1	P00950	P00950 [47-60]	2	1782.97	0.524	0.463192	0.292138	15.02	1.24162e+06	650750	66.71	50.34	Light	Not Found	Not Found	Not Found	Not Found	Not Found	High	Peak Found	Not Found	Not Found	Not Found	Peak Found	Not Found	Not Found	Peak Found	Not Found	Not Found	n/a	n/a	n/a	n/a	n/a	High	n/a	n/a
High	[K].VYPDVLYTSKLSR.[A]	1xGG [K10]	6.59231e-05	0.00046156	1	1	6	P00950	P00950 [48-60]	1	1654.88	1.021	0.999855	0.936153	69.21	1.8754e+06	2.13206e+06	116.12	107.75	Light	Not Found	Not Found	High	High	High	High	Peak Found	Peak Found	Not Found	Not Found	Peak Found	Peak Found	Peak Found	Peak Found	Peak Found	Peak Found	n/a	n/a	High	High	High	High	n/a	n/a			33	33	39
High	[R].AIQTANIALEKADR.[L]	1xGG [K11]	4.3203e-07	0.00046156	1	1	3	P00950	P00950 [61-74]	1	1627.88	0.793	0.998359	0.725087	81.22	1.32884e+06	1.00312e+06	191.92	216.69	Light	Not Found	Not Found	High	Peak Found	Peak Found	High	Peak Found	Peak Found	Not Found	Peak Found	Peak Found	Peak Found	Peak Found	Peak Found	Peak Found	Peak Found	n/a	n/a	High	n/a	n/a	High	n/a	n/a			55
High	[R].HGQSEWNEKNLFTGWVDVK.[L]	1xGG [K9]	2.05492e-06	0.00046156	1	1	2	P00950	P00950 [9-27]	1	2388.14	0.535	0.496492	0.309377	32.48	1.19577e+06	543017	57.1	88.76	Light	Not Found	Not Found	Not Found	Not Found	High	Peak Found	Peak Found	Not Found	Not Found	Peak Found	Not Found	Peak Found	Peak Found	Peak Found	Peak Found	Peak Found	n/a	n/a	n/a	n/a	High	n/a	n/a	n/a					37
High	[K].DSDYIPVVVVGNKLDLENER.[Q]	1xGG [K13]	0.000421888	0.00046156	1	1	1	P01119	P01119 [112-131]	1	2388.2	10.644	2.91887e-12	9.6877e-05	134.29	391197	4.16387e+06	141.05		Light	Not Found	Not Found	High	Peak Found	Peak Found	Peak Found	Not Found	Peak Found	Not Found	Not Found	Peak Found	Not Found	Not Found	Not Found	Not Found	Not Found	n/a	n/a	High	n/a	n/a	n/a	n/a	n/a			29
High	[K].QLNAPFLETSAKQAINVDEAFYSLIR.[L]	1xGG [K12]	0.0131885	0.00189078	1	1	1	P01119	P01119 [144-169]	1	3052.57	0.194	0.00131754	0.00481723	5.3	1.89786e+06	134392	91.29	161.03	Light	Not Found	Not Found	Not Found	Not Found	Not Found	Peak Found	High	Peak Found	Not Found	Not Found	Not Found	Peak Found	Not Found	Peak Found	Peak Found	Not Found	n/a	n/a	n/a	n/a	n/a	n/a	High	n/a
High	[K].DTDYVPIVVVGNKSDLENEK.[Q]	1xGG [K]	4.54881e-06	0.00046156	1	1	2	P01120	P01120 [112-131]	1	2348.16	0.263	0.000455274	0.0433116	7.26	3.74033e+06	840596	75.56	129.74	Light	Not Found	High	Peak Found	Not Found	Not Found	Not Found	Not Found	Not Found	Not Found	Peak Found	Peak Found	Peak Found	Not Found	Peak Found	Peak Found	Peak Found	n/a	High	n/a	n/a	n/a	n/a	n/a	n/a		23
High	[R].YATSTVLKLLVGNK.[C]	1xGG [K8]	9.20822e-05	0.00046156	1	1	1	P01123	P01123 [109-122]	1	1620.93	0.758	0.956162	0.661713	52.88	1.87917e+06	726408	70.68	99.12	Light	Not Found	Not Found	Not Found	Peak Found	Peak Found	Peak Found	High	Peak Found	Not Found	Not Found	Not Found	Not Found	Not Found	Peak Found	Peak Found	Peak Found	n/a	n/a	n/a	n/a	n/a	n/a	High	n/a
High	[K].RVVEYDVAKEFADANK.[M]	1xGG [K9]	0.000203822	0.00046156	1	1	1	P01123	P01123 [129-144]	2	1967.98	1.134	0.999855	0.782259	0	1.06348e+06	1.20608e+06			Light	Not Found	Not Found	High	Not Found	Not Found	Not Found	Not Found	Not Found	Not Found	Not Found	Peak Found	Not Found	Not Found	Not Found	Not Found	Not Found	n/a	n/a	High	n/a	n/a	n/a	n/a	n/a			27
High	[R].EAEAEAWHWLQLKPGQPMYK.[R]	1xOxidation [M18]; 1xGG [K13]	1.48213e-06	0.00046156	1	1	2	P01149	P01149 [105-124]	0	2542.22	0.52	0.46188	0.285945	20.94	1.20216e+06	739213	73.78	32.53	Light	Not Found	Not Found	Not Found	Peak Found	High	Peak Found	High	Not Found	Not Found	Not Found	Not Found	Not Found	Peak Found	Peak Found	Peak Found	Not Found	n/a	Low	n/a	n/a	High	n/a	High	n/a		7			49
High	[K].READAEAWHWLQLKPGQPMYK.[R]	1xOxidation [M19]; 1xGG [K14]	0.0917197	0.00892778	1	1	1	P01149	P01149 [125-145]	1	2684.3	0.529	0.524868	0.300776	15.85	634158	335745	56.83		Light	Not Found	Not Found	Not Found	Not Found	High	Peak Found	Peak Found	Not Found	Not Found	Not Found	Not Found	Not Found	Peak Found	Not Found	Not Found	Not Found	n/a	n/a	n/a	n/a	High	n/a	n/a	n/a					6
High	[R].EADAEAWHWLQLKPGQPMY.[K-]	1xOxidation [M18]; 1xGG [K13]	0.0729419	0.00778708	1	1	1	P01149	P01149 [126-144]; [147-165]	0	2400.11	0.475	0.329435	0.184594	21.17	1.68244e+06	811255	96.76	109.26	Light	Not Found	Not Found	Not Found	Peak Found	High	Peak Found	Not Found	Not Found	Not Found	Not Found	Not Found	Peak Found	Peak Found	Peak Found	Peak Found	Not Found	n/a	n/a	n/a	n/a	High	n/a	n/a	n/a					7
High	[RA].EAEAWHWLQLKPGQPMYK.[R]	1xOxidation [M16]; 1xGG [K11]	0.00466343	0.00136949	1	1	2	P01149	P01149 [86-103]; [107-124]	0	2342.14	0.577	0.527611	0.338747	21.17	1.62315e+06	1.21585e+06	45.56	35.79	Light	Not Found	Not Found	Not Found	Not Found	High	High	Not Found	Not Found	Not Found	Not Found	Not Found	Not Found	Peak Found	Peak Found	Peak Found	Peak Found	n/a	n/a	n/a	n/a	High	High	n/a	n/a					13
High	[R].LILPGELAKHAVSEGTR.[A]	1xGG [K9]	0.000822538	0.00046156	1	2	5	P02293	P02293 [104-120]	1	1905.06	0.826	0.876013	0.666709	84.3	7.48722e+06	5.72977e+06	111.74	101.58	Light	Not Found	Not Found	Not Found	Peak Found	High	High	High	Peak Found	Not Found	Not Found	Not Found	Peak Found	Peak Found	Peak Found	Peak Found	Peak Found	n/a	n/a	n/a	Low	High	High	High	n/a				26	16
High	[R].AVTKYSSSTQA.[-]	1xGG [K4]	6.69925e-08	0.00046156	1	2	13	P02293	P02293 [121-131]	1	1256.61	0.736	0.846784	0.667246	67.97	2.21927e+06	1.63287e+06	175.77	163.66	Light	Not Found	High	High	High	High	High	High	Peak Found	Not Found	Peak Found	Peak Found	Peak Found	Peak Found	Peak Found	Peak Found	Peak Found	n/a	High	High	High	High	High	High	n/a		41	63	37	47
High	[K].ETYSSYIYKVLK.[Q]	1xGG [K]	0.00026826	0.00046156	1	2	3	P02293	P02293 [39-50]	1	1607.83	4.441	1.24439e-05	0.000281617	120.27	948417	4.21211e+06	144.25	122.38	Light	Not Found	Not Found	High	High	Peak Found	Not Found	Peak Found	Peak Found	Not Found	Not Found	Peak Found	Peak Found	Peak Found	Peak Found	Peak Found	Peak Found	n/a	n/a	High	High	n/a	n/a	n/a	n/a			21	32
High	[K].QTHPDTGISQKSMSILNSFVNDIFER.[I]	1xOxidation [M13]; 1xGG [K11]	1.12561e-05	0.00046156	1	2	3	P02293	P02293 [51-76]	1	3094.49	0.092	8.72433e-17	3.49354e-10	1.22	1.45711e+07	1.34661e+06	111.38	177.42	Light	Not Found	Not Found	Not Found	Not Found	Not Found	High	High	Not Found	Not Found	Not Found	Peak Found	Not Found	Peak Found	Peak Found	Peak Found	Not Found	n/a	n/a	n/a	n/a	Medium	High	High	n/a					9
High	[R].IATEASKLAAYNK.[K]	1xGG [K7]	0.000249065	0.00046156	1	2	1	P02293	P02293 [77-89]	1	1493.8	1.321	0.887041	0.49243	131.05	65677.9	54890.3	118.24	127.65	Light	Not Found	Not Found	High	Peak Found	Peak Found	Peak Found	Not Found	Not Found	Not Found	Not Found	Peak Found	Peak Found	Peak Found	Peak Found	Peak Found	Not Found	n/a	n/a	High	n/a	n/a	n/a	n/a	n/a			21
High	[K].ILRDNIQGITKPAIR.[R]	1xGG [K11]	0.0304818	0.00313612	1	1	1	P02309	P02309 [22-36]	1	1822.07	1.234	0.945217	0.647323	60.53	196855	181561	46.05	73.83	Light	Not Found	Not Found	Not Found	Not Found	Peak Found	High	Peak Found	Not Found	Not Found	Not Found	Not Found	Not Found	Peak Found	Peak Found	Peak Found	Not Found	n/a	n/a	n/a	n/a	n/a	High	n/a	n/a
High	[R].DNIQGITKPAIR.[R]	1xGG [K8]	0.000500402	0.00046156	1	1	2	P02309	P02309 [25-36]	0	1439.8	100	8.72433e-17				123700		174.65	Light	Not Found	Not Found	High	Not Found	Not Found	Not Found	Not Found	Not Found	Not Found	Not Found	Peak Found	Peak Found	Peak Found	Peak Found	Not Found	Not Found	n/a	n/a	High	n/a	n/a	n/a	n/a	n/a			31
High	[R].AVLKSFLESVIR.[D]	1xGG [K4]	0.000193499	0.00046156	1	1	5	P02309	P02309 [57-68]	1	1475.86	1.536	0.209551	0.333395	128.79	1.78447e+07	3.63224e+07	111.96	81.71	Light	Not Found	Not Found	Not Found	Not Found	Peak Found	High	High	High	Not Found	Not Found	Not Found	Not Found	Not Found	Peak Found	Peak Found	Peak Found	n/a	n/a	n/a	n/a	n/a	High	High	High
High	[K].TVTSLDVVYALKR.[Q]	1xGG [K12]	1.05379e-07	0.00046156	1	1	4	P02309	P02309 [81-93]	1	1578.88	1.076	0.999855	0.809798	65.06	4.0372e+06	4.34214e+06	56.18	50.47	Light	Not Found	Not Found	Not Found	Peak Found	High	High	Not Found	Not Found	Not Found	Not Found	Not Found	Peak Found	Peak Found	Peak Found	Not Found	Not Found	n/a	n/a	n/a	Low	High	High	n/a	n/a				50	35
High	[R].INELLSSLEGKGSLEEIIAEGQK.[K]	1xGG [K11]	5.12496e-07	0.00046156	1	1	3	P02400	P02400 [39-61]	1	2571.35	0.917	0.999855	0.94001	82.07	1.38421e+06	1.31204e+06	73.96	74.45	Light	Not Found	Not Found	High	Peak Found	High	High	Not Found	Not Found	Not Found	Not Found	Peak Found	Peak Found	Peak Found	Peak Found	Not Found	Not Found	n/a	n/a	High	Low	High	High	n/a	n/a			49	77	20
High	[K].KFATVPTGGASSAAAGAAGAAAGGDAAEEEK.[E]	1xGG [K1]	1.66853e-05	0.00046156	1	1	1	P02400	P02400 [62-92]	1	2805.33									Light	Not Found	Not Found	High	Not Found	Not Found	Not Found	Not Found	Not Found	Not Found	Not Found	Not Found	Not Found	Not Found	Not Found	Not Found	Not Found	n/a	n/a	High	n/a	n/a	n/a	n/a	n/a			27
High	[K].GRIPNVPVIVKAR.[F]	1xGG [K11]	0.00255779	0.000566562	1	1	2	P02406	P02406 [116-128]	2	1532.94	0.682	0.847398	0.558434	65.08	1.19818e+06	558837	215.5	97.41	Light	Peak Found	Not Found	Not Found	Peak Found	High	Peak Found	High	Not Found	Not Found	Not Found	Not Found	Peak Found	Peak Found	Peak Found	Peak Found	Not Found	n/a	n/a	n/a	Medium	High	Medium	High	n/a				14	17
High	[R].IPNVPVIVKAR.[F]	1xGG [K9]	0.00381742	0.00107287	1	1	1	P02406	P02406 [118-128]	1	1319.82	0.862	0.999855	0.865813	105.62	1.11834e+06	807890	132.61	142.15	Light	Not Found	Not Found	Not Found	Peak Found	Peak Found	Peak Found	Peak Found	High	Not Found	Not Found	Not Found	Peak Found	Peak Found	Peak Found	Peak Found	Peak Found	n/a	n/a	n/a	n/a	n/a	n/a	n/a	High
High	[R].INMDKYHPGYFGK.[V]	1xOxidation [M3]; 1xGG [K5]	0.0139997	0.00189078	1	1	2	P02406	P02406 [43-55]	1	1699.79	1.714	0.501407	0.203675	52.51	72908.6	124999	77.66	14.15	Light	Not Found	Not Found	Peak Found	High	High	Not Found	Not Found	Not Found	Not Found	Not Found	Not Found	Peak Found	Peak Found	Not Found	Peak Found	Not Found	n/a	n/a	n/a	High	High	Low	n/a	n/a				17	5
High	[K].YHPGYFGKVGMR.[Y]	1xOxidation [M11]; 1xGG [K8]	0.00417263	0.00122257	1	1	2	P02406	P02406 [48-59]	1	1541.73	0.984	0.999855	0.979865	90.3	74805	93962.5	96.1	74.05	Light	Not Found	Not Found	Not Found	Peak Found	High	High	Not Found	Not Found	Not Found	Not Found	Not Found	Peak Found	Peak Found	Peak Found	Peak Found	Not Found	n/a	n/a	n/a	Low	High	High	n/a	n/a				9	23
High	[K].QQAHFWKPVLNLDK.[L]	1xGG [K7]	0.00257683	0.000566562	1	1	2	P02406	P02406 [64-77]	0	1837.97	2.458	0.0212372	0.0266431	133.27	2.08301e+06	4.40169e+06	113.57	81.74	Light	Not Found	Peak Found	Peak Found	Peak Found	High	High	Peak Found	Peak Found	Not Found	Not Found	Not Found	Peak Found	Peak Found	Peak Found	Peak Found	Not Found	n/a	n/a	n/a	n/a	High	High	n/a	n/a					27
High	[K].LWTLIPEDKR.[D]	1xGG [K9]	7.59135e-05	0.00046156	1	1	2	P02406	P02406 [78-87]	1	1384.76	2.152	0.222203	0.193336	125.93	725595	1.56117e+06	92.17	88.78	Light	Not Found	Not Found	Not Found	High	Peak Found	Peak Found	Peak Found	Peak Found	Not Found	Not Found	Peak Found	Peak Found	Peak Found	Peak Found	Peak Found	Not Found	n/a	n/a	n/a	High	Medium	Low	n/a	n/a				34	8
High	[K].LWTLIPEDKRDQYLK.[S]	1xGG [K15]	1.63177e-05	0.00046156	1	1	4	P02406	P02406 [78-92]	2	2032.09	1.592	0.382658	0.421618	82.58	1.71068e+06	2.92593e+06	71.84	52.11	Light	Not Found	Not Found	Not Found	Not Found	High	High	Peak Found	Peak Found	Not Found	Not Found	Not Found	Not Found	Peak Found	Peak Found	Peak Found	Not Found	n/a	n/a	n/a	n/a	High	High	Medium	n/a					33
High	[K].SASKETAPVIDTLAAGYGK.[I]	1xGG [K4]	3.75383e-08	0.00046156	1	1	3	P02406	P02406 [93-111]	1	1993.02	1.626	0.514866	0.276862	105.14	198200	372978	185.39	163.06	Light	Not Found	Not Found	High	High	Peak Found	Peak Found	Peak Found	Not Found	Not Found	Not Found	Peak Found	Peak Found	Peak Found	Peak Found	Not Found	Not Found	n/a	n/a	High	High	n/a	n/a	n/a	n/a			64	32
High	[K].ETAPVIDTLAAGYGKILGK.[G]	1xGG [K15]	4.09838e-05	0.00046156	1	1	3	P02406	P02406 [97-115]	1	2031.11	0.901	0.999855	0.906661	64.84	1.5904e+06	1.55063e+06	69.45	55.98	Light	Not Found	Not Found	Not Found	Peak Found	High	High	High	Peak Found	Not Found	Not Found	Not Found	Peak Found	Peak Found	Peak Found	Peak Found	Not Found	n/a	n/a	n/a	Low	High	High	High	n/a				34	38
High	[K].SLGLKLPLSVINVSAQR.[D]	1xGG [K5]	9.93007e-08	0.00046156	1	2	2	P02407	P02407 [112-128]	1	1909.12	0.919	0.999855	0.883476	122.62	4.11116e+06	2.09421e+07	112.62	84.11	Light	Not Found	Not Found	Not Found	Not Found	Peak Found	Peak Found	High	High	Not Found	Not Found	Not Found	Not Found	Not Found	Peak Found	Peak Found	Peak Found	n/a	n/a	n/a	n/a	n/a	Medium	High	High
High	[R].YYPKLTLDFQTNK.[R]	1xGG [K4]	8.30136e-06	0.00046156	1	2	6	P02407	P02407 [20-32]	1	1744.89	0.893	0.999855	0.823545	69.33	1.07641e+07	9.44931e+06	66.87	64.24	Light	Not Found	Not Found	High	High	High	Peak Found	High	High	Not Found	Not Found	Peak Found	Peak Found	Peak Found	Peak Found	Peak Found	Peak Found	n/a	n/a	High	High	High	Low	High	High			10	39	39
High	[K].LTLDFQTNKR.[L]	1xGG [K9]	0.00670589	0.0016465	1	2	2	P02407	P02407 [24-33]	1	1349.72	0.963	0.999855	0.988895	82.76	554105	651746	67.71	62.25	Light	Not Found	Not Found	High	Peak Found	Peak Found	Peak Found	High	Not Found	Not Found	Not Found	Peak Found	Peak Found	Peak Found	Peak Found	Peak Found	Peak Found	n/a	n/a	High	Medium	n/a	n/a	High	n/a			11	10
High	[K].RLCDEIATIQSKR.[L]	1xCarbamidomethyl [C3]; 1xGG [K12]	2.2457e-05	0.00046156	1	2	5	P02407	P02407 [33-45]	2	1703.89	1.029	0.999855	0.864184	103.25	708715	858597	149.26	149.45	Light	Not Found	Not Found	High	High	High	High	Not Found	Not Found	Not Found	Not Found	Peak Found	Peak Found	Peak Found	Peak Found	Peak Found	Not Found	n/a	n/a	High	High	High	High	n/a	n/a			41	28	22
High	[R].GISFKLQEEER.[E]	1xGG [K5]	0.0326054	0.00374794	1	2	2	P02407	P02407 [68-78]	1	1449.73	0.957	0.999855	0.973504	125.24	483670	519937	112.5	97.85	Light	Not Found	Peak Found	High	Peak Found	Peak Found	Peak Found	Peak Found	Not Found	Not Found	Peak Found	Peak Found	Peak Found	Peak Found	Peak Found	Peak Found	Peak Found	n/a	Medium	High	n/a	n/a	n/a	n/a	n/a		10	13
High	[R].GISFKLQEEERER.[K]	1xGG [K5]	0.053378	0.00595511	1	2	1	P02407	P02407 [68-80]	2	1734.88	1.011	0.999855	0.924255	127.92	567355	573469	124.76	130.64	Light	Not Found	Peak Found	High	Peak Found	Peak Found	Peak Found	Peak Found	Not Found	Not Found	Peak Found	Peak Found	Peak Found	Peak Found	Peak Found	Peak Found	Not Found	n/a	n/a	High	Medium	n/a	Low	n/a	n/a			17	4
High	[R].ERKDQYVPEVSALDLSR.[S]	1xGG [K3]	3.89195e-06	0.00046156	1	2	2	P02407	P02407 [79-95]	2	2119.08	0.924	0.999855	0.963658	119.51	808380	742428	122.11	142.24	Light	Not Found	Not Found	High	Peak Found	Not Found	Peak Found	Not Found	Not Found	Not Found	Not Found	Peak Found	Peak Found	Not Found	Peak Found	Not Found	Not Found	n/a	n/a	High	n/a	n/a	n/a	n/a	n/a			34
High	[R].KDQYVPEVSALDLSR.[S]	1xGG [K1]	3.50762e-06	0.00046156	1	2	1	P02407	P02407 [81-95]	1	1833.93	1.057	0.999855	0.857943	0	1.14279e+07	1.20809e+07			Light	Not Found	Not Found	High	Not Found	Not Found	Not Found	Not Found	Not Found	Not Found	Not Found	Peak Found	Not Found	Not Found	Not Found	Not Found	Not Found	n/a	n/a	High	n/a	n/a	n/a	n/a	n/a			36
High	[R].SNGVLNVDNQTSDLVKSLGLK.[L]	1xGG [K]	2.36746e-07	0.00046156	1	2	4	P02407	P02407 [96-116]	1	2315.22	0.615	0.367641	0.324145	24.63	4.27383e+06	3.01512e+06	49.73	39.63	Light	Not Found	Not Found	Not Found	Peak Found	High	High	High	Peak Found	Not Found	Not Found	Not Found	Not Found	Peak Found	Not Found	Peak Found	Not Found	n/a	n/a	n/a	n/a	High	High	High	n/a					25
High	[K].LIEAFNEIAEDSEQFEKFYSAFSK.[N]	1xGG [K17]	0.00151082	0.000566562	1	1	1	P02829	P02829 [400-423]	1	2956.39	0.728	0.946755	0.620392	65.07	581216	423277	97.79	119.96	Light	Not Found	Not Found	Not Found	Not Found	High	Peak Found	Peak Found	Not Found	Not Found	Not Found	Not Found	Not Found	Peak Found	Peak Found	Peak Found	Not Found	n/a	n/a	n/a	n/a	High	n/a	n/a	n/a					34
High	[R].LFLKDDQLEYLEEK.[R]	1xGG [K4]	0.00716874	0.00177169	2	2	3	P02829; P15108	P02829 [175-188]; P15108 [175-188]	1	1896.96	1.062	0.999855	0.818973	137.97	414847	391775	163.11	177.88	Light	Not Found	High	High	High	Peak Found	Peak Found	Not Found	Not Found	Not Found	Peak Found	Peak Found	Peak Found	Peak Found	Peak Found	Peak Found	Not Found	n/a	High	High	High	n/a	n/a	n/a	n/a		17	14	5
High	[R].NPSDITQEEYNAFYKSISNDWEDPLYVK.[H]	1xGG [K15]	9.84764e-06	0.00046156	2	2	1	P02829; P15108	P02829 [280-307]; P15108 [276-303]	1	3479.59	0.964	0.999855	0.986697	80.5	1.34207e+06	1.17936e+06	65.52	63.67	Light	Not Found	Not Found	Not Found	Peak Found	High	Peak Found	Not Found	Not Found	Not Found	Not Found	Not Found	Peak Found	Peak Found	Peak Found	Peak Found	Peak Found	n/a	n/a	n/a	n/a	High	n/a	n/a	n/a					46
High	[K].SISNDWEDPLYVKHFSVEGQLEFR.[A]	1xGG [K13]	5.51767e-06	0.00046156	2	2	4	P02829; P15108	P02829 [295-318]; P15108 [291-314]	1	3009.44	0.872	0.999855	0.864231	91.53	1.21932e+06	1.06337e+06	105.04	112.48	Light	Not Found	Not Found	Not Found	High	High	Peak Found	Not Found	Not Found	Not Found	Not Found	Not Found	Peak Found	Peak Found	Peak Found	Not Found	Not Found	n/a	n/a	n/a	High	High	n/a	n/a	n/a				39	27
High	[R].YNSTKSVDELTSLTDYVTR.[M]	1xGG [K5]	1.68097e-05	0.00046156	2	2	1	P02829; P15108	P02829 [445-463]; P15108 [441-459]	1	2306.11	100	8.72433e-17				1.48502e+07			Light	Not Found	Not Found	High	Not Found	Not Found	Not Found	Not Found	Not Found	Not Found	Not Found	Peak Found	Not Found	Not Found	Not Found	Not Found	Not Found	n/a	n/a	High	n/a	n/a	n/a	n/a	n/a			41
High	[R].MPEHQKNIYYITGESLK.[A]	1xGG [K6]	0.0117059	0.00177697	2	2	1	P02829; P15108	P02829 [464-480]; P15108 [460-476]	1	2165.07	0.423	0.275434	0.072394	24.89	275926	40907.8	75.18	132.92	Light	Not Found	Not Found	Peak Found	High	Peak Found	Not Found	Not Found	Peak Found	Not Found	Not Found	Not Found	Peak Found	Peak Found	Not Found	Not Found	Not Found	n/a	n/a	n/a	High	n/a	n/a	n/a	n/a				16
High	[R].MPEHQKNIYYITGESLK.[A]	1xOxidation [M1]; 1xGG [K6]	0.0161345	0.00214714	2	2	2	P02829; P15108	P02829 [464-480]; P15108 [460-476]	1	2181.06	0.852	0.999855	0.844012	10.38	314405	267820	14.75	11.73	Light	Not Found	Not Found	High	High	Not Found	Not Found	Not Found	Not Found	Not Found	Not Found	Peak Found	Peak Found	Not Found	Not Found	Not Found	Not Found	n/a	n/a	High	High	n/a	n/a	n/a	n/a			11	5
High	[K].NIYYITGESLKAVEK.[S]	1xGG [K11]	0.000106827	0.00046156	2	2	1	P02829; P15108	P02829 [470-484]; P15108 [466-480]	1	1841.96	0.223	0.00561202	0.0076525	5.07	588714	181312	105.09	95.3	Light	Not Found	Not Found	Peak Found	High	Not Found	Not Found	Not Found	Peak Found	Not Found	Not Found	Peak Found	Peak Found	Peak Found	Peak Found	Peak Found	Not Found	n/a	n/a	Medium	High	n/a	n/a	n/a	n/a			7	25
High	[K].AKNFEVLFLTDPIDEYAFTQLK.[E]	1xGG [K2]	3.80503e-05	0.00046156	2	2	1	P02829; P15108	P02829 [493-514]; P15108 [489-510]	1	2716.39	1.745	0.523976	0.21879	93.5	289111	485180	89.19	51.23	Light	Not Found	Not Found	Not Found	Peak Found	High	Peak Found	Not Found	Not Found	Not Found	Not Found	Not Found	Not Found	Peak Found	Peak Found	Peak Found	Not Found	n/a	n/a	n/a	n/a	High	n/a	n/a	n/a					27
High	[K].EFEGKTLVDITK.[D]	1xGG [K5]	8.80693e-05	0.00046156	2	2	2	P02829; P15108	P02829 [515-526]; P15108 [511-522]	1	1493.78	1.037	0.999855	0.893881	131.63	1.28789e+06	786954	117.54	151.52	Light	Not Found	Not Found	High	Peak Found	Peak Found	Peak Found	Not Found	Not Found	Not Found	Not Found	Peak Found	Peak Found	Peak Found	Peak Found	Peak Found	Not Found	n/a	n/a	High	n/a	n/a	n/a	n/a	n/a			44
High	[K].VVVSYKLLDAPAAIR.[T]	1xGG [K6]	1.8247e-06	0.00046156	2	2	5	P02829; P15108	P02829 [565-579]; P15108 [561-575]	1	1729	0.955	0.999855	0.97824	57.11	2.14037e+06	1.84568e+06	44.25	48.38	Light	Not Found	Not Found	Not Found	High	High	High	Peak Found	Not Found	Not Found	Not Found	Not Found	Peak Found	Peak Found	Peak Found	Peak Found	Not Found	n/a	n/a	n/a	High	High	High	n/a	n/a				24	46
High	[R].DSGIGMTKAELINNLGTIAK.[S]	1xGG [K8]	0.000306612	0.00046156	2	2	1	P02829; P15108	P02829 [79-98]; P15108 [79-98]	1	2160.13	1.184	0.999855	0.642806	123.83	619930	1.14342e+06	62	75.65	Light	Not Found	Not Found	Not Found	Peak Found	High	Peak Found	Peak Found	Peak Found	Not Found	Not Found	Not Found	Not Found	Peak Found	Peak Found	Peak Found	Not Found	n/a	n/a	n/a	n/a	High	Medium	n/a	n/a					30
High	[R].DSGIGMTKAELINNLGTIAK.[S]	1xOxidation [M6]; 1xGG [K8]	0.000171823	0.00046156	2	2	2	P02829; P15108	P02829 [79-98]; P15108 [79-98]	1	2176.13	0.958	0.999855	0.974562	102.09	298692	133758	120.02	107.44	Light	Not Found	Not Found	Not Found	High	High	Peak Found	Not Found	Not Found	Not Found	Not Found	Not Found	Peak Found	Peak Found	Peak Found	Not Found	Not Found	n/a	n/a	n/a	High	High	n/a	n/a	n/a				7	41
High	[K].AELINNLGTIAKSGTK.[A]	1xGG [K16]	0.0417289	0.00489498	2	2	1	P02829; P15108	P02829 [87-102]; P15108 [87-102]	1	1743.96	1.106	0.999855	0.806518	53.08	662545	751960	48.94	49.55	Light	Not Found	Not Found	Peak Found	Peak Found	High	Peak Found	Peak Found	Not Found	Not Found	Not Found	Peak Found	Peak Found	Peak Found	Peak Found	Peak Found	Not Found	n/a	n/a	n/a	Low	High	n/a	Medium	n/a				3	5
High	[K].NMITGTSQADCAILIIAGGVGEFEAGISKDGQTR.[E]	1xCarbamidomethyl [C11]; 1xOxidation [M2]; 1xGG [K29]	8.29893e-05	0.00046156	1	1	1	P02994	P02994 [101-134]	1	3610.75	2.616	0.00798917	0.0179948	126.11	1.60706e+06	4.20449e+06	98.28	35.02	Light	Not Found	Not Found	Not Found	Peak Found	High	Peak Found	Peak Found	Not Found	Not Found	Not Found	Not Found	Not Found	Peak Found	Not Found	Peak Found	Not Found	n/a	n/a	n/a	Low	High	Medium	n/a	n/a				6	35
High	[R].QLIVAVNKMDSVK.[W]	1xOxidation [M9]; 1xGG [K]	0.0012552	0.000566562	1	1	7	P02994	P02994 [147-159]	1	1574.86	1.195	0.986047	0.71873	56.85	1.28488e+06	1.68926e+06	44.3	38.44	Light	Not Found	Not Found	High	High	High	Peak Found	High	Peak Found	Not Found	Not Found	Peak Found	Peak Found	Peak Found	Peak Found	Peak Found	Peak Found	n/a	n/a	High	High	High	Low	High	n/a			16	19	13
High	[R].FQEIVKETSNFIK.[K]	1xGG [K6]	1.18568e-05	0.00046156	1	1	4	P02994	P02994 [165-177]	1	1696.89	2.151	0.220654	0.193591	133.57	281986	1.82969e+06	136.65	87.88	Light	Not Found	Not Found	Peak Found	High	High	Peak Found	Peak Found	Not Found	Not Found	Not Found	Peak Found	Peak Found	Peak Found	Peak Found	Peak Found	Not Found	n/a	n/a	n/a	High	High	n/a	n/a	n/a				38	53
High	[K].ETSNFIKKVGYNPK.[T]	2xGG [K7; K8]	0.0449641	0.00521044	1	1	1	P02994	P02994 [171-184]	2	1852.96	0.815	0.999496	0.702332	83.32	96143.3	54450.4	88.24	99.31	Light	Not Found	Not Found	High	Peak Found	Peak Found	Peak Found	Peak Found	Not Found	Not Found	Not Found	Peak Found	Peak Found	Peak Found	Peak Found	Peak Found	Not Found	n/a	n/a	High	n/a	n/a	n/a	n/a	n/a			10
High	[K].KVGYNPKTVPFVPISGWNGDNMIEATTNAPWYK.[G]	1xOxidation [M22]; 2xGG [K1; K7]	0.0951541	0.00912612	1	1	1	P02994	P02994 [178-210]	2	3938.92	6.46	1.98356e-08	5.9531e-06	498.94	692297	4.47211e+06	135.56		Light	Not Found	Not Found	Not Found	Not Found	Not Found	Peak Found	High	Not Found	Not Found	Not Found	Not Found	Not Found	Not Found	Not Found	Peak Found	Not Found	n/a	n/a	n/a	n/a	n/a	n/a	High	n/a
High	[K].VGYNPKTVPFVPISGWNGDNMIEATTNAPWYK.[G]	1xOxidation [M21]; 1xGG [K6]	8.42312e-05	0.00046156	1	1	4	P02994	P02994 [179-210]	1	3696.78	0.909	0.999855	0.86053	109.84	1.28269e+07	9.89758e+06	122.35	126.84	Light	Not Found	Not Found	Not Found	Not Found	Not Found	High	High	Peak Found	Not Found	Not Found	Not Found	Not Found	Not Found	Peak Found	Peak Found	Peak Found	n/a	n/a	n/a	n/a	n/a	High	High	n/a
High	[K].TLLEAIDAIEQPSRPTDKPLR.[L]	1xGG [K18]	0.00069871	0.00046156	1	1	1	P02994	P02994 [225-245]	0	2477.34	0.865	0.999855	0.865909	42.66	371246	242423	42.99	46.14	Light	Not Found	Not Found	High	Peak Found	Not Found	Not Found	Peak Found	Not Found	Not Found	Not Found	Peak Found	Peak Found	Peak Found	Not Found	Not Found	Not Found	n/a	n/a	High	n/a	n/a	n/a	n/a	n/a			24
High	[R].LPLQDVYKIGGIGTVPVGR.[V]	1xGG [K8]	0.00018099	0.00046156	1	1	2	P02994	P02994 [246-264]	1	2096.19	0.948	0.999855	0.949102	117.7	1.25589e+07	1.25197e+07	106.73	103.75	Light	Not Found	Not Found	Not Found	Not Found	High	Peak Found	Peak Found	High	Not Found	Not Found	Not Found	Not Found	Peak Found	Peak Found	Peak Found	Peak Found	n/a	n/a	n/a	n/a	High	Medium	n/a	High					26
High	[R].VETGVIKPGMVVTFAPAGVTTEVK.[S]	1xGG [K7]	2.95825e-07	0.00046156	1	1	4	P02994	P02994 [265-288]	0	2544.37	0.92	0.999855	0.904184	115.9	5.17663e+06	3.56405e+06	93.49	110.63	Light	Not Found	Not Found	Not Found	Peak Found	High	High	High	Not Found	Not Found	Not Found	Not Found	Peak Found	Peak Found	Peak Found	Peak Found	Peak Found	n/a	n/a	n/a	Low	High	High	High	n/a				6	43
High	[R].VETGVIKPGMVVTFAPAGVTTEVK.[S]	1xOxidation [M10]; 1xGG [K]	7.00077e-07	0.00046156	1	1	12	P02994	P02994 [265-288]	0	2560.37	1.205	0.88058	0.648827	133.55	4.9194e+06	5.52568e+06	98.33	89.85	Light	Not Found	Not Found	Not Found	High	High	High	High	Peak Found	Not Found	Not Found	Not Found	Peak Found	Peak Found	Peak Found	Peak Found	Peak Found	n/a	n/a	n/a	High	High	High	High	n/a				28	43
High	[K].SVEMHHEQLEQGVPGDNVGFNVKNVSVK.[E]	1xGG [K]	6.74084e-05	0.00046156	1	1	5	P02994	P02994 [289-316]	1	3191.55	1.183	0.996498	0.722334	118.74	400708	450434	104.24	79.63	Light	Not Found	Not Found	High	High	High	Peak Found	Not Found	Not Found	Not Found	Not Found	Peak Found	Peak Found	Peak Found	Peak Found	Peak Found	Not Found	n/a	n/a	High	High	High	n/a	Low	n/a			33	24	30
High	[K].SVEMHHEQLEQGVPGDNVGFNVKNVSVK.[E]	1xOxidation [M4]; 1xGG [K]	3.6753e-10	0.00046156	1	1	7	P02994	P02994 [289-316]	1	3207.55	1.206	0.993725	0.615535	132.86	768501	819299	100.92	88.4	Light	Not Found	Peak Found	High	High	Peak Found	Not Found	High	Not Found	Not Found	Not Found	Peak Found	Peak Found	Peak Found	Not Found	Peak Found	Not Found	n/a	n/a	High	High	n/a	Medium	High	n/a			49	56
High	[K].FVPSKPMCVEAFSEYPPLGR.[F]	1xCarbamidomethyl [C8]; 1xOxidation [M7]; 1xGG [K5]	6.16609e-05	0.00046156	1	1	4	P02994	P02994 [402-421]	0	2441.16	1.024	0.999855	0.932353	65.53	1.74361e+06	1.97391e+06	44.24	75.11	Light	Not Found	Not Found	Not Found	Not Found	High	High	High	Not Found	Not Found	Not Found	Peak Found	Not Found	Peak Found	Peak Found	Peak Found	Not Found	n/a	n/a	n/a	n/a	High	High	High	n/a					21
High	[R].QTVAVGVIKSVDK.[T]	1xGG [K9]	2.70388e-05	0.00046156	1	1	1	P02994	P02994 [429-441]	1	1457.83	0.546	0.528589	0.300873	40.35	212636	207331	68.3	104.91	Light	Not Found	Not Found	High	Not Found	Not Found	Peak Found	Peak Found	Not Found	Not Found	Not Found	Peak Found	Peak Found	Peak Found	Peak Found	Peak Found	Not Found	n/a	n/a	High	n/a	n/a	n/a	n/a	n/a			53
High	[K].YAWVLDKLK.[A]	1xGG [K]	0.00121852	0.000566562	1	1	7	P02994	P02994 [56-64]	1	1249.69	1.107	0.988515	0.782181	82.29	6.85442e+06	7.58946e+06	61.03	71.2	Light	Not Found	Not Found	Not Found	High	High	High	Peak Found	Peak Found	Not Found	Not Found	Not Found	Peak Found	Peak Found	Peak Found	Peak Found	Peak Found	n/a	n/a	n/a	High	High	High	n/a	n/a				20	24
High	[K].FETPKYQVTVIDAPGHR.[D]	1xGG [K5]	0.00237497	0.000566562	1	1	4	P02994	P02994 [80-96]	1	2072.06	1.011	0.999855	0.948103	126.94	289844	548188	152.57	115.83	Light	Not Found	Not Found	Peak Found	High	High	High	Not Found	Not Found	Not Found	Not Found	Peak Found	Peak Found	Peak Found	Peak Found	Not Found	Not Found	n/a	n/a	Low	High	High	High	n/a	n/a			2	23	35
High	[K].AIESTEEVSLVPSNLEVSTTSFLPTPVLEDAKLTQTR.[K]	1xGG [K32]	3.80791e-07	0.00046156	1	1	2	P03069	P03069 [141-177]	1	4116.12	0.726	0.91956	0.635444	37.77	1.14722e+06	832932	76.38	74.55	Light	Not Found	Not Found	Not Found	Peak Found	High	Peak Found	High	Not Found	Not Found	Not Found	Not Found	Peak Found	Peak Found	Peak Found	Peak Found	Not Found	n/a	n/a	n/a	Medium	High	n/a	High	n/a				10	57
High	[K].AIESTEEVSLVPSNLEVSTTSFLPTPVLEDAKLTQTRK.[V]	1xGG [K38]	0.000982758	0.000566562	1	1	1	P03069	P03069 [141-178]	2	4244.22	2.363	0.208061	0.0463662	125.18	58645.7	181570	133.49	60.74	Light	Not Found	Not Found	Not Found	Peak Found	High	Peak Found	Not Found	Not Found	Not Found	Not Found	Not Found	Not Found	Peak Found	Peak Found	Not Found	Not Found	n/a	n/a	n/a	n/a	High	n/a	n/a	n/a					33
High	[K].SHHVGKDDESRLDHLGVVAYNR.[K]	1xGG [K6]	1.33528e-05	0.00046156	1	1	7	P03069	P03069 [189-210]	2	2618.28	1.038	0.999855	0.892663	129.36	1.44829e+06	1.25171e+06	195.36	172.12	Light	Not Found	Peak Found	High	High	High	Peak Found	Not Found	Not Found	Not Found	Not Found	Peak Found	Peak Found	Peak Found	Peak Found	Not Found	Not Found	n/a	n/a	High	High	High	Low	n/a	n/a			28	16	11
High	[K].STNENVSASTSTAKPMVGQLIFDK.[F]	1xOxidation [M16]; 1xGG [K14]	1.36537e-05	0.00046156	1	1	1	P03069	P03069 [24-47]	0	2655.29	1.781	0.300428	0.282689	99.08	176804	314944	89.46		Light	Not Found	Not Found	Peak Found	High	Peak Found	Not Found	Not Found	Not Found	Not Found	Not Found	Not Found	Peak Found	Not Found	Not Found	Not Found	Not Found	n/a	n/a	n/a	High	Medium	n/a	n/a	n/a				51	8
High	[K].STNENVSASTSTAKPMVGQLIFDKFIK.[T]	1xOxidation [M16]; 1xGG [K27]	0.00665635	0.0016465	1	1	1	P03069	P03069 [24-50]	1	3043.54	1.594	0.55876	0.374639	159.89	152172	311966	110.33	126.64	Light	Not Found	Not Found	Not Found	Not Found	Peak Found	High	Not Found	Not Found	Not Found	Not Found	Not Found	Peak Found	Not Found	Peak Found	Peak Found	Not Found	n/a	n/a	n/a	n/a	n/a	High	n/a	n/a
High	[K].QLEDKVEELLSK.[N]	1xGG [K5]	0.0160144	0.00214714	1	1	1	P03069	P03069 [252-263]	1	1544.82	0.581	0.65572	0.384319	18.61	988866	574590		49.28	Light	Not Found	Not Found	High	Not Found	Not Found	Not Found	Not Found	Not Found	Not Found	Peak Found	Peak Found	Not Found	Not Found	Not Found	Not Found	Not Found	n/a	n/a	High	n/a	n/a	n/a	n/a	n/a			9
High	[K].FIKTEEDPIIK.[Q]	1xGG [K3]	3.94898e-05	0.00046156	1	1	5	P03069	P03069 [48-58]	1	1446.78	0.276	0.0233074	0.0283374	11.27	1.44718e+06	435769	218.9	241.2	Light	Not Found	High	Peak Found	Not Found	Not Found	Peak Found	Peak Found	Peak Found	Not Found	Peak Found	Peak Found	Peak Found	Peak Found	Peak Found	Peak Found	Not Found	n/a	High	n/a	n/a	n/a	n/a	n/a	n/a		38
High	[K].TEEDPIIKQDTPSNLDFDFALPQTATAPDAK.[T]	1xGG [K8]	0.000243579	0.00046156	1	1	3	P03069	P03069 [51-81]	1	3502.69	0.636	0.798223	0.444786	46.35	873256	542902	81.01	75.18	Light	Not Found	Not Found	High	High	High	Peak Found	Not Found	Not Found	Not Found	Not Found	Peak Found	Peak Found	Peak Found	Peak Found	Not Found	Not Found	n/a	n/a	High	High	High	Low	n/a	n/a			12	24	23
High	[K].GSLATGEYTKGTVDIAK.[S]	1xGG [K10]	5.85372e-05	0.00046156	1	1	1	P03962	P03962 [157-173]	1	1824.93	0.054	3.19193e-10	1.28745e-07	0.12	624630	33798.6		155.17	Light	Not Found	Not Found	High	Not Found	Not Found	Not Found	Not Found	Not Found	Not Found	Not Found	Peak Found	Peak Found	Peak Found	Not Found	Not Found	Not Found	n/a	n/a	High	n/a	n/a	n/a	n/a	n/a			23
High	[K].FADIGNTVKLQYSAGVYR.[I]	1xGG [K9]	0.00013448	0.00046156	1	1	1	P03962	P03962 [94-111]	1	2116.08	1.153	0.999855	0.693164	0	323308	372684			Light	Not Found	Not Found	Not Found	Not Found	High	Not Found	Not Found	Not Found	Not Found	Not Found	Not Found	Not Found	Peak Found	Not Found	Not Found	Not Found	n/a	n/a	n/a	n/a	High	n/a	n/a	n/a					33
High	[R].LTKQAFDWVLSNIEAQFLR.[S]	1xGG [K3]	0.0566552	0.00626575	1	1	1	P04050	P04050 [1037-1055]	1	2393.26	0.509	0.291784	0.317311	40.27	2.99781e+06	115337	141.18	222.04	Light	Not Found	Not Found	Not Found	Not Found	Peak Found	Not Found	Not Found	High	Not Found	Not Found	Peak Found	Not Found	Peak Found	Peak Found	Peak Found	Peak Found	n/a	n/a	n/a	n/a	n/a	n/a	n/a	High
High	[K].TPSLTVYLEPGHAADQEQAKLIR.[S]	1xGG [K20]	7.31675e-06	0.00046156	1	1	3	P04050	P04050 [1113-1135]	1	2651.38	1.628	0.573128	0.392785	127.73	988516	1.6092e+06	117.95	77.97	Light	Not Found	Not Found	High	High	Not Found	Peak Found	Not Found	Not Found	Not Found	Not Found	Peak Found	Peak Found	Not Found	Not Found	Not Found	Not Found	n/a	n/a	High	High	n/a	n/a	n/a	n/a			30	48
High	[R].SAIEHTTLKSVTIASEIYYDPDPR.[S]	1xGG [K9]	9.42217e-07	0.00046156	1	1	3	P04050	P04050 [1136-1159]	1	2820.41	0.867	0.999855	0.841421	96.95	515197	446684	133.78	131.78	Light	Not Found	Not Found	Peak Found	High	High	Not Found	Not Found	Not Found	Not Found	Not Found	Peak Found	Peak Found	Peak Found	Not Found	Not Found	Not Found	n/a	n/a	n/a	High	High	n/a	n/a	n/a				41	27
High	[R].VVRPKSLDAETEAEEDHMLK.[K]	1xGG [K5]	5.44159e-08	0.00046156	1	1	3	P04050	P04050 [1242-1261]	1	2411.19	0.958	0.999855	0.983127	134.5	410046	297432	187.01	191.4	Light	Not Found	High	Peak Found	High	Peak Found	Not Found	Not Found	Not Found	Not Found	Peak Found	Peak Found	Peak Found	Peak Found	Not Found	Not Found	Not Found	n/a	High	n/a	High	n/a	n/a	n/a	n/a		49		24
High	[R].VVRPKSLDAETEAEEDHMLK.[K]	1xOxidation [M18]; 1xGG [K5]	2.56896e-07	0.00046156	1	1	26	P04050	P04050 [1242-1261]	1	2427.18	0.673	0.85862	0.542674	65.75	718740	852189	224.76	206.35	Light	Not Found	High	High	High	Peak Found	Peak Found	Peak Found	Not Found	Not Found	Peak Found	Peak Found	Peak Found	Peak Found	Peak Found	Not Found	Not Found	n/a	High	High	High	n/a	n/a	n/a	n/a		38	28	29
High	[R].KVPSPTGEYVKEPEWVLETDGVNLSEVMTVPGIDPTR.[I]	1xOxidation [M28]; 1xGG [K1]	0.000147014	0.00046156	1	1	2	P04050	P04050 [1290-1326]	2	4199.09	0.888	0.999855	0.891243	88.42	727057	671359	72.16	80.26	Light	Not Found	Not Found	Not Found	Peak Found	High	High	Peak Found	Not Found	Not Found	Not Found	Not Found	Peak Found	Peak Found	Peak Found	Peak Found	Not Found	n/a	n/a	n/a	n/a	High	High	n/a	n/a					54
High	[K].VPSPTGEYVKEPEWVLETDGVNLSEVMTVPGIDPTR.[I]	1xOxidation [M27]; 1xGG [K10]	8.23993e-06	0.00046156	1	1	1	P04050	P04050 [1291-1326]	1	4070.99	0.906	0.999855	0.944068	27.82	241033	218478	100.34	87.11	Light	Not Found	Not Found	Not Found	Peak Found	High	Peak Found	Not Found	Not Found	Not Found	Not Found	Not Found	Peak Found	Peak Found	Peak Found	Not Found	Not Found	n/a	n/a	n/a	n/a	High	n/a	n/a	n/a					52
High	[R].AALYKEVYNVIASDGSYVNYR.[H]	1xGG [K5]	0.00979173	0.00177697	1	1	2	P04050	P04050 [1346-1366]	1	2509.24	0.831	0.975917	0.734574	57.36	3.93353e+06	2.7096e+06	76.21	79.26	Light	Not Found	Not Found	Not Found	Peak Found	Peak Found	High	High	Not Found	Not Found	Not Found	Not Found	Peak Found	Peak Found	Peak Found	Peak Found	Not Found	n/a	n/a	n/a	n/a	Medium	High	High	n/a					5
High	[K].TKMVCETDVPSEDDPTQLVSR.[G]	1xCarbamidomethyl [C5]; 1xGG [K2]	0.0184593	0.0022293	1	1	1	P04050	P04050 [144-164]	1	2521.15	0.01	8.72433e-17			324806		3.29		Light	Not Found	Peak Found	High	Not Found	Not Found	Not Found	Not Found	Not Found	Not Found	Not Found	Not Found	Not Found	Not Found	Not Found	Not Found	Not Found	n/a	n/a	High	n/a	n/a	n/a	n/a	n/a			21
High	[K].TKMVCETDVPSEDDPTQLVSR.[G]	1xCarbamidomethyl [C5]; 1xOxidation [M3]; 1xGG [K2]	0.00016556	0.00046156	1	1	2	P04050	P04050 [144-164]	1	2537.15	0.908	0.999855	0.924423	98.18	559647	943285	142.01	131.24	Light	Not Found	High	Peak Found	High	Not Found	Not Found	Not Found	Not Found	Not Found	Peak Found	Not Found	Peak Found	Not Found	Not Found	Not Found	Not Found	n/a	High	n/a	High	n/a	n/a	n/a	n/a		38		21
High	[R].GEDDLTFKLADILK.[A]	1xGG [K8]	0.0024284	0.000566562	1	1	1	P04050	P04050 [258-271]	1	1691.89	0.979	0.999855	0.945516	54.17	185706	181876	10.78	80.17	Light	Not Found	Not Found	High	Peak Found	Not Found	Not Found	Not Found	Not Found	Not Found	Not Found	Peak Found	Peak Found	Peak Found	Not Found	Not Found	Not Found	n/a	n/a	High	n/a	n/a	n/a	n/a	n/a			9
High	[K].VLDVTKEAQANLLTAK.[H]	1xGG [K6]	0.000629795	0.00046156	1	1	1	P04050	P04050 [690-705]	1	1828.02									Light	Not Found	Not Found	Not Found	High	Not Found	Not Found	Not Found	Not Found	Not Found	Not Found	Not Found	Not Found	Not Found	Not Found	Not Found	Not Found	n/a	n/a	n/a	High	n/a	n/a	n/a	n/a				28
High	[R].TLPHFSKDDYSPESK.[G]	1xGG [K7]	1.2962e-05	0.00046156	1	1	2	P04050	P04050 [783-797]	1	1864.87	0.025	8.72433e-17	1.52767e-08	0.25	3.57032e+06	89534.5		163.52	Light	Not Found	Not Found	High	Not Found	Not Found	Not Found	Not Found	Not Found	Not Found	Not Found	Peak Found	Peak Found	Peak Found	Not Found	Peak Found	Not Found	n/a	n/a	High	n/a	n/a	n/a	n/a	n/a			32
High	[R].EGLIDTAVKTAETGYIQR.[R]	1xGG [K9]	0.000428197	0.00046156	1	1	1	P04050	P04050 [822-839]	1	2079.07	4.52	5.02564e-06	0.000238946	333.34	985145	4.45249e+06	129.22		Light	Not Found	Not Found	High	Peak Found	Not Found	Not Found	Not Found	Not Found	Not Found	Not Found	Peak Found	Not Found	Not Found	Not Found	Not Found	Not Found	n/a	n/a	High	n/a	n/a	n/a	n/a	n/a			32
High	[R].NSLGNVIQFIYGEDGMDAAHIEKQSLDTIGGSDAAFEK.[R]	1xOxidation [M16]; 1xGG [K23]	0.0024284	0.000566562	1	1	2	P04050	P04050 [858-895]	1	4170.96	0.568	0.605658	0.360406	27.23	768869	308978	69.53	87.25	Light	Not Found	Not Found	Not Found	High	High	Not Found	Peak Found	Peak Found	Not Found	Not Found	Not Found	Peak Found	Peak Found	Not Found	Not Found	Not Found	n/a	n/a	n/a	High	High	n/a	n/a	n/a				12	15
High	[K].QSLDTIGGSDAAFEKR.[Y]	1xGG [K15]	0.000202314	0.00046156	1	1	2	P04050	P04050 [881-896]	1	1808.88	0.01	8.72433e-17			177398		139.12		Light	Not Found	High	High	Peak Found	Not Found	Not Found	Not Found	Not Found	Not Found	Not Found	Not Found	Not Found	Not Found	Not Found	Not Found	Not Found	n/a	High	High	n/a	n/a	n/a	n/a	n/a		24	24
High	[R].IIQNAQQTFHIDHTKPSDLTIK.[D]	1xGG [K15]	0.000129578	0.00046156	1	1	1	P04050	P04050 [963-984]	0	2662.39	0.116	2.74035e-05	0.000320174	0.13	746174	86400.5		111.28	Light	Not Found	Not Found	Not Found	Not Found	High	Not Found	Not Found	Not Found	Not Found	Not Found	Peak Found	Peak Found	Peak Found	Not Found	Not Found	Not Found	n/a	n/a	n/a	n/a	High	n/a	n/a	n/a					18
High	[K].DIVLGVKDLQENLLVLR.[G]	1xGG [K7]	2.18421e-09	0.00046156	1	1	5	P04050	P04050 [985-1001]	1	2051.19	0.837	0.999855	0.803415	69.67	1.45478e+06	807014	101.14	107.98	Light	Not Found	Not Found	Not Found	High	High	High	Not Found	Not Found	Not Found	Not Found	Not Found	Peak Found	Peak Found	Peak Found	Peak Found	Not Found	n/a	n/a	n/a	High	High	High	n/a	n/a				63	30
High	[R].EYINGKATALANLR.[K]	1xGG [K6]	1.74457e-05	0.00046156	1	1	2	P04051	P04051 [1010-1023]	1	1647.88	0.776	0.969682	0.712162	86.68	145133	479382	104.88	86.13	Light	Not Found	Peak Found	Peak Found	High	Peak Found	Peak Found	Peak Found	Not Found	Not Found	Not Found	Peak Found	Peak Found	Peak Found	Not Found	Not Found	Not Found	n/a	n/a	n/a	High	n/a	n/a	n/a	n/a				42
High	[K].ELQGIDPDETVPDNVKTSVSQLYR.[I]	1xGG [K16]	0.000102933	0.00046156	1	1	1	P04051	P04051 [1038-1061]	1	2817.39	1.46	0.768842	0.384106	70.59	258838	377885	85.18		Light	Not Found	Not Found	High	Peak Found	Not Found	Peak Found	Peak Found	Not Found	Not Found	Not Found	Peak Found	Not Found	Not Found	Not Found	Not Found	Not Found	n/a	n/a	High	n/a	n/a	n/a	n/a	n/a			40
High	[R].RALPDVVVKGLPDISR.[A]	1xGG [K9]	0.028496	0.00302925	1	1	1	P04051	P04051 [1265-1280]	2	1849.07	0.01	8.72433e-17			315067		44.49		Light	Not Found	Not Found	Not Found	Not Found	Peak Found	High	Not Found	Not Found	Not Found	Not Found	Not Found	Not Found	Not Found	Not Found	Not Found	Not Found	n/a	n/a	n/a	n/a	Low	High	n/a	n/a					3
High	[R].ALPDVVVKGLPDISR.[A]	1xGG [K8]	3.94898e-05	0.00046156	1	1	3	P04051	P04051 [1266-1280]	1	1692.96	2.121	0.192034	0.2014	135.72	654879	2.29001e+06	97.97	93.34	Light	Not Found	Not Found	Peak Found	High	High	High	Peak Found	Peak Found	Not Found	Not Found	Not Found	Peak Found	Peak Found	Peak Found	Peak Found	Peak Found	n/a	n/a	n/a	High	High	High	n/a	n/a				11	23
High	[K].AAAGAGSAALKIIHDTFR.[W]	1xGG [K11]	4.54881e-06	0.00046156	1	1	2	P04051	P04051 [167-184]	1	1884.01	0.976	0.999855	1	107.59	498657	486876	86.76	81.82	Light	Not Found	Not Found	Not Found	Not Found	Peak Found	High	High	Not Found	Not Found	Not Found	Not Found	Not Found	Peak Found	Peak Found	Peak Found	Not Found	n/a	n/a	n/a	n/a	n/a	High	High	n/a
High	[K].SGEPIIAATQDFITGSYLISHKDSFYDR.[A]	1xGG [K22]	5.05214e-08	0.00046156	1	1	2	P04051	P04051 [546-573]	1	3245.57	1.043	0.999855	0.902379	78.32	335037	509981	74.86	50.06	Light	Not Found	Not Found	Not Found	Not Found	High	High	Peak Found	Not Found	Not Found	Not Found	Not Found	Not Found	Peak Found	Peak Found	Peak Found	Not Found	n/a	n/a	n/a	n/a	High	High	n/a	n/a					54
High	[K].ALYDTFSVFGDILSSKIATDENGK.[S]	1xGG [K24]	0.00273433	0.000566562	1	1	1	P04147	P04147 [141-164]	1	2705.33	5.164	0.0011178	0.00208543	111.33	108566	927493	85.07	57.11	Light	Not Found	Peak Found	Peak Found	Not Found	Peak Found	High	Peak Found	Not Found	Not Found	Not Found	Not Found	Not Found	Not Found	Peak Found	Peak Found	Peak Found	n/a	n/a	n/a	n/a	n/a	High	n/a	n/a
High	[R].DAITKTSLGYAYVNFNDHEAGRK.[A]	1xGG [K5]	0.00227161	0.000566562	1	1	1	P04147	P04147 [72-94]	2	2684.31	2.44	0.0868489	0.108815	86.8	164361	401084	101.97	54.41	Light	Not Found	Not Found	Not Found	Peak Found	High	Peak Found	Peak Found	Not Found	Not Found	Not Found	Not Found	Peak Found	Peak Found	Not Found	Not Found	Not Found	n/a	n/a	n/a	Medium	High	n/a	n/a	n/a				10	30
High	[K].NEFPTLKVQHQLIDSAAMILVK.[N]	1xGG [K7]	0.0176491	0.0022293	1	1	1	P04173	P04173 [212-233]	1	2609.41	0.873	0.999855	0.888015	63.58	264048	230512	130.57	133.28	Light	Not Found	Not Found	Not Found	Not Found	Not Found	Peak Found	High	Not Found	Not Found	Not Found	Not Found	Not Found	Not Found	Peak Found	Peak Found	Not Found	n/a	n/a	n/a	n/a	n/a	n/a	High	n/a
High	[K].LSLNLPEEGKAIEDAVK.[K]	1xGG [K10]	2.33144e-06	0.00046156	1	1	1	P04173	P04173 [314-330]	1	1940.03	0.01	8.72433e-17			261433		131.22		Light	Not Found	Not Found	High	Peak Found	Not Found	Not Found	Not Found	Not Found	Not Found	Not Found	Not Found	Not Found	Not Found	Not Found	Not Found	Not Found	n/a	n/a	High	n/a	n/a	n/a	n/a	n/a			53
High	[R].TGDLGGSNSTTEVGDAVAEEVKK.[I]	1xGG [K22]	4.22323e-06	0.00046156	1	1	1	P04173	P04173 [339-361]	1	2378.13	2.622	0.106821	0.0919662	236.85	335016	786163	135.91	68.29	Light	Not Found	High	Peak Found	Not Found	Not Found	Not Found	Not Found	Not Found	Not Found	Peak Found	Peak Found	Peak Found	Peak Found	Not Found	Not Found	Not Found	n/a	High	n/a	n/a	n/a	n/a	n/a	n/a		38
High	[K].FDFENHLIGGAAIDATGVPLPDEALEASKK.[A]	1xGG [K]	6.44706e-05	0.00046156	1	1	2	P04173	P04173 [39-68]	1	3239.62	0.349	0.118999	0.0270093	14.24	232197	80950.1	123.78	110.05	Light	Not Found	Not Found	Not Found	Peak Found	High	Not Found	Peak Found	Not Found	Not Found	Not Found	Not Found	Peak Found	Peak Found	Peak Found	Not Found	Not Found	n/a	n/a	n/a	n/a	High	n/a	n/a	n/a					45
High	[-].MKVEIDSFSGAKIYPGR.[G]	1xOxidation [M1]; 1xGG [K12]	1.15141e-06	0.00046156	1	1	4	P04449	P04449 [1-17]	2	2028.02	0.808	0.996461	0.768389	54.95	360745	283899	67.08	69.32	Light	Not Found	Not Found	Peak Found	High	High	High	Peak Found	Not Found	Not Found	Not Found	Peak Found	Peak Found	Peak Found	Peak Found	Peak Found	Not Found	n/a	n/a	n/a	High	High	High	n/a	n/a				41	27
High	[K].VEIDSFSGAKIYPGR.[G]	1xGG [K10]	3.78181e-08	0.00046156	1	1	3	P04449	P04449 [3-17]	1	1752.89	0.928	0.999855	0.958073	104.04	1.14104e+06	1.04276e+06	100.02	103.09	Light	Not Found	Not Found	High	Peak Found	High	High	Peak Found	Peak Found	Not Found	Not Found	Peak Found	Peak Found	Peak Found	Peak Found	Peak Found	Peak Found	n/a	n/a	High	Low	High	High	n/a	n/a			52	43	22
High	[K].YASKAVPHYNRLDSYK.[V]	1xGG [K4]	0.0351379	0.00419276	1	1	1	P04456	P04456 [46-61]	2	2026.01	0.7	0.894477	0.477556	39.52	135691	112109	56.25	64.71	Light	Not Found	Peak Found	High	Peak Found	Peak Found	Peak Found	Peak Found	Not Found	Not Found	Peak Found	Peak Found	Peak Found	Peak Found	Peak Found	Not Found	Not Found	n/a	n/a	High	n/a	n/a	Low	n/a	n/a			20
High	[K].AVPHYNRLDSYKVIEQPITSETAMK.[K]	1xOxidation [M24]; 1xGG [K12]	0.102393	0.00970121	1	1	1	P04456	P04456 [50-74]	2	3020.51	0.01	8.72433e-17			1.48505e+06		89.86		Light	Not Found	Not Found	Not Found	High	Peak Found	Peak Found	Peak Found	Not Found	Not Found	Not Found	Not Found	Not Found	Not Found	Not Found	Not Found	Not Found	n/a	n/a	n/a	High	n/a	n/a	n/a	n/a				16
High	[R].LDSYKVIEQPITSETAMK.[K]	1xGG [K5]	0.000126723	0.00046156	1	1	1	P04456	P04456 [57-74]	1	2167.1	0.01	8.72433e-17			153087		146.69		Light	Not Found	Not Found	High	Peak Found	Not Found	Peak Found	Not Found	Not Found	Not Found	Not Found	Not Found	Not Found	Not Found	Not Found	Not Found	Not Found	n/a	n/a	High	n/a	n/a	n/a	n/a	n/a			30
High	[R].LDSYKVIEQPITSETAMK.[K]	1xOxidation [M17]; 1xGG [K5]	6.1281e-08	0.00046156	1	1	3	P04456	P04456 [57-74]	1	2183.09	49.477	8.72433e-17	5.56845e-21	110.8	144532	7.15096e+06	199.43		Light	Not Found	Not Found	High	Peak Found	Peak Found	Peak Found	Peak Found	Not Found	Not Found	Not Found	Peak Found	Not Found	Not Found	Not Found	Not Found	Not Found	n/a	n/a	High	n/a	Low	n/a	n/a	n/a			54		6
High	[K].VIEQPITSETAMKK.[V]	1xOxidation [M12]; 1xGG [K]	5.24325e-08	0.00046156	1	1	15	P04456	P04456 [62-75]	1	1704.88	1.068	0.999855	0.878076	142.53	1.54107e+06	1.90043e+06	131.06	131.51	Light	Not Found	High	High	Peak Found	Peak Found	High	Peak Found	High	Not Found	Peak Found	Peak Found	Peak Found	Peak Found	Peak Found	Peak Found	Peak Found	n/a	High	High	Low	Medium	High	Medium	High		45	45	5	6
High	[K].AVKELYEVDVLK.[V]	1xGG [K3]	5.39452e-05	0.00046156	1	1	2	P04456	P04456 [98-109]	1	1519.84	1.777	0.454951	0.300171	116.65	427542	790478	198.5	186.28	Light	Not Found	Not Found	High	High	Peak Found	Peak Found	Peak Found	Not Found	Not Found	Not Found	Peak Found	Peak Found	Peak Found	Not Found	Peak Found	Peak Found	n/a	n/a	High	High	n/a	Medium	n/a	n/a			40	15
High	[K].IETWDAAESKLESALK.[K]	1xGG [K10]	0.031408	0.00364449	1	1	1	P04801	P04801 [516-531]	1	1904.96	0.01	8.72433e-17			81106.8				Light	Not Found	Not Found	High	Not Found	Not Found	Not Found	Not Found	Not Found	Not Found	Not Found	Not Found	Not Found	Not Found	Not Found	Not Found	Not Found	n/a	n/a	High	n/a	n/a	n/a	n/a	n/a			10
High	[R].NKLHDAGFYADVDLTGNTLQK.[K]	1xGG [K2]	0.0605799	0.00680659	1	1	1	P04801	P04801 [648-668]	1	2434.2	0.01	8.72433e-17			216388				Light	Not Found	Not Found	Not Found	High	Not Found	Not Found	Not Found	Not Found	Not Found	Not Found	Not Found	Not Found	Not Found	Not Found	Not Found	Not Found	n/a	n/a	n/a	High	n/a	n/a	n/a	n/a				18
High	[K].AYLAQSPQFNKQQLIVADFER.[V]	1xGG [K11]	0.0238092	0.00266465	1	1	1	P04802	P04802 [296-316]	1	2580.32	0.544	0.547311	0.290127	23.14	701818	414412	56.2	72.78	Light	Not Found	Not Found	Not Found	Peak Found	High	Not Found	Not Found	Not Found	Not Found	Not Found	Not Found	Peak Found	Peak Found	Peak Found	Not Found	Not Found	n/a	n/a	n/a	Medium	High	n/a	n/a	n/a				9	22
High	[R].AAGKEIGDFEDLSTENEK.[F]	1xGG [K4]	0.00117417	0.000566562	1	1	1	P04802	P04802 [411-428]	1	2066.95	0.609	0.635238	0.414755	30.51	412494	251319	104.92	116.17	Light	Not Found	High	Peak Found	Not Found	Not Found	Not Found	Not Found	Not Found	Not Found	Peak Found	Peak Found	Not Found	Not Found	Not Found	Not Found	Not Found	n/a	High	n/a	n/a	n/a	n/a	n/a	n/a		32
High	[K].EIGDFEDLSTENEKFLGK.[L]	1xGG [K14]	0.0677248	0.00754574	1	1	1	P04802	P04802 [415-432]	1	2185.03	1.28	0.943639	0.545068	115.6	336430	430560	86.96		Light	Not Found	High	Peak Found	Not Found	Not Found	Not Found	Not Found	Not Found	Not Found	Peak Found	Not Found	Not Found	Not Found	Not Found	Not Found	Not Found	n/a	High	n/a	n/a	n/a	n/a	n/a	n/a		19
High	[R].IEDDPFENLEDTDDIFQKDFGVK.[T]	1xGG [K23]	0.0330969	0.00374794	1	1	1	P04806	P04806 [350-372]	1	2843.29	1.658	0.638452	0.231472	46.03	112019	185692	41.93		Light	Not Found	Not Found	High	Not Found	Peak Found	Not Found	Not Found	Not Found	Not Found	Not Found	Peak Found	Not Found	Not Found	Not Found	Not Found	Not Found	n/a	n/a	High	n/a	Low	n/a	n/a	n/a			19		4
High	[R].SNIASTWSPIPLITKTSDYK.[L]	1xGG [K15]	0.0890579	0.00892778	1	1	1	P04821	P04821 [287-306]	1	2336.21	0.313	0.0629783	0.0489476	12.96	1.17617e+06	367789	61.31	105.49	Light	Not Found	Not Found	Not Found	Peak Found	Not Found	High	Peak Found	Not Found	Not Found	Not Found	Peak Found	Peak Found	Peak Found	Peak Found	Peak Found	Not Found	n/a	n/a	n/a	n/a	n/a	High	Low	n/a
High	[K].ATMNCKLPNSNVNIEFATR.[Y]	1xCarbamidomethyl [C5]; 1xOxidation [M3]; 1xGG [K6]	0.00582483	0.0016465	1	1	1	P04840	P04840 [206-224]	1	2310.1	1.412	0.822741	0.403149	41.98	69476.4	98127.8	41.13	10.01	Light	Not Found	Not Found	Not Found	Peak Found	High	Not Found	Not Found	Not Found	Not Found	Not Found	Not Found	Peak Found	Peak Found	Not Found	Not Found	Not Found	n/a	n/a	n/a	n/a	High	n/a	n/a	n/a					28
High	[K].DGPLSTNVEAKLNDK.[Q]	1xGG [K11]	0.00230556	0.000566562	1	1	1	P04840	P04840 [51-65]	1	1714.86	0.876	0.999855	0.820811	109.93	224523	138417	194.3	181.98	Light	Not Found	High	Peak Found	Peak Found	Peak Found	Peak Found	Not Found	Peak Found	Not Found	Peak Found	Peak Found	Peak Found	Peak Found	Not Found	Not Found	Not Found	n/a	High	n/a	n/a	n/a	n/a	n/a	n/a		22
High	[K].LNDKQTGLGLTQGWSNTNNLQTK.[L]	1xGG [K4]	0.000388815	0.00046156	1	1	1	P04840	P04840 [62-84]	1	2645.33									Light	Not Found	Not Found	Not Found	Not Found	High	Not Found	Not Found	Not Found	Not Found	Not Found	Not Found	Not Found	Not Found	Not Found	Not Found	Not Found	n/a	n/a	n/a	n/a	High	n/a	n/a	n/a					24
High	[R].NDDELNKLLGNVTIAQGGVLPNIHQNLLPK.[K]	1xGG [K7]	0.00104282	0.000566562	1	2	2	P04911	P04911 [91-120]	1	3351.8	0.965	0.999855	0.985374	71.49	1.38683e+06	1.33844e+06	106.66	93.65	Light	Not Found	Not Found	Not Found	Not Found	Not Found	High	High	Not Found	Not Found	Not Found	Not Found	Not Found	Not Found	Peak Found	Peak Found	Not Found	n/a	n/a	n/a	n/a	n/a	High	High	n/a
High	[K].KTLANTAVVIRDGQLVEIPANEVVPGDILQLEDGTVIPTDGR.[I]	1xGG [K1]	2.93405e-05	0.00046156	1	1	3	P05030	P05030 [174-215]	2	4540.43	0.908	0.999855	0.925091	66.47	1.49706e+06	1.35888e+06	65.82	60.6	Light	Not Found	Not Found	Not Found	High	High	High	Not Found	Not Found	Not Found	Not Found	Not Found	Peak Found	Peak Found	Peak Found	Not Found	Not Found	n/a	n/a	n/a	High	High	High	n/a	n/a				23	39
High	[R].IVTEDCFLQIDQSAITGESLAVDKHYGDQTFSSSTVK.[R]	1xCarbamidomethyl [C6]; 1xGG [K]	2.0724e-08	0.00046156	1	1	7	P05030	P05030 [216-252]	1	4204	0.871	0.999855	0.811875	58.88	4.03085e+06	3.56987e+06	68.65	65.89	Light	Not Found	Not Found	Peak Found	High	High	High	High	Not Found	Not Found	Not Found	Peak Found	Peak Found	Peak Found	Peak Found	Peak Found	Not Found	n/a	n/a	Medium	High	High	High	High	n/a			7	22	61
High	[R].IVTEDCFLQIDQSAITGESLAVDKHYGDQTFSSSTVKR.[G]	1xCarbamidomethyl [C6]; 1xGG [K24]; 1xLRGG [K37]	0.000542955	0.00046156	1	1	1	P05030	P05030 [216-253]	2	4743.33	4.941	0.00112749	0.00087635	72.58	113850	562529	116.91	7.31	Light	Not Found	Peak Found	Not Found	Not Found	High	Peak Found	Not Found	Not Found	Not Found	Not Found	Not Found	Not Found	Peak Found	Peak Found	Not Found	Not Found	n/a	n/a	n/a	n/a	High	n/a	n/a	n/a					6
High	[R].IVTEDCFLQIDQSAITGESLAVDKHYGDQTFSSSTVKR.[G]	1xCarbamidomethyl [C6]; 2xGG [K24; K37]	1.25826e-05	0.00046156	1	1	2	P05030	P05030 [216-253]	2	4474.15	3.368	0.0255548	0.0221247	110.36	272319	562897	88.5	110.69	Light	Not Found	Not Found	Not Found	High	High	Peak Found	Not Found	Not Found	Not Found	Not Found	Not Found	Peak Found	Peak Found	Not Found	Not Found	Peak Found	n/a	n/a	n/a	High	High	n/a	n/a	n/a				34	30
High	[M].TDTSSSSSSSSASSVSAHQPTQEKPAK.[T]	1xGG [K]	1.59899e-09	0.00046156	1	1	2	P05030	P05030 [2-28]	0	2793.28	0.451	0.284778	0.186829	0	1.24273e+06	560936			Light	Not Found	High	Not Found	Not Found	Not Found	Not Found	Not Found	Not Found	Not Found	Peak Found	Not Found	Not Found	Not Found	Not Found	Not Found	Not Found	n/a	High	n/a	n/a	n/a	n/a	n/a	n/a		48
High	[K].QAIVQKLSAIESLAGVEILCSDK.[T]	1xCarbamidomethyl [C20]; 1xGG [K6]	0.00253889	0.000566562	1	2	3	P05030	P05030 [357-379]	1	2586.38	0.974	0.999855	0.997329	29.82	2.06678e+06	1.70981e+06	63.86	59.49	Light	Not Found	Not Found	Not Found	High	High	High	Not Found	Not Found	Not Found	Not Found	Not Found	Peak Found	Peak Found	Peak Found	Not Found	Not Found	n/a	n/a	n/a	High	High	High	n/a	n/a				14	14
High	[K].LSAIESLAGVEILCSDKTGTLTK.[N]	1xCarbamidomethyl [C14]; 1xGG [K]	0.000100665	0.00046156	1	2	3	P05030	P05030 [363-385]	1	2520.32	0.862	0.999855	0.84701	37.72	1.24803e+06	909398	55.12	58.98	Light	Not Found	Not Found	Not Found	High	Peak Found	High	Not Found	Not Found	Not Found	Not Found	Not Found	Peak Found	Peak Found	Peak Found	Peak Found	Not Found	n/a	n/a	n/a	High	n/a	High	n/a	n/a				16
High	[K].NKLSLHEPYTVEGVSPDDLMLTACLAASR.[K]	1xCarbamidomethyl [C24]; 1xGG [K2]	0.0080126	0.00177697	1	2	1	P05030	P05030 [386-414]	1	3301.62	1.532	0.678849	0.404882	80.8	414335	634865	67.67		Light	Not Found	Not Found	Not Found	Not Found	Peak Found	High	Not Found	Not Found	Not Found	Not Found	Not Found	Not Found	Not Found	Peak Found	Not Found	Not Found	n/a	n/a	n/a	n/a	n/a	High	n/a	n/a
High	[K].NKLSLHEPYTVEGVSPDDLMLTACLAASR.[K]	1xCarbamidomethyl [C24]; 1xOxidation [M20]; 1xGG [K2]	0.00277518	0.000566562	1	2	1	P05030	P05030 [386-414]	1	3317.61	1.233	0.970838	0.665873	35.19	449691	554386	32.66		Light	Not Found	Not Found	Not Found	Not Found	Peak Found	High	Not Found	Not Found	Not Found	Not Found	Not Found	Not Found	Not Found	Peak Found	Not Found	Not Found	n/a	n/a	n/a	n/a	n/a	High	n/a	n/a
High	[K].YKVLEFHPFDPVSK.[K]	1xGG [K2]	0.0108662	0.00177697	1	2	4	P05030	P05030 [443-456]	1	1819.94	1.761	0.307742	0.333072	130.18	1.58973e+06	2.20888e+06	91.8	84.97	Light	Not Found	Not Found	Peak Found	High	High	High	Peak Found	Not Found	Not Found	Not Found	Not Found	Peak Found	Peak Found	Peak Found	Peak Found	Not Found	n/a	n/a	n/a	High	High	High	n/a	n/a				10	18
High	[K].VLEFHPFDPVSKK.[V]	1xGG [K]	0.0330969	0.00374794	1	2	3	P05030	P05030 [445-457]	1	1656.87	1.211	0.968194	0.691925	77.45	572303	647740	87.39	62.79	Light	Not Found	Not Found	Peak Found	Peak Found	High	High	Peak Found	Not Found	Not Found	Not Found	Not Found	Peak Found	Peak Found	Peak Found	Peak Found	Not Found	n/a	n/a	n/a	Medium	High	High	n/a	n/a				7	12
High	[R].IVCVKGAPLFVLKTVEEDHPIPEDVHENYENK.[V]	1xCarbamidomethyl [C3]; 1xGG [K5]; 1xLRGG [K13]	0.0667262	0.00754574	1	2	1	P05030	P05030 [470-501]	2	4216.15	0.456	0.230511	0.177415	9.96	400745	182851	62.57	10.5	Light	Not Found	Not Found	Not Found	Not Found	High	Peak Found	Not Found	Peak Found	Not Found	Not Found	Not Found	Not Found	Peak Found	Peak Found	Not Found	Not Found	n/a	n/a	n/a	n/a	High	n/a	n/a	n/a					7
High	[K].GAPLFVLKTVEEDHPIPEDVHENYENK.[V]	1xGG [K8]	2.9179e-09	0.00046156	1	2	5	P05030	P05030 [475-501]	1	3233.57	0.806	0.945272	0.772208	87.47	2.32805e+06	1.92964e+06	112.22	121.39	Light	Not Found	Not Found	High	High	High	Not Found	Peak Found	Not Found	Not Found	Not Found	Peak Found	Peak Found	Peak Found	Peak Found	Not Found	Not Found	n/a	n/a	High	High	High	n/a	Low	n/a			35	19	10
High	[K].TVEEDHPIPEDVHENYENKVAELASR.[G]	1xGG [K19]	7.42624e-06	0.00046156	1	2	4	P05030	P05030 [483-508]	1	3134.47	1.024	0.999855	0.902739	142.32	2.57947e+06	2.43962e+06	114.21	112.05	Light	Not Found	High	High	High	Not Found	Peak Found	Not Found	Not Found	Not Found	Peak Found	Peak Found	Peak Found	Not Found	Not Found	Peak Found	Not Found	n/a	High	High	High	n/a	n/a	n/a	n/a		23	26	41
High	[R].VKMLTGDAVGIAKETCR.[Q]	1xCarbamidomethyl [C16]; 1xOxidation [M3]; 2xGG [K2; K13]	1.62027e-06	0.00046156	1	1	2	P05030	P05030 [554-570]	2	2093.05	0.632	0.791429	0.352038	28.24	181433	114590	43.99	77.79	Light	Not Found	Not Found	Peak Found	High	Not Found	Not Found	Not Found	Not Found	Not Found	Not Found	Peak Found	Peak Found	Not Found	Not Found	Not Found	Not Found	n/a	n/a	Medium	High	n/a	n/a	n/a	n/a			13	48
High	[K].MLTGDAVGIAKETCR.[Q]	1xCarbamidomethyl [C14]; 1xOxidation [M1]; 1xGG [K11]	5.99309e-08	0.00046156	1	2	5	P05030	P05030 [556-570]	1	1751.84	4.302	6.32385e-06	0.00037714	137.47	1.91485e+06	3.73256e+06	148.53	106.17	Light	Not Found	Peak Found	High	High	Peak Found	Not Found	Peak Found	Not Found	Not Found	Not Found	Peak Found	Peak Found	Not Found	Not Found	Not Found	Not Found	n/a	n/a	High	High	n/a	n/a	n/a	n/a			58	32
High	[R].LGLGGGGDMPGSELADFVENADGFAEVFPQHKYR.[V]	1xGG [K32]	0.00509728	0.00136949	1	2	1	P05030	P05030 [584-617]	1	3694.72	1.309	0.905037	0.5876	101.19	347887	693633	125.79	109.27	Light	Not Found	Not Found	Not Found	Peak Found	Not Found	High	Peak Found	Not Found	Not Found	Not Found	Not Found	Peak Found	Not Found	Peak Found	Not Found	Not Found	n/a	n/a	n/a	n/a	n/a	High	n/a	n/a
High	[R].LGLGGGGDMPGSELADFVENADGFAEVFPQHKYR.[V]	1xOxidation [M9]; 1xGG [K32]	1.78638e-08	0.00046156	1	2	2	P05030	P05030 [584-617]	1	3710.72	0.817	0.869461	0.64563	64.52	6.51907e+06	5.5325e+06	75.08	69.74	Light	Not Found	Not Found	Not Found	Peak Found	High	High	Peak Found	Not Found	Not Found	Not Found	Not Found	Peak Found	Peak Found	Peak Found	Peak Found	Not Found	n/a	n/a	n/a	Low	High	High	n/a	n/a				64	54
High	[R].GYLVAMTGDGVNDAPSLKK.[A]	1xGG [K18]	8.42896e-07	0.00046156	1	2	1	P05030	P05030 [626-644]	1	2050.03	0.592	0.727492	0.378576	27.25	250648	150139	65.04	56.76	Light	Not Found	Not Found	Peak Found	High	Not Found	Not Found	Not Found	Not Found	Not Found	Not Found	Peak Found	Peak Found	Not Found	Peak Found	Not Found	Not Found	n/a	Low	n/a	High	n/a	n/a	n/a	n/a		5		58
High	[R].GYLVAMTGDGVNDAPSLKK.[A]	1xOxidation [M6]; 1xGG [K]	3.02489e-07	0.00046156	1	2	4	P05030	P05030 [626-644]	1	2066.02	0.737	0.916134	0.643139	61.79	320275	231632	112.14	112.33	Light	Not Found	Not Found	High	High	Not Found	Peak Found	Peak Found	Not Found	Not Found	Not Found	Peak Found	Peak Found	Peak Found	Not Found	Peak Found	Not Found	n/a	n/a	High	High	n/a	n/a	n/a	n/a			12	32
High	[R].GYLVAMTGDGVNDAPSLKKADTGIAVEGATDAAR.[S]	1xOxidation [M6]; 2xGG [K18; K19]	0.000308896	0.00046156	1	2	1	P05030	P05030 [626-659]	2	3578.74	0.01	8.72433e-17			201846		92.04		Light	Not Found	Not Found	High	Not Found	Peak Found	Peak Found	Not Found	Not Found	Not Found	Not Found	Not Found	Not Found	Not Found	Not Found	Not Found	Not Found	n/a	n/a	High	Low	n/a	n/a	n/a	n/a			35	25
High	[R].GYLVAMTGDGVNDAPSLKKADTGIAVEGATDAAR.[S]	2xGG [K18; K19]	6.40731e-08	0.00046156	1	2	1	P05030	P05030 [626-659]	2	3562.74	0.768	0.956204	0.697977	18.04	363023	278832	32.8	20.36	Light	Not Found	Not Found	High	Peak Found	Not Found	Not Found	Not Found	Not Found	Not Found	Not Found	Peak Found	Peak Found	Not Found	Not Found	Not Found	Not Found	n/a	n/a	High	Low	n/a	n/a	n/a	n/a			56	45
High	[K].KADTGIAVEGATDAAR.[S]	1xGG [K1]	6.16788e-06	0.00046156	1	2	1	P05030	P05030 [644-659]	1	1659.83	12.407	8.72433e-17	7.71912e-08	1050.59	952069	1.1812e+07	140.03		Light	Not Found	High	Peak Found	Not Found	Not Found	Not Found	Not Found	Not Found	Not Found	Peak Found	Not Found	Not Found	Not Found	Not Found	Not Found	Not Found	n/a	High	n/a	Low	n/a	n/a	n/a	n/a		33		2
High	[R].SAADIVFLAPGLSAIIDALKTSR.[Q]	1xGG [K20]	4.58272e-06	0.00046156	1	2	1	P05030	P05030 [660-682]	1	2443.36	1.115	0.978397	0.770542	0	7.66377e+07	8.54473e+07			Light	Not Found	Not Found	Not Found	Not Found	Not Found	Not Found	Not Found	High	Not Found	Not Found	Not Found	Not Found	Not Found	Not Found	Not Found	Peak Found	n/a	n/a	n/a	n/a	n/a	n/a	Medium	High
High	[K].LLFQKNSSNSEEPDPQALIDDVFVNIEPR.[S]	1xGG [K5]	0.0179151	0.0022293	1	1	1	P05085	P05085 [311-339]	1	3428.7	0.01	8.72433e-17			176874				Light	Not Found	Not Found	Not Found	Not Found	High	Not Found	Not Found	Not Found	Not Found	Not Found	Not Found	Not Found	Not Found	Not Found	Not Found	Not Found	n/a	n/a	n/a	n/a	High	n/a	n/a	n/a					16
High	[R].QLMESSNETFAPNNVDLEKEYK.[S]	1xOxidation [M3]; 1xGG [K19]	8.55508e-07	0.00046156	1	1	2	P05316	P05316 [20-41]	1	2716.24	0.39	0.157001	0.114512	11.77	1.42562e+06	555735	18	72.19	Light	Not Found	Peak Found	High	Not Found	Not Found	Not Found	Not Found	Not Found	Not Found	Peak Found	Peak Found	Not Found	Not Found	Not Found	Not Found	Not Found	n/a	n/a	High	n/a	n/a	n/a	n/a	n/a			52
High	[R].GTIEIVSDVKVVDAGNK.[V]	1xGG [K10]	2.93636e-07	0.00046156	1	1	3	P05317	P05317 [148-164]	1	1857.99	0.746	0.937408	0.658768	60.82	421768	359833	179.94	193.25	Light	Not Found	Not Found	High	High	Peak Found	Peak Found	Peak Found	Not Found	Not Found	Peak Found	Peak Found	Peak Found	Peak Found	Peak Found	Peak Found	Not Found	n/a	n/a	High	High	n/a	n/a	n/a	n/a			60	28
High	[K].KAEYFAKLR.[E]	1xGG [K7]	0.00134181	0.000566562	1	1	2	P05317	P05317 [8-16]	2	1239.68	1.08	0.999855	0.814805	146.06	146419	140065	219.64	219.16	Light	Not Found	Not Found	High	Peak Found	High	Peak Found	Peak Found	Peak Found	Not Found	Not Found	Peak Found	Peak Found	Peak Found	Peak Found	Peak Found	Peak Found	n/a	n/a	High	n/a	High	n/a	n/a	n/a			11		31
High	[K].GNVGFVFTNEPLTEIKNVIVSNR.[V]	1xGG [K16]	1.31675e-07	0.00046156	1	1	4	P05317	P05317 [82-104]	1	2661.4	1.481	0.276089	0.373257	145.86	6.48368e+06	9.57033e+06	175.33	148.49	Light	Not Found	Not Found	Not Found	Peak Found	High	High	High	High	Not Found	Not Found	Not Found	Not Found	Peak Found	Peak Found	Peak Found	Peak Found	n/a	n/a	n/a	n/a	High	High	High	High					52
High	[K].LLTLTNAANVPVENIWADIFAKALDGQNLK.[D]	1xGG [K22]	8.87518e-06	0.00046156	1	1	1	P05318	P05318 [26-55]	1	3366.81	1.03	0.999855	0.900986	0	9.56038e+07	9.85071e+07			Light	Not Found	Not Found	Not Found	Not Found	Not Found	Not Found	Not Found	High	Not Found	Not Found	Not Found	Not Found	Not Found	Not Found	Not Found	Peak Found	n/a	n/a	n/a	n/a	n/a	n/a	n/a	High
High	[K].ALDGQNLKDLLVNFSAGAAAPAGVAGGVAGGEAGEAEAEK.[E]	1xGG [K8]	0.0264405	0.00266465	1	1	2	P05318	P05318 [48-87]	1	3809.89	0.999	0.999855	0.912947	112.66	889498	941729	109.54	111.13	Light	Not Found	Not Found	Not Found	Not Found	High	Peak Found	High	Not Found	Not Found	Not Found	Not Found	Not Found	Peak Found	Peak Found	Peak Found	Not Found	n/a	n/a	n/a	n/a	High	Low	High	n/a					29
High	[-].MKYLAAYLLLNAAGNTPDATK.[I]	1xGG [K2]	0.000353053	0.00046156	1	1	2	P05319	P05319 [1-21]	1	2353.22	1.295	0.923298	0.515218	146.18	1.05105e+06	804651	116.45	123.72	Light	Not Found	Not Found	Not Found	Peak Found	Not Found	Peak Found	High	High	Not Found	Not Found	Not Found	Peak Found	Peak Found	Peak Found	Peak Found	Peak Found	n/a	n/a	n/a	n/a	n/a	n/a	High	High
High	[-].MKYLAAYLLLNAAGNTPDATK.[I]	1xOxidation [M1]; 1xGG [K2]	0.00142381	0.000566562	1	1	3	P05319	P05319 [1-21]	1	2369.22	1.887	0.0282581	0.161099	109.26	1.00507e+07	1.89633e+07	112.23	55.8	Light	Not Found	Not Found	Peak Found	Not Found	Peak Found	Peak Found	High	High	Not Found	Not Found	Not Found	Not Found	Not Found	Peak Found	Peak Found	Peak Found	n/a	n/a	n/a	n/a	Low	Medium	High	High					4
High	[K].AILESVGIEIEDEKVSSVLSALEGK.[S]	1xGG [K14]	1.15999e-06	0.00046156	1	1	1	P05319	P05319 [24-48]	1	2729.45	0.673	0.885714	0.426569	49.46	211385	142321	88.35	108.34	Light	Not Found	Not Found	Not Found	Peak Found	High	Not Found	Peak Found	Not Found	Not Found	Not Found	Peak Found	Peak Found	Peak Found	Not Found	Peak Found	Not Found	n/a	n/a	n/a	Low	High	n/a	n/a	n/a				27	54
High	[K].YLAAYLLLNAAGNTPDATKIK.[A]	1xGG [K]	0.0179151	0.0022293	1	1	4	P05319	P05319 [3-23]	1	2335.27	1.3	0.615239	0.538259	114.82	5.95454e+06	6.42809e+06	115.35	91.88	Light	Not Found	Not Found	Not Found	Not Found	Peak Found	High	High	High	Not Found	Not Found	Not Found	Not Found	Not Found	Peak Found	Peak Found	Peak Found	n/a	n/a	n/a	n/a	n/a	High	High	High
High	[K].VSSVLSALEGKSVDELITEGNEK.[L]	1xGG [K11]	1.16059e-07	0.00046156	1	1	2	P05319	P05319 [38-60]	1	2518.29	1.41	0.756341	0.544592	144.91	1.55221e+06	2.00245e+06	95.27	134.2	Light	Not Found	Not Found	High	High	Peak Found	Not Found	Not Found	Not Found	Not Found	Not Found	Peak Found	Peak Found	Peak Found	Not Found	Not Found	Peak Found	n/a	n/a	High	High	n/a	n/a	n/a	n/a			36	53
High	[K].SVDELITEGNEKLAAVPAAGPASAGGAAAASGDAAAEEEK.[E]	1xGG [K12]	8.93871e-05	0.00046156	1	1	2	P05319	P05319 [49-88]	1	3809.83	0.955	0.999855	0.970685	63.95	514898	491533	172.19		Light	Peak Found	High	High	Not Found	Not Found	Not Found	Not Found	Not Found	Not Found	Not Found	Peak Found	Not Found	Not Found	Not Found	Not Found	Not Found	n/a	High	High	n/a	n/a	n/a	n/a	n/a		16	29
High	[K].GVVDLKTIAFESHQGFLR.[A]	1xGG [K6]	0.000189236	0.00046156	1	1	3	P05373	P05373 [303-320]	1	2131.13	0.237	0.0139745	0.0137675	6.79	1.44861e+06	343030	53.23	129.98	Light	Not Found	Not Found	Not Found	Not Found	High	High	High	Not Found	Not Found	Not Found	Not Found	Not Found	Peak Found	Peak Found	Peak Found	Not Found	n/a	n/a	n/a	n/a	High	High	High	n/a					23
High	[K].DPVGTAADDPAGPVIQGIKFIR.[E]	1xGG [K19]	0.052198	0.00573224	1	1	1	P05373	P05373 [99-120]	1	2351.24	100	8.72433e-17				206128		87.61	Light	Not Found	Not Found	Not Found	Not Found	High	Not Found	Not Found	Not Found	Not Found	Not Found	Not Found	Not Found	Peak Found	Peak Found	Not Found	Not Found	n/a	n/a	n/a	Low	High	n/a	n/a	n/a				40	6
High	[K].TAVEIQNIYNETENEVDMAMCGEQVKLR.[I]	1xCarbamidomethyl [C21]; 2xOxidation [M18; M20]; 1xGG [K26]	3.56369e-08	0.00046156	1	1	1	P05453	P05453 [527-554]	1	3430.56	0.952	0.999855	0.992991	21.77	801221	762846	22.61		Light	Not Found	Not Found	High	Not Found	Not Found	Not Found	Not Found	Peak Found	Not Found	Not Found	Peak Found	Not Found	Not Found	Not Found	Not Found	Not Found	n/a	n/a	High	n/a	n/a	n/a	n/a	n/a			60
High	[K].ETVELESEAFELKQK.[V]	1xGG [K]	0.000611382	0.00046156	1	1	2	P05626	P05626 [164-178]	1	1893.94	1.035	0.999855	0.893229	0	713247	738190			Light	Not Found	High	Not Found	Not Found	Not Found	Not Found	Not Found	Not Found	Not Found	Peak Found	Not Found	Not Found	Not Found	Not Found	Not Found	Not Found	n/a	High	n/a	n/a	n/a	n/a	n/a	n/a		25
High	[K].FQEKVLQQSISEIEQLLSK.[L]	1xGG [K4]	0.00175234	0.000566562	1	1	1	P05626	P05626 [224-242]	1	2361.27	1.517	0.63053	0.440038	132.31	481468	812628	186.16	52.44	Light	Not Found	Not Found	Not Found	Not Found	High	Peak Found	Peak Found	Peak Found	Not Found	Not Found	Not Found	Not Found	Peak Found	Peak Found	Peak Found	Not Found	n/a	n/a	n/a	n/a	High	n/a	n/a	n/a					23
High	[K].SYPAEKFWVNPDCGLK.[T]	1xCarbamidomethyl [C13]; 1xGG [K6]	0.00423496	0.00122257	1	1	1	P05694	P05694 [725-740]	1	2024.95	0.663	0.860152	0.492724	29.63	567995	852159	105.58	95.75	Light	Not Found	Not Found	Not Found	High	Peak Found	Peak Found	Not Found	Not Found	Not Found	Not Found	Not Found	Peak Found	Peak Found	Not Found	Not Found	Not Found	n/a	n/a	Medium	High	n/a	Low	n/a	n/a			3	22
High	[K].FWVNPDCGLKTR.[G]	1xCarbamidomethyl [C7]; 1xGG [K10]	8.12172e-07	0.00046156	1	1	3	P05694	P05694 [731-742]	1	1606.78	1.269	0.670316	0.572385	99.11	6.4735e+06	8.56173e+06	97.15	69.15	Light	Not Found	Not Found	Not Found	Peak Found	High	High	High	Not Found	Not Found	Not Found	Not Found	Not Found	Peak Found	Peak Found	Peak Found	Not Found	n/a	n/a	n/a	n/a	High	High	High	n/a					38
High	[K].ATLELLKLIEPYVAYGYPSYSTIR.[Q]	1xGG [K7]	0.0045948	0.00122257	1	2	2	P05737	P05737 [122-145]	1	2874.53	1.076	0.999855	0.828543	49.22	6.17431e+06	6.64625e+06	68.58	69.44	Light	Not Found	Not Found	Not Found	Not Found	Not Found	Not Found	High	High	Not Found	Not Found	Not Found	Not Found	Not Found	Not Found	Peak Found	Peak Found	n/a	n/a	n/a	n/a	n/a	n/a	High	High
High	[R].NAAYQKEYETAER.[N]	1xGG [K6]	1.97934e-05	0.00046156	1	2	1	P05737	P05737 [48-60]	1	1686.77	1.131	0.999855	0.755829	87.17	259328	293311	138.1	136.74	Light	Not Found	High	Peak Found	Not Found	Not Found	Not Found	Not Found	Not Found	Not Found	Peak Found	Peak Found	Not Found	Not Found	Not Found	Not Found	Not Found	n/a	High	n/a	n/a	n/a	n/a	n/a	n/a		40
High	[K].YIQTEQQIEVPEGVTVSIKSR.[I]	1xGG [K19]	1.16124e-08	0.00046156	1	1	2	P05738	P05738 [3-23]	1	2518.31	0.796	0.920626	0.666084	66.39	3.47625e+06	1.88753e+06	74.44	78.69	Light	Not Found	Not Found	High	Peak Found	High	Not Found	Not Found	Not Found	Not Found	Not Found	Peak Found	Peak Found	Peak Found	Peak Found	Peak Found	Not Found	n/a	n/a	High	Low	High	n/a	n/a	n/a			53	3	24
High	[K].HIDVTFTKVNNQLIK.[V]	1xGG [K8]	0.0605799	0.00680659	1	2	1	P05738	P05738 [40-54]	1	1884.03	0.01	8.72433e-17			149968		83.41		Light	Not Found	Not Found	Not Found	Not Found	High	Peak Found	Not Found	Not Found	Not Found	Not Found	Not Found	Not Found	Not Found	Not Found	Not Found	Not Found	n/a	n/a	n/a	Medium	High	n/a	n/a	n/a				10	12
High	[R].TVKSLVDNMITGVTK.[G]	1xGG [K3]	0.00993839	0.00177697	1	2	1	P05738	P05738 [70-84]	1	1719.93	4.519	0.00233526	0.00830081	114.19	83078.8	379938	105.51	119.2	Light	Not Found	Not Found	Not Found	Peak Found	High	Peak Found	Not Found	Not Found	Not Found	Not Found	Not Found	Peak Found	Peak Found	Peak Found	Not Found	Not Found	n/a	n/a	n/a	n/a	High	n/a	n/a	n/a					19
High	[K].SLVDNMITGVTKGYK.[Y]	1xGG [K]	0.000140607	0.00046156	1	2	9	P05738	P05738 [73-87]	1	1739.9	0.927	0.999855	0.901723	72.6	1.18985e+07	1.03991e+07	64.55	63.65	Light	Not Found	Not Found	Peak Found	High	High	High	High	Peak Found	Not Found	Not Found	Peak Found	Peak Found	Peak Found	Peak Found	Peak Found	Peak Found	n/a	n/a	n/a	High	High	High	High	n/a				33	31
High	[K].SLVDNMITGVTKGYK.[Y]	1xOxidation [M6]; 1xGG [K]	1.54966e-06	0.00046156	1	2	10	P05738	P05738 [73-87]	1	1755.89	0.475	0.0104696	0.0569135	25.9	9.72828e+06	4.50898e+06	49.56	102.03	Light	Not Found	Not Found	High	High	High	Peak Found	High	Peak Found	Not Found	Not Found	Peak Found	Peak Found	Peak Found	Peak Found	Peak Found	Peak Found	n/a	n/a	High	High	High	Medium	High	n/a			40	53	40
High	[K].EANLFPEQQTKEIK.[T]	1xGG [K]	0.000515476	0.00046156	1	1	8	P05739	P05739 [118-131]	1	1788.91	0.934	0.999855	0.929941	115.2	4.2069e+06	4.05953e+06	195.36	196.74	Light	Not Found	High	High	High	Peak Found	High	High	Not Found	Not Found	Peak Found	Peak Found	Peak Found	Peak Found	Peak Found	Peak Found	Not Found	n/a	High	High	High	n/a	High	High	n/a		25	20	19
High	[K].EANLFPEQQTKEIKTER.[V]	1xGG [K11]; 1xLRGG [K14]	0.0280725	0.00277132	1	1	2	P05739	P05739 [118-134]	2	2558.33	3.889	0.0106761	0.0191371	392.05	285761	1.1112e+06	132.28		Light	Not Found	Not Found	High	Not Found	Not Found	Peak Found	Not Found	Not Found	Not Found	Not Found	Peak Found	Not Found	Not Found	Not Found	Not Found	Not Found	n/a	n/a	High	n/a	n/a	n/a	n/a	n/a			15
High	[K].EANLFPEQQTKEIKTER.[V]	2xGG [K11; K14]	0.000168038	0.00046156	1	1	2	P05739	P05739 [118-134]	2	2289.15	1.059	0.999855	0.841179	132.85	117754	276721	117.89	109.03	Light	Not Found	High	High	Peak Found	Peak Found	Peak Found	Not Found	Not Found	Not Found	Peak Found	Peak Found	Peak Found	Peak Found	Peak Found	Not Found	Not Found	n/a	High	High	n/a	n/a	n/a	n/a	n/a		18	27
High	[K].QYLSASFSLKNGDKPHLLK.[F]	1xGG [K]	0.000735943	0.00046156	1	1	3	P05739	P05739 [157-175]	1	2260.21	0.552	0.575453	0.336579	35.15	1.00235e+06	549968	83.62	222.31	Light	Not Found	Not Found	Not Found	Peak Found	High	Peak Found	Peak Found	Peak Found	Peak Found	Peak Found	Not Found	Peak Found	Peak Found	Not Found	Not Found	Peak Found	n/a	n/a	n/a	n/a	High	n/a	n/a	n/a					26
High	[M].TAQQAPKWYPSEDVAAPK.[K]	1xGG [K7]	0.00239265	0.000566562	1	1	1	P05739	P05739 [2-19]	1	2101.03	0.699	0.830807	0.554039	36.75	1.71546e+06	1.19928e+06	130.31	131.37	Light	Not Found	Not Found	High	Peak Found	Not Found	Not Found	Not Found	Not Found	Not Found	Not Found	Peak Found	Peak Found	Not Found	Not Found	Not Found	Not Found	n/a	n/a	High	n/a	n/a	n/a	n/a	n/a			19
High	[R].VVYLKHLEDNTLLVTGPFK.[V]	1xGG [K5]	6.12224e-06	0.00046156	1	1	7	P05739	P05739 [52-70]	1	2300.26	0.749	0.788378	0.573891	67.86	5.26779e+06	4.25597e+06	75.86	92.64	Light	Peak Found	Not Found	Not Found	Not Found	High	High	High	High	Not Found	Not Found	Peak Found	Not Found	Peak Found	Peak Found	Peak Found	Peak Found	n/a	n/a	n/a	n/a	High	High	High	High					37
High	[K].HLEDNTLLVTGPFKVNGVPLR.[R]	1xGG [K14]	0.00113986	0.000566562	1	1	3	P05739	P05739 [57-77]	1	2433.32	0.59	0.672063	0.395108	31.12	726506	344301	40.62	86.74	Light	Not Found	Not Found	Not Found	Peak Found	High	High	Peak Found	Not Found	Not Found	Not Found	Not Found	Not Found	Peak Found	Peak Found	Not Found	Not Found	n/a	n/a	n/a	n/a	High	High	n/a	n/a					6
High	[K].HLEDNTLLVTGPFKVNGVPLRR.[V]	1xGG [K14]	0.000187836	0.00046156	1	1	2	P05739	P05739 [57-78]	2	2589.43	0.993	0.999855	0.961183	143.32	4.98067e+06	1.99829e+06	122.71	139.34	Light	Not Found	Not Found	Not Found	Not Found	Peak Found	High	High	Not Found	Not Found	Not Found	Not Found	Not Found	Peak Found	Peak Found	Peak Found	Peak Found	n/a	n/a	n/a	n/a	n/a	High	High	n/a
High	[K].WYPSEDVAAPKK.[T]	1xGG [K12]	8.17658e-05	0.00046156	1	1	2	P05739	P05739 [9-20]	1	1504.74	0.262	0.0340516	0.0149791	9.51	303397	73849.8	200.76	85.43	Light	Not Found	Peak Found	High	Peak Found	Peak Found	High	Peak Found	Peak Found	Not Found	Peak Found	Peak Found	Peak Found	Peak Found	Peak Found	Peak Found	Not Found	n/a	n/a	High	n/a	n/a	High	n/a	n/a			31
High	[R].ETAQAINGWELTKAQKYLEQVLDHQR.[A]	1xGG [K16]; 1xLRGG [K13]	0.00627303	0.0016465	1	1	2	P05740	P05740 [31-56]	2	3566.85	0.749	0.792745	0.573891	80.81	4.71597e+06	3.53459e+06	116.42	117.86	Light	Not Found	Not Found	Not Found	Not Found	Peak Found	High	High	Not Found	Not Found	Not Found	Not Found	Not Found	Peak Found	Peak Found	Peak Found	Not Found	n/a	n/a	n/a	n/a	n/a	High	High	n/a
High	[R].ETAQAINGWELTKAQKYLEQVLDHQR.[A]	2xGG [K13; K16]	0.000132497	0.00046156	1	1	3	P05740	P05740 [31-56]	2	3297.66	0.816	0.949574	0.705285	86.67	2.17587e+06	4.17309e+06	121.62	106.54	Light	Not Found	Not Found	Not Found	Peak Found	Peak Found	Peak Found	High	Peak Found	Not Found	Not Found	Not Found	Peak Found	Peak Found	Peak Found	Peak Found	Not Found	n/a	n/a	n/a	n/a	n/a	n/a	High	n/a
High	[K].AQKYLEQVLDHQR.[A]	1xGG [K3]	7.26944e-08	0.00046156	1	1	14	P05740	P05740 [44-56]	1	1741.9	0.897	0.999855	0.83282	90.84	8.85612e+06	8.3027e+06	196.46	199.8	Light	Not Found	Not Found	High	High	High	Peak Found	High	Peak Found	Not Found	Not Found	Peak Found	Peak Found	Peak Found	Peak Found	Peak Found	Peak Found	n/a	n/a	High	High	High	n/a	High	n/a			63	48	32
High	[K].LVITKLHLDK.[D]	1xGG [K5]	0.0020782	0.000566562	1	2	1	P05743	P05743 [104-113]	1	1293.79	0.896	0.999855	0.899848	112.91	1.80798e+06	1.61905e+06	91.35	104.17	Light	Not Found	Not Found	Not Found	Not Found	Peak Found	High	Not Found	Not Found	Not Found	Not Found	Peak Found	Peak Found	Peak Found	Peak Found	Peak Found	Peak Found	n/a	n/a	n/a	n/a	n/a	High	n/a	n/a
High	[R].RVLLSAPLSKELR.[A]	1xGG [K10]	1.14246e-05	0.00046156	1	2	6	P05743	P05743 [28-40]	2	1595.96	0.831	0.916662	0.678436	97.31	6.21306e+06	5.26219e+06	152.27	152.75	Light	Not Found	Not Found	Not Found	Peak Found	High	High	High	Not Found	Not Found	Not Found	Not Found	Peak Found	Peak Found	Peak Found	Peak Found	Not Found	n/a	n/a	n/a	Low	High	High	High	n/a				30	38
High	[R].VLLSAPLSKELR.[A]	1xGG [K9]	8.87871e-07	0.00046156	1	2	17	P05743	P05743 [29-40]	1	1439.86	0.846	0.921333	0.713648	63.2	6.42144e+07	5.50475e+07	84.08	85.02	Light	Not Found	Not Found	High	High	High	High	High	High	Not Found	Not Found	Peak Found	Peak Found	Peak Found	Peak Found	Peak Found	Peak Found	n/a	n/a	High	High	High	High	High	High			30	52	44
High	[R].AQYGIKALPIR.[R]	1xGG [K6]	0.000174394	0.00046156	1	2	7	P05743	P05743 [41-51]	1	1343.78	0.844	0.942185	0.708952	31.46	5.60465e+06	4.70858e+06	35.27	34.03	Light	Not Found	Not Found	High	High	High	High	High	Peak Found	Not Found	Not Found	Peak Found	Peak Found	Peak Found	Peak Found	Peak Found	Peak Found	n/a	n/a	High	High	High	High	High	Medium			30	17	36
High	[R].AQYGIKALPIRR.[D]	1xGG [K6]	0.00766368	0.00177169	1	2	4	P05743	P05743 [41-52]	2	1499.88	0.862	0.999855	0.852717	108.59	1.80662e+06	1.50031e+06	235.76	107.93	Light	Peak Found	Not Found	Peak Found	High	High	Peak Found	High	Not Found	Not Found	Not Found	Not Found	Peak Found	Peak Found	Peak Found	Peak Found	Not Found	n/a	n/a	n/a	High	High	Low	High	n/a				13	18
High	[K].EKVNGASVPINLHPSK.[L]	1xGG [K2]	0.00255779	0.000566562	1	2	2	P05743	P05743 [88-103]	1	1803.97	0.92	0.999855	0.944955	100.67	1.37113e+06	1.26159e+06	84.98	84.94	Light	Not Found	Not Found	Peak Found	Peak Found	High	Peak Found	High	Not Found	Not Found	Not Found	Peak Found	Peak Found	Peak Found	Peak Found	Peak Found	Not Found	n/a	n/a	n/a	Low	High	n/a	High	n/a				3	12
High	[K].VNGASVPINLHPSKLVITK.[L]	1xGG [K14]	2.22908e-05	0.00046156	1	2	5	P05743	P05743 [90-108]	1	2101.21	0.275	6.17536e-07	0.000781283	11.1	1.36562e+07	4.35122e+06	95.84	135.84	Light	Not Found	Not Found	Not Found	Not Found	High	High	High	High	Not Found	Not Found	Peak Found	Peak Found	Peak Found	Peak Found	Peak Found	Peak Found	n/a	n/a	n/a	n/a	High	High	High	High					33
High	[K].RVNNPNVSLIKIEGVATPQDAQFYLGK.[R]	1xGG [K11]	2.38779e-09	0.00046156	1	1	5	P05744	P05744 [21-47]	2	3085.64	0.534	0.0416914	0.111339	38.85	9.23736e+06	5.68046e+06	79.04	101.8	Light	Not Found	Not Found	Not Found	Not Found	High	High	High	Peak Found	Not Found	Not Found	Not Found	Peak Found	Peak Found	Peak Found	Peak Found	Peak Found	n/a	n/a	n/a	n/a	High	High	High	n/a					57
High	[R].VNNPNVSLIKIEGVATPQDAQFYLGK.[R]	1xGG [K10]	3.28416e-08	0.00046156	1	1	2	P05744	P05744 [22-47]	1	2929.54	0.612	0.157003	0.219012	13.81	8.91167e+06	5.95441e+06	55.76	54.37	Light	Not Found	Not Found	Not Found	Peak Found	High	High	Peak Found	Peak Found	Not Found	Not Found	Not Found	Peak Found	Peak Found	Peak Found	Peak Found	Peak Found	n/a	n/a	n/a	n/a	High	High	n/a	n/a					46
High	[K].IEGVATPQDAQFYLGKR.[I]	1xGG [K16]	8.50105e-09	0.00046156	1	1	15	P05744	P05744 [32-48]	1	2007.03	0.817	0.846784	0.64563	59.43	3.18075e+07	2.40064e+07	115.63	105.17	Light	Not Found	Not Found	High	High	High	High	High	High	Not Found	Not Found	Peak Found	Peak Found	Peak Found	Peak Found	Peak Found	Peak Found	n/a	n/a	High	High	High	High	High	High			55	65	66
High	[R].YNWICDPVHKHR.[E]	1xCarbamidomethyl [C5]; 1xGG [K10]	0.00012862	0.00046156	1	1	7	P05748	P05748 [148-159]	1	1738.82	1.011	0.999855	0.926068	83.95	1.46378e+06	976348	223.71	52.3	Light	Peak Found	Not Found	High	High	High	High	Peak Found	Not Found	Not Found	Peak Found	Peak Found	Peak Found	Peak Found	Peak Found	Peak Found	Peak Found	n/a	n/a	High	High	High	High	n/a	n/a			26	28	34
High	[M].GAYKYLEELQR.[K]	1xGG [K4]	0.000493031	0.00046156	1	1	1	P05748	P05748 [2-12]	1	1483.75	1.395	0.855496	0.509337	107.83	620222	368685	122.02	120.42	Light	Not Found	Not Found	High	Peak Found	Not Found	Not Found	Not Found	Not Found	Not Found	Not Found	Peak Found	Peak Found	Not Found	Peak Found	Not Found	Not Found	n/a	n/a	High	n/a	n/a	n/a	n/a	n/a			34
High	[K].IAKTFTVDVSSPTENGVFDPASYAK.[Y]	1xGG [K3]	0.00604477	0.0016465	1	1	1	P05749	P05749 [11-35]	1	2758.36									Light	Not Found	Not Found	Not Found	Not Found	High	Not Found	Not Found	Not Found	Not Found	Not Found	Not Found	Not Found	Not Found	Not Found	Not Found	Not Found	n/a	n/a	n/a	n/a	High	n/a	n/a	n/a					25
High	[R].YVMESGAKGCEVVVSGK.[L]	1xCarbamidomethyl [C10]; 1xOxidation [M3]; 1xGG [K8]	1.92408e-08	0.00046156	1	1	4	P05750	P05750 [125-141]	1	1929.9	0.978	0.999855	0.990819	130.73	40845.9	93742.7	161.06	156.38	Light	Not Found	Not Found	High	High	Peak Found	Not Found	Not Found	Not Found	Not Found	Peak Found	Peak Found	Peak Found	Peak Found	Not Found	Not Found	Not Found	n/a	n/a	High	High	n/a	n/a	n/a	n/a			66	34
High	[R].TGPKALPDAVTIIEPK.[E]	1xGG [K4]	0.000409549	0.00046156	1	1	1	P05750	P05750 [197-212]	1	1763.99	0.821	0.999855	0.776262	52.53	684007	719336	34.4	81.13	Light	Not Found	Not Found	High	Not Found	Not Found	Peak Found	Peak Found	Not Found	Not Found	Not Found	Peak Found	Not Found	Not Found	Not Found	Peak Found	Not Found	n/a	n/a	High	n/a	n/a	Low	n/a	n/a			22
High	[R].TGPKALPDAVTIIEPKEEEPILAPSVK.[D]	1xGG [K4]	0.0270411	0.00277132	1	1	1	P05750	P05750 [197-223]	2	2956.62	1.703	0.571266	0.303751	77.55	366584	624344	104.61	89.19	Light	Not Found	Not Found	High	Peak Found	Not Found	Not Found	Not Found	Not Found	Not Found	Not Found	Peak Found	Peak Found	Not Found	Not Found	Not Found	Not Found	n/a	n/a	High	n/a	n/a	n/a	n/a	n/a			19
High	[K].ALPDAVTIIEPKEEEPILAPSVK.[D]	1xGG [K12]	3.20755e-05	0.00046156	1	1	3	P05750	P05750 [201-223]	1	2573.41	1.018	0.999855	0.917308	131.7	1.35454e+06	1.24051e+06	160.06	188.6	Light	Not Found	Not Found	High	Peak Found	Peak Found	High	Peak Found	Peak Found	Not Found	Not Found	Peak Found	Peak Found	Peak Found	Peak Found	Peak Found	Peak Found	n/a	n/a	High	Low	n/a	High	n/a	Medium			39	32
High	[R].GLSAVAQAESMKFK.[L]	1xOxidation [M11]; 1xGG [K]	4.38169e-05	0.00046156	1	1	5	P05750	P05750 [95-108]	1	1596.81	1.556	0.655337	0.41537	124.85	461761	718566	87.01	72.32	Light	Not Found	Not Found	High	High	Peak Found	Peak Found	Peak Found	Not Found	Not Found	Not Found	Peak Found	Peak Found	Peak Found	Peak Found	Peak Found	Not Found	n/a	n/a	High	High	Low	n/a	n/a	n/a			14	32	4
High	[R].NAPAWFKLSSESVIEQIVK.[Y]	1xGG [K7]	2.42079e-07	0.00046156	1	1	8	P05756	P05756 [21-39]	1	2260.2	0.964	0.999855	0.984629	128.44	8.39813e+06	8.09608e+06	113.86	119.51	Light	Not Found	Not Found	Not Found	Not Found	High	High	High	Peak Found	Not Found	Not Found	Not Found	Not Found	Peak Found	Peak Found	Peak Found	Peak Found	n/a	n/a	n/a	n/a	High	High	High	n/a					7
High	[K].LSSESVIEQIVKYAR.[K]	1xGG [K12]	5.39842e-07	0.00046156	1	1	2	P05756	P05756 [28-42]	1	1835.99	1.166	0.894477	0.699497	121.19	4.34475e+06	8.64843e+06	100.74	77.76	Light	Not Found	Not Found	Peak Found	Peak Found	Peak Found	High	Peak Found	Not Found	Not Found	Not Found	Not Found	Peak Found	Peak Found	Peak Found	Peak Found	Not Found	n/a	n/a	n/a	n/a	Low	High	n/a	n/a					4
High	[R].MHSAGKGISSSAIPYSR.[N]	1xOxidation [M1]; 1xGG [K6]	0.0039616	0.00122257	1	1	2	P05756	P05756 [4-20]	1	1878.91	0.91	0.999855	0.950747	49.36	208907	190120	49.66	70.45	Light	Not Found	Not Found	Not Found	Peak Found	High	High	Not Found	Not Found	Not Found	Not Found	Peak Found	Peak Found	Peak Found	Peak Found	Not Found	Not Found	n/a	n/a	n/a	Medium	High	High	n/a	n/a				18	23
High	[R].KGLTPSQIGVLLR.[D]	1xGG [K1]	1.74457e-05	0.00046156	1	1	4	P05756	P05756 [43-55]	1	1495.9	0.994	0.999855	0.960618	133.37	3.87322e+07	4.62503e+07	109.79	99.09	Light	Not Found	Not Found	Not Found	Not Found	High	High	High	Peak Found	Not Found	Not Found	Not Found	Peak Found	Peak Found	Peak Found	Peak Found	Peak Found	n/a	n/a	n/a	Low	High	High	High	Low				31	42
High	[R].ILKSNGLAPEIPEDLYYLIK.[K]	1xGG [K3]	2.34803e-05	0.00046156	1	1	3	P05756	P05756 [74-93]	1	2403.32	0.887	0.999496	0.809602	109.31	1.1594e+07	1.76388e+07	119.72	121.76	Light	Not Found	Not Found	Not Found	High	High	Peak Found	Peak Found	Peak Found	Not Found	Not Found	Not Found	Peak Found	Peak Found	Peak Found	Peak Found	Peak Found	n/a	n/a	n/a	High	High	Medium	n/a	Low				6	22
High	[K].SNGLAPEIPEDLYYLIKK.[A]	1xGG [K]	0.000126723	0.00046156	1	1	2	P05756	P05756 [77-94]	1	2177.15	0.894	0.999855	0.901643	103.39	1.68489e+06	710359	71.07	226.21	Light	Not Found	Not Found	Peak Found	High	Peak Found	Peak Found	Peak Found	Not Found	Not Found	Not Found	Peak Found	Peak Found	Peak Found	Peak Found	Peak Found	Peak Found	n/a	n/a	Low	High	n/a	n/a	n/a	n/a			5	28
High	[K].LAVLSYYKVDAEGK.[V]	1xGG [K8]	3.61338e-06	0.00046156	1	1	3	P05759	P05759 [100-113]	1	1669.88	1.776	0.451258	0.320364	109.01	548221	1.70434e+06	86.89	59.33	Light	Not Found	Not Found	High	High	High	Peak Found	Peak Found	Not Found	Not Found	Not Found	Peak Found	Peak Found	Peak Found	Not Found	Not Found	Not Found	n/a	n/a	High	High	High	Low	n/a	n/a			47	39	17
High	[R].ECSNPTCGAGVFLANHKDR.[L]	2xCarbamidomethyl [C2; C7]; 1xGG [K17]	7.26261e-06	0.00046156	1	1	3	P05759	P05759 [120-138]	1	2247	0.497	0.278357	0.299792	35	2.32012e+06	1.15232e+06	74.59	120.13	Light	Not Found	Not Found	High	High	Not Found	Not Found	Not Found	Not Found	Not Found	Not Found	Peak Found	Peak Found	Not Found	Peak Found	Not Found	Not Found	n/a	n/a	High	High	n/a	n/a	n/a	n/a			38	10
High	[-G].MQIFVKTLTGK.[T]	1xGG [K]	2.66488e-06	0.00046156	2	3	8	P05759; P0CG63	P05759 [1-11]; P0CG63 [1-11]; [77-87]; [153-163]; [229-239]; [305-315]	1	1379.77	1.133	0.951513	0.744845	138.95	2.47213e+07	2.86748e+07	119.01	119.28	Light	Not Found	Not Found	Not Found	Not Found	High	High	High	High	Not Found	Not Found	Not Found	Not Found	Peak Found	Peak Found	Peak Found	Peak Found	n/a	n/a	n/a	n/a	High	High	High	High					51
High	[-G].MQIFVKTLTGK.[T]	1xGG [K6]; 1xLabel:13C(6) [K11]	0.0309414	0.00326267	2	3	1	P05759; P0CG63	P05759 [1-11]; P0CG63 [1-11]; [77-87]; [153-163]; [229-239]; [305-315]	1	1385.79									Heavy	Not Found	Not Found	Not Found	Not Found	Peak Found	Peak Found	Peak Found	Peak Found	Not Found	Not Found	Not Found	Not Found	Peak Found	Peak Found	High	Peak Found	n/a	n/a	n/a	n/a	n/a	n/a	High	n/a
High	[-G].MQIFVKTLTGK.[T]	1xOxidation [M1]; 1xGG [K]; 1xLabel:13C(6) [K]	0.00122758	0.000566562	2	3	3	P05759; P0CG63	P05759 [1-11]; P0CG63 [1-11]; [77-87]; [153-163]; [229-239]; [305-315]	1	1401.79									Heavy	Not Found	Not Found	Not Found	Peak Found	Peak Found	Peak Found	Peak Found	Peak Found	Not Found	Not Found	Not Found	Peak Found	Peak Found	Peak Found	High	High	n/a	n/a	n/a	n/a	n/a	Medium	High	High
High	[-G].MQIFVKTLTGK.[T]	1xOxidation [M1]; 1xGG [K6]	2.62684e-07	0.00046156	2	3	51	P05759; P0CG63	P05759 [1-11]; P0CG63 [1-11]; [77-87]; [153-163]; [229-239]; [305-315]	1	1395.77	1.017	0.999855	0.922229	146.54	2.20718e+08	2.52779e+08	109.66	109.71	Light	Not Found	Not Found	Not Found	High	High	High	High	High	Not Found	Not Found	Not Found	Peak Found	Peak Found	Peak Found	Peak Found	Peak Found	n/a	n/a	n/a	High	High	High	High	High				11	25
High	[K].TITLEVESSDTIDNVK.[S]	1xGG [K16]	7.93726e-05	0.00046156	2	3	1	P05759; P0CG63	P05759 [12-27]; P0CG63 [12-27]; [88-103]; [164-179]; [240-255]; [316-331]	0	1877.93	0.01	8.72433e-17			2.08463e+06				Light	Not Found	High	Not Found	Not Found	Not Found	Not Found	Not Found	Not Found	Not Found	Not Found	Not Found	Not Found	Not Found	Not Found	Not Found	Not Found	n/a	High	n/a	n/a	n/a	n/a	n/a	n/a		39
High	[K].TITLEVESSDTIDNVKSK.[I]	1xGG [K]	9.58313e-14	0.00046156	2	3	156	P05759; P0CG63	P05759 [12-29]; P0CG63 [12-29]; [88-105]; [164-181]; [240-257]; [316-333]	1	2093.06									Light	Not Found	High	High	High	High	High	High	High	Not Found	Peak Found	Peak Found	Peak Found	Peak Found	Peak Found	Peak Found	Peak Found	n/a	High	High	High	High	High	High	High		75	91	108	74
High	[K].TITLEVESSDTIDNVKSK.[I]	1xGG [K]; 1xLabel:13C(6) [K]	0.000150325	0.00046156	2	3	3	P05759; P0CG63	P05759 [12-29]; P0CG63 [12-29]; [88-105]; [164-181]; [240-257]; [316-333]	1	2099.08	0.973	0.999855	0.996537	80.14	3.46155e+08	3.36899e+08	222.68	225.37	Heavy	Not Found	Peak Found	Peak Found	Peak Found	Peak Found	Peak Found	Peak Found	Peak Found	Not Found	High	Peak Found	High	Peak Found	Peak Found	Peak Found	Peak Found	n/a	High	Medium	High	n/a	Medium	n/a	n/a		31	7	17
High	[K].TITLEVESSDTIDNVKSKIQDK.[E]	2xGG [K]	1.65678e-06	0.00046156	2	3	8	P05759; P0CG63	P05759 [12-33]; P0CG63 [12-33]; [88-109]; [164-185]; [240-261]; [316-337]	2	2691.37	0.082	8.72433e-17	4.65607e-11	0.92	1.2461e+07	246806	81.12	174.96	Light	Not Found	Peak Found	High	High	Not Found	Not Found	Peak Found	Not Found	Not Found	Not Found	Peak Found	Peak Found	Peak Found	Peak Found	Not Found	Not Found	n/a	n/a	High	High	n/a	n/a	n/a	n/a			46	34
High	[K].SKIQDKEGIPPDQQR.[L]	2xGG [K2; K6]	0.0809097	0.00827221	2	3	1	P05759; P0CG63	P05759 [28-42]; P0CG63 [28-42]; [104-118]; [180-194]; [256-270]; [332-346]	2	1966.99	11.946	8.72433e-17	1.19859e-07	976.49	821627	9.81513e+06	139.82		Light	Not Found	High	Peak Found	Not Found	Not Found	Not Found	Not Found	Not Found	Not Found	Peak Found	Not Found	Not Found	Not Found	Not Found	Not Found	Not Found	n/a	High	n/a	n/a	n/a	n/a	n/a	n/a		7
High	[K].IQDKEGIPPDQQR.[L]	1xGG [K4]	0.00204761	0.000566562	2	3	4	P05759; P0CG63	P05759 [30-42]; P0CG63 [30-42]; [106-118]; [182-194]; [258-270]; [334-346]	1	1637.82	0.112	8.72433e-17	8.85529e-09	9.46	9.95985e+08	1.13028e+08	138.82	170.75	Light	Peak Found	High	Not Found	Not Found	Not Found	Not Found	Not Found	Not Found	Peak Found	Peak Found	Peak Found	Not Found	Not Found	Not Found	Not Found	Not Found	n/a	High	n/a	n/a	n/a	n/a	n/a	n/a		18
High	[K].EGIPPDQQRLIFAGKQLEDGR.[T]	1xGG [K15]	0.0459823	0.00521044	2	3	1	P05759; P0CG63	P05759 [34-54]; P0CG63 [34-54]; [110-130]; [186-206]; [262-282]; [338-358]	2	2481.28	1.002	0.999855	0.937435	7.49	1.29406e+06	1.29669e+06	7.14		Light	Not Found	Not Found	High	Peak Found	Not Found	Not Found	Not Found	Not Found	Not Found	Not Found	Peak Found	Not Found	Not Found	Not Found	Not Found	Not Found	n/a	n/a	High	n/a	n/a	n/a	n/a	n/a			14
High	[R].LIFAGKQLEDGR.[T]	1xGG [K6]	2.07358e-09	0.00046156	2	3	928	P05759; P0CG63	P05759 [43-54]; P0CG63 [43-54]; [119-130]; [195-206]; [271-282]; [347-358]	1	1460.79	1.015	0.999855	0.925527	42.65	5.6961e+10	5.88486e+10	48.01	47.83	Light	High	High	High	High	High	High	High	High	Peak Found	Peak Found	Peak Found	Peak Found	Peak Found	Peak Found	Peak Found	Peak Found	High	High	High	High	High	High	High	High	24	36	85	85	87
High	[R].LIFAGKQLEDGRTLSDYNIQK.[E]	1xGG [K6]	0.000106036	0.00046156	2	3	30	P05759; P0CG63	P05759 [43-63]; P0CG63 [43-63]; [119-139]; [195-215]; [271-291]; [347-367]	2	2523.32	0.91	0.999855	0.862831	81.12	4.30566e+08	4.04116e+08	81.3	81.98	Light	Not Found	Not Found	Peak Found	High	High	High	High	Peak Found	Not Found	Not Found	Peak Found	Peak Found	Peak Found	Peak Found	Peak Found	Peak Found	n/a	n/a	n/a	High	High	High	High	n/a				32	35
High	[R].TLSDYNIQK.[E]	1xGG [K9]	0.00505963	0.00136949	2	3	2	P05759; P0CG63	P05759 [55-63]; P0CG63 [55-63]; [131-139]; [207-215]; [283-291]; [359-367]	0	1195.6	0.01	8.72433e-17			811176		110.86		Light	Not Found	Peak Found	High	Not Found	Not Found	Not Found	Peak Found	Not Found	Not Found	Not Found	Not Found	Not Found	Not Found	Not Found	Not Found	Not Found	n/a	n/a	High	n/a	n/a	n/a	n/a	n/a			30
High	[R].TLSDYNIQKESTLHLVLR.[L]	1xGG [K9]	4.87352e-10	0.00046156	2	3	256	P05759; P0CG63	P05759 [55-72]; P0CG63 [55-72]; [131-148]; [207-224]; [283-300]; [359-376]	1	2244.2	0.989	0.999855	0.969097	112.2	5.34493e+09	5.37003e+09	94.34	92.67	Light	Not Found	Not Found	High	High	High	High	High	High	Not Found	Not Found	Peak Found	Peak Found	Peak Found	Peak Found	Peak Found	Peak Found	n/a	n/a	High	High	High	High	High	High			88	74	92
High	[R].TLSDYNIQKESTLHLVLRLR.[G]	1xGG [K9]	5.94304e-06	0.00046156	2	3	6	P05759; P0CG63	P05759 [55-74]; P0CG63 [55-74]; [131-150]; [207-226]; [283-302]; [359-378]	2	2513.38	1.064	0.999855	0.847025	147.73	8.80527e+06	9.18828e+06	144.78	144.65	Light	Not Found	Not Found	Not Found	Not Found	Peak Found	High	High	Not Found	Not Found	Not Found	Not Found	Not Found	Peak Found	Peak Found	Peak Found	Not Found	n/a	n/a	n/a	n/a	n/a	High	High	n/a
High	[K].TLTGKTITLEVESSDTIDNVK.[S]	1xGG [K5]	6.52164e-13	0.00046156	2	3	118	P05759; P0CG63	P05759 [7-27]; P0CG63 [7-27]; [83-103]; [159-179]; [235-255]; [311-331]	1	2378.23									Light	Not Found	High	High	High	High	High	High	High	Not Found	Peak Found	Peak Found	Peak Found	Peak Found	Peak Found	Peak Found	Peak Found	n/a	High	High	High	High	High	High	High		91	102	114	80
High	[K].TLTGKTITLEVESSDTIDNVK.[S]	1xGG [K5]; 1xLabel:13C(6) [K21]	0.00039463	0.00046156	2	3	1	P05759; P0CG63	P05759 [7-27]; P0CG63 [7-27]; [83-103]; [159-179]; [235-255]; [311-331]	1	2384.25	1.062	0.999855	0.850134	109	6.01588e+08	6.44679e+08	125.53	124.07	Heavy	Not Found	Peak Found	Peak Found	Peak Found	Peak Found	Peak Found	Peak Found	Peak Found	Not Found	Peak Found	Peak Found	High	Peak Found	Peak Found	Peak Found	Peak Found	n/a	n/a	n/a	High	n/a	n/a	n/a	n/a				33
High	[K].TLTGKTITLEVESSDTIDNVKSK.[I]	1xGG [K21]; 1xLRGG [K5]	0.000409549	0.00046156	2	3	2	P05759; P0CG63	P05759 [7-29]; P0CG63 [7-29]; [83-105]; [159-181]; [235-257]; [311-333]	2	2976.58	0.851	0.999855	0.816891	44.2	475066	404294	45.03	63.45	Light	Not Found	Not Found	Peak Found	Not Found	Peak Found	High	High	Not Found	Not Found	Not Found	Peak Found	Peak Found	Peak Found	Peak Found	Peak Found	Not Found	n/a	n/a	n/a	Medium	n/a	High	High	n/a				14
High	[K].TLTGKTITLEVESSDTIDNVKSK.[I]	2xGG [K5; K21]	3.46528e-11	0.00046156	2	3	2	P05759; P0CG63	P05759 [7-29]; P0CG63 [7-29]; [83-105]; [159-181]; [235-257]; [311-333]	2	2707.4	0.526	0.499882	0.29631	40.09	626928	329621	133.61	139.37	Light	Not Found	Not Found	High	Peak Found	Not Found	Not Found	Not Found	Not Found	Not Found	Not Found	Peak Found	Peak Found	Not Found	Not Found	Not Found	Not Found	n/a	n/a	High	n/a	n/a	n/a	n/a	n/a			73
High	[K].ALVPLLKLEDK.[E]	1xGG [K7]	0.000391712	0.00046156	1	1	3	P06100	P06100 [8-18]	1	1352.81	0.979	0.999855	0.966968	73.85	579411	592369	60.8	56.31	Light	Not Found	Not Found	High	Peak Found	High	Peak Found	High	Not Found	Not Found	Not Found	Peak Found	Peak Found	Peak Found	Peak Found	Peak Found	Not Found	n/a	n/a	High	Low	High	Medium	High	n/a			27	42	28
High	[K].FFNEICEVGDYKIFK.[L]	1xCarbamidomethyl [C6]; 1xGG [K15]	0.0510437	0.00573224	1	1	1	P06102	P06102 [751-765]	1	2022.96	0.922	0.999855	0.959126	74.17	321680	296520	85.28	82.39	Light	Not Found	Not Found	Not Found	Peak Found	High	Peak Found	Not Found	Not Found	Not Found	Not Found	Not Found	Peak Found	Peak Found	Peak Found	Not Found	Not Found	n/a	n/a	n/a	n/a	High	n/a	n/a	n/a					16
High	[R].LLLEFDEEYPNKPPHVK.[F]	1xGG [K12]	0.000308896	0.00046156	1	1	2	P06104	P06104 [55-71]	0	2182.12	2.164	0.234073	0.0727272	109.41	110991	244440	146.98	96.24	Light	Not Found	Peak Found	High	Peak Found	Peak Found	Peak Found	Not Found	Not Found	Not Found	Not Found	Peak Found	Not Found	Peak Found	Peak Found	Not Found	Not Found	n/a	n/a	High	n/a	n/a	n/a	n/a	n/a			30
High	[R].FVEGDNPEEFEKVFDER.[T]	1xGG [K12]	9.99501e-06	0.00046156	1	1	1	P06106	P06106 [131-147]	1	2199.98	0.956	0.999855	0.997328	57.24	1.08873e+06	1.04133e+06	97.38	99.13	Light	Not Found	High	Peak Found	Not Found	Not Found	Not Found	Not Found	Not Found	Not Found	Peak Found	Peak Found	Not Found	Not Found	Not Found	Not Found	Not Found	n/a	High	n/a	n/a	n/a	n/a	n/a	n/a		35
High	[R].TKAVYLETIGNPK.[Y]	1xGG [K2]	0.00436244	0.00122257	1	1	1	P06106	P06106 [148-160]	1	1547.84	100	8.72433e-17				66522.7		118.9	Light	Not Found	Not Found	High	Not Found	Not Found	Not Found	Not Found	Not Found	Not Found	Not Found	Peak Found	Not Found	Peak Found	Peak Found	Peak Found	Not Found	n/a	n/a	High	n/a	n/a	n/a	n/a	n/a			20
High	[K].AVYLETIGNPKYNVPDFEK.[I]	1xGG [K11]	3.86197e-05	0.00046156	1	1	3	P06106	P06106 [150-168]	1	2311.16	1.041	0.999855	0.845205	110.68	861438	896531	124.78	114.3	Light	Not Found	Not Found	High	High	Peak Found	High	Peak Found	Not Found	Not Found	Not Found	Peak Found	Peak Found	Peak Found	Peak Found	Peak Found	Not Found	n/a	n/a	High	High	n/a	High	n/a	n/a			43	33
High	[K].IVAIAHKHGIPVVVDNTFGAGGYFCQPIK.[Y]	1xCarbamidomethyl [C25]; 1xGG [K7]	0.00171379	0.000566562	1	1	1	P06106	P06106 [169-197]	1	3222.69	1.755	0.486603	0.293913	134.89	118494	250659	143.85	104.97	Light	Not Found	Not Found	Peak Found	Not Found	Peak Found	Not Found	High	Not Found	Not Found	Peak Found	Peak Found	Peak Found	Peak Found	Not Found	Peak Found	Not Found	n/a	n/a	n/a	n/a	n/a	n/a	High	n/a
High	[K].HGIPVVVDNTFGAGGYFCQPIKYGADIVTHSATK.[W]	1xCarbamidomethyl [C18]; 1xGG [K34]	0.0293621	0.00313612	1	1	1	P06106	P06106 [176-209]	1	3733.84	0.283	0.0208452	0.0317074	20.03	1.59519e+06	451043		121.7	Light	Not Found	Not Found	Not Found	Not Found	Not Found	Not Found	High	Not Found	Not Found	Not Found	Not Found	Not Found	Peak Found	Not Found	Peak Found	Not Found	n/a	n/a	n/a	n/a	n/a	n/a	High	n/a
High	[R].AVPIYATTSYVFENSKHGSQLFGLEVPGYVYSR.[F]	1xGG [K16]	0.00248303	0.000566562	1	1	1	P06106	P06106 [26-58]	1	3793.89	1.105	0.990662	0.785111	0	2.32668e+07	2.56986e+07			Light	Not Found	Not Found	Not Found	Not Found	Not Found	Not Found	High	Not Found	Not Found	Not Found	Not Found	Not Found	Not Found	Not Found	Peak Found	Not Found	n/a	n/a	n/a	n/a	n/a	n/a	High	n/a
High	[K].ETDPFKLSGAQVVDNLK.[L]	1xGG [K6]	0.007495	0.00177169	1	1	1	P06106	P06106 [358-374]	1	1975.01	1.683	0.575453	0.218631	121.09	129169	217329	112.69	63.03	Light	Not Found	Not Found	High	Peak Found	Not Found	Not Found	Not Found	Not Found	Not Found	Not Found	Peak Found	Peak Found	Not Found	Not Found	Not Found	Not Found	n/a	n/a	High	n/a	Low	n/a	n/a	n/a			11		13
High	[K].LASNLANVGDAKTLVIAPYFTTHK.[Q]	1xGG [K12]	9.99201e-05	0.00046156	1	1	1	P06106	P06106 [375-398]	1	2658.42	100	8.72433e-17				507097		142.57	Light	Not Found	Not Found	Not Found	Not Found	Not Found	Not Found	High	Not Found	Not Found	Not Found	Not Found	Not Found	Peak Found	Peak Found	Peak Found	Not Found	n/a	n/a	n/a	n/a	n/a	Low	High	n/a
High	[K].NALKPVFQDLYESTKNGTETK.[R]	1xGG [K15]	0.0864702	0.00866338	1	1	1	P06168	P06168 [333-353]	1	2497.26	0.903	0.999855	0.87207	6.94	154163	139221	3.13	8.29	Light	Not Found	Not Found	Not Found	Peak Found	High	Not Found	Not Found	Not Found	Not Found	Not Found	Not Found	Peak Found	Peak Found	Not Found	Not Found	Not Found	n/a	n/a	n/a	n/a	High	n/a	n/a	n/a					13
High	[R].TTYVTQRPVYLGLPANLVDLNVPAKLLQTPIDMSLKPNDAESEK.[E]	1xOxidation [M33]; 1xGG [K25]	6.69925e-08	0.00046156	1	1	1	P06169	P06169 [155-198]	1	4982.62	0.959	0.999855	0.973584	0	2.09343e+07	2.00779e+07			Light	Not Found	Not Found	Not Found	Not Found	Not Found	Not Found	High	Not Found	Not Found	Not Found	Not Found	Not Found	Not Found	Not Found	Peak Found	Not Found	n/a	n/a	n/a	n/a	n/a	n/a	High	n/a
High	[K].EVIDTILALVKDAK.[N]	1xGG [K]	3.11781e-08	0.00046156	1	1	11	P06169	P06169 [199-212]	1	1641.94	1.016	0.999855	0.942514	121.72	1.80645e+06	2.02472e+06	98.57	95.88	Light	Not Found	Not Found	High	High	High	High	High	Not Found	Not Found	Not Found	Peak Found	Peak Found	Peak Found	Peak Found	Peak Found	Peak Found	n/a	n/a	High	High	High	High	High	n/a			30	12	69
High	[K].EVIDTILALVKDAK.[N]	1xGG [K11]; 1xLabel:13C(6) [K14]	0.0024284	0.000566562	1	1	1	P06169	P06169 [199-212]	1	1647.96									Heavy	Not Found	Not Found	Peak Found	Peak Found	Peak Found	Peak Found	Peak Found	Not Found	Not Found	Not Found	Peak Found	Peak Found	High	Peak Found	Peak Found	Peak Found	n/a	n/a	n/a	n/a	High	n/a	n/a	n/a					26
High	[K].DAKNPVILADACCSR.[H]	2xCarbamidomethyl [C12; C13]; 1xGG [K3]	0.000703911	0.00046156	1	1	1	P06169	P06169 [210-224]	1	1803.85	1.769	0.391504	0.287812	128.35	152039	268934	139.69	136.22	Light	Not Found	Not Found	High	Peak Found	Not Found	Not Found	Not Found	Not Found	Not Found	Not Found	Peak Found	Peak Found	Not Found	Not Found	Not Found	Not Found	n/a	n/a	High	n/a	n/a	n/a	n/a	n/a			19
High	[K].KLIDLTQFPAFVTPMGKGSIDEQHPR.[Y]	1xOxidation [M15]; 1xGG [K17]	0.0132872	0.00189078	1	1	1	P06169	P06169 [233-258]	2	3055.57	0.01	8.72433e-17	1.49619e-12	0	3.5362e+06	34254.5		192.37	Light	Not Found	Not Found	Not Found	Not Found	Not Found	Not Found	High	Not Found	Not Found	Not Found	Not Found	Peak Found	Peak Found	Peak Found	Peak Found	Not Found	n/a	n/a	n/a	n/a	n/a	n/a	High	n/a
High	[K].KLIDLTQFPAFVTPMGKGSIDEQHPR.[Y]	1xOxidation [M15]; 2xGG [K1; K17]	0.0845769	0.00845713	1	1	1	P06169	P06169 [233-258]	2	3169.61	5.272	0.00172506	0.000344039	372.02	249563	1.31569e+06	131.37		Light	Not Found	Not Found	Not Found	Not Found	Not Found	Peak Found	High	Not Found	Not Found	Not Found	Not Found	Not Found	Not Found	Not Found	Peak Found	Not Found	n/a	n/a	n/a	n/a	n/a	n/a	High	n/a
High	[K].LIDLTQFPAFVTPMGKGSIDEQHPR.[Y]	1xGG [K16]	4.45055e-07	0.00046156	1	1	3	P06169	P06169 [234-258]	1	2911.48	1.385	0.808056	0.551111	143.64	1.64037e+06	1.32364e+06	121.55	143.02	Light	Not Found	Not Found	Not Found	Not Found	Peak Found	High	High	Peak Found	Not Found	Not Found	Not Found	Not Found	Peak Found	Peak Found	Peak Found	Not Found	n/a	n/a	n/a	n/a	n/a	High	High	n/a
High	[K].LIDLTQFPAFVTPMGKGSIDEQHPR.[Y]	1xOxidation [M14]; 1xGG [K16]	1.59581e-05	0.00046156	1	1	5	P06169	P06169 [234-258]	1	2927.47	0.05	8.72433e-17	1.77513e-10	0.36	5.92434e+06	559500	144.93	187.63	Light	Not Found	Peak Found	Not Found	Not Found	Not Found	High	High	Peak Found	Not Found	Not Found	Peak Found	Not Found	Peak Found	Peak Found	Peak Found	Not Found	n/a	n/a	n/a	n/a	n/a	High	High	n/a
High	[R].YGGVYVGTLSKPEVK.[E]	1xGG [K11]	4.61688e-06	0.00046156	1	1	3	P06169	P06169 [259-273]	0	1710.91	0.802	0.999855	0.766333	71.24	1.11336e+06	600936	87.86	90.29	Light	Not Found	Not Found	High	High	Not Found	Peak Found	Peak Found	Not Found	Not Found	Not Found	Peak Found	Peak Found	Peak Found	Peak Found	Peak Found	Not Found	n/a	n/a	High	High	n/a	n/a	n/a	n/a			35	31
High	[K].NIVEFHSDHMKIR.[N]	1xOxidation [M10]; 1xGG [K11]	0.00127395	0.000566562	1	1	3	P06169	P06169 [305-317]	1	1755.86	0.807	0.999855	0.686617	79.66	93558.5	251834	101.03	82.8	Light	Not Found	Not Found	High	High	Peak Found	Peak Found	Not Found	Not Found	Not Found	Not Found	Peak Found	Peak Found	Peak Found	Not Found	Not Found	Not Found	n/a	n/a	High	High	n/a	n/a	n/a	n/a			14	22
High	[K].FVLQKLLTTIADAAK.[G]	1xGG [K5]	0.0103148	0.00177697	1	1	2	P06169	P06169 [328-342]	1	1746.02	0.879	0.988515	0.790959	51.26	1.18997e+07	1.04564e+07	111.35	110.45	Light	Not Found	Not Found	Not Found	Not Found	Not Found	Not Found	High	High	Not Found	Not Found	Not Found	Not Found	Not Found	Not Found	Peak Found	Peak Found	n/a	n/a	n/a	n/a	n/a	n/a	High	High
High	[K].LLTTIADAAKGYKPVAVPAR.[T]	1xGG [K10]	0.000504129	0.00046156	1	1	3	P06169	P06169 [333-352]	1	2169.24	0.244	0.00277085	0.03263	8.8	2.82575e+06	399146	219.87	147.72	Light	Peak Found	Not Found	Not Found	Not Found	Peak Found	High	High	Peak Found	Not Found	Not Found	Not Found	Not Found	Peak Found	Peak Found	Peak Found	Not Found	n/a	n/a	n/a	n/a	n/a	High	High	n/a
High	[R].WGLKPYLFVLNNDGYTIEK.[L]	1xGG [K4]	0.000107623	0.00046156	1	2	2	P06169	P06169 [460-478]	0	2384.23	1.229	0.764261	0.619197	134.94	1.69542e+07	3.61428e+07	110.01	85	Light	Not Found	Not Found	Not Found	Not Found	Peak Found	High	Peak Found	High	Not Found	Not Found	Not Found	Not Found	Not Found	Peak Found	Peak Found	Peak Found	n/a	n/a	n/a	n/a	n/a	High	n/a	High
High	[K].LIHGPKAQYNEIQGWDHLSLLPTFGAK.[D]	1xGG [K6]	0.00381742	0.00107287	1	1	3	P06169	P06169 [479-505]	1	3147.64	2.291	0.201322	0.0656345	182.49	669735	1.08886e+06	186.18	165.94	Light	Not Found	Not Found	Peak Found	Peak Found	Not Found	Not Found	High	Peak Found	Not Found	Not Found	Not Found	Not Found	Not Found	Peak Found	Peak Found	Peak Found	n/a	n/a	n/a	n/a	n/a	n/a	High	Medium
High	[K].AQYNEIQGWDHLSLLPTFGAKDYETHR.[V]	1xGG [K21]	1.00786e-07	0.00046156	1	1	4	P06169	P06169 [485-511]	1	3303.58	2.335	0.0230574	0.0362678	137.22	2.15589e+06	3.17868e+06	144.03	104.42	Light	Not Found	Not Found	Not Found	Peak Found	High	High	Peak Found	Not Found	Not Found	Not Found	Not Found	Not Found	Peak Found	Peak Found	Peak Found	Not Found	n/a	n/a	n/a	n/a	High	High	n/a	n/a					32
High	[R].VATTGEWDKLTQDK.[S]	1xGG [K9]	1.7203e-07	0.00046156	1	1	4	P06169	P06169 [512-525]	1	1705.84	1.184	0.994171	0.721165	143.85	385496	513346	153.63	161.77	Light	Not Found	Peak Found	High	High	Peak Found	High	Peak Found	Not Found	Not Found	Peak Found	Peak Found	Peak Found	Peak Found	Peak Found	Peak Found	Peak Found	n/a	Medium	High	High	n/a	High	n/a	n/a		9	72	14
High	[R].VATTGEWDKLTQDKSFNDNSK.[I]	2xGG [K9; K21]	1.7713e-06	0.00046156	1	1	1	P06169	P06169 [512-532]	2	2612.22	1.009	0.999855	0.951016	245.74	455811	459794	121.09		Light	Not Found	Not Found	High	Peak Found	Not Found	Not Found	Not Found	Not Found	Not Found	Not Found	Peak Found	Not Found	Not Found	Not Found	Not Found	Not Found	n/a	n/a	High	n/a	n/a	n/a	n/a	n/a			40
High	[R].MIEIMLPVFDAPQNLVEQAKLTAATNAK.[Q]	1xOxidation [M5]; 1xGG [K20]	1.75757e-05	0.00046156	1	1	1	P06169	P06169 [535-562]	1	3186.65	1.017	0.999855	0.915746	0	3.34697e+06	3.40341e+06			Light	Not Found	Not Found	Not Found	Not Found	Not Found	Not Found	High	Not Found	Not Found	Not Found	Not Found	Not Found	Not Found	Not Found	Peak Found	Not Found	n/a	n/a	n/a	n/a	n/a	n/a	High	n/a
High	[R].MIEIMLPVFDAPQNLVEQAKLTAATNAK.[Q]	2xOxidation [M1; M5]; 1xGG [K20]	3.80791e-07	0.00046156	1	1	1	P06169	P06169 [535-562]	1	3202.65	0.583	0.586977	0.348778	41.71	1.50487e+06	877744	97.76	125.64	Light	Not Found	Not Found	Not Found	Not Found	Not Found	Peak Found	High	Not Found	Not Found	Not Found	Not Found	Not Found	Not Found	Peak Found	Peak Found	Not Found	n/a	n/a	n/a	n/a	n/a	n/a	High	n/a
High	[R].DLKPNNLLFSPDGQIKVADFGLAR.[A]	1xGG [K16]	0.00102747	0.000566562	1	1	1	P06242	P06242 [129-152]	1	2742.46	100	8.72433e-17				477145		98.05	Light	Not Found	Not Found	Not Found	Not Found	Not Found	High	Not Found	Not Found	Not Found	Not Found	Not Found	Peak Found	Not Found	Peak Found	Peak Found	Not Found	n/a	n/a	n/a	n/a	n/a	High	n/a	n/a
High	[R].YACEPTAEKFVPIDIFQIIR.[R]	1xCarbamidomethyl [C3]; 1xGG [K9]	0.000111694	0.00046156	1	1	1	P06701	P06701 [175-194]	1	2524.29	0.739	0.949574	0.629814	39.52	772129	570905	75.62	81.03	Light	Not Found	Not Found	Not Found	Not Found	Peak Found	High	Peak Found	Not Found	Not Found	Not Found	Peak Found	Not Found	Not Found	Peak Found	Peak Found	Not Found	n/a	n/a	n/a	n/a	n/a	High	n/a	n/a
High	[K].LKQFSWISVVNDLVGEK.[L]	1xGG [K2]	0.00943456	0.00177697	1	1	1	P06701	P06701 [923-939]	1	2076.11	0.733	0.870141	0.662659	0	1.8126e+06	1.32801e+06			Light	Not Found	Not Found	Not Found	Not Found	Not Found	Not Found	High	Not Found	Not Found	Not Found	Not Found	Not Found	Not Found	Not Found	Peak Found	Not Found	n/a	n/a	n/a	n/a	n/a	n/a	High	n/a
High	[R].NEVQIPVTFYGYVDRPEGGKTTLSASQWIGGER.[V]	1xGG [K20]	0.0142103	0.00189078	1	1	2	P06738	P06738 [247-279]	1	3768.86	0.479	0.336992	0.229163	27.19	576045	306954	137.86	62.66	Light	Not Found	Not Found	Not Found	Not Found	High	High	Not Found	Peak Found	Not Found	Not Found	Not Found	Not Found	Peak Found	Peak Found	Not Found	Not Found	n/a	n/a	n/a	n/a	High	High	n/a	n/a					10
High	[R].VLAVAYDFPVPGFKTSNVNNLR.[L]	1xGG [K14]	0.0193069	0.0022293	1	1	1	P06738	P06738 [280-301]	1	2535.34	0.626	0.764261	0.460872	38.73	1.03055e+06	644707	129.3	134.81	Light	Not Found	Not Found	Not Found	Not Found	Not Found	Peak Found	High	Not Found	Not Found	Not Found	Not Found	Not Found	Peak Found	Not Found	Peak Found	Not Found	n/a	n/a	n/a	n/a	n/a	n/a	High	n/a
High	[K].ESTTFVTELTSKTDSAFPLSSK.[D]	1xGG [K12]	7.32363e-08	0.00046156	1	1	3	P06775	P06775 [31-52]	1	2490.22	0.773	0.85862	0.620922	53.72	3.4626e+06	3.22173e+06	94.28	85.2	Light	Not Found	Not Found	High	Peak Found	High	Peak Found	High	Not Found	Not Found	Not Found	Peak Found	Peak Found	Peak Found	Peak Found	Peak Found	Not Found	n/a	n/a	High	Low	High	Medium	High	n/a			32	50	62
High	[K].ESTTFVTELTSKTDSAFPLSSKDSPGINQTTNDITSSDR.[F]	1xGG [K]; 1xLRGG [K]	0.000121201	0.00046156	1	1	7	P06775	P06775 [31-69]	2	4675.26	0.791	0.761232	0.585092	65.13	1.2967e+07	1.15588e+07	77.73	76.15	Light	Not Found	Not Found	Not Found	High	High	High	Peak Found	Not Found	Not Found	Not Found	Not Found	Peak Found	Peak Found	Peak Found	Peak Found	Not Found	n/a	n/a	n/a	High	High	High	n/a	n/a				28	30
High	[K].ESTTFVTELTSKTDSAFPLSSKDSPGINQTTNDITSSDR.[F]	2xGG [K12; K22]	0.000377442	0.00046156	1	1	3	P06775	P06775 [31-69]	2	4406.08	0.331	3.02037e-05	0.00415972	14.02	1.02183e+07	3.3824e+06	75.14	105.49	Light	Not Found	Not Found	High	High	High	Not Found	Not Found	Peak Found	Not Found	Not Found	Peak Found	Peak Found	Peak Found	Peak Found	Not Found	Not Found	n/a	n/a	High	High	High	n/a	n/a	n/a			30	16	17
High	[K].TDSAFPLSSKDSPGINQTTNDITSSDR.[F]	1xGG [K10]	0.00157956	0.000566562	1	1	5	P06775	P06775 [43-69]	1	2968.38	0.691	0.825827	0.597876	64.53	1.89736e+06	1.5005e+06	207.21	208.76	Light	Not Found	Not Found	High	Peak Found	Peak Found	High	High	High	Not Found	Not Found	Peak Found	Peak Found	Peak Found	Peak Found	Peak Found	Not Found	n/a	n/a	High	Low	Medium	High	High	High			39	61	15
High	[K].TDSAFPLSSKDSPGINQTTNDITSSDRFR.[R]	1xGG [K10]	3.23942e-10	0.00046156	1	1	5	P06775	P06775 [43-71]	2	3271.55	0.812	0.999855	0.783196	87.83	756995	1.25016e+06	116.28	102.51	Light	Not Found	Not Found	High	High	High	High	High	Not Found	Not Found	Not Found	Peak Found	Peak Found	Peak Found	Not Found	Not Found	Not Found	n/a	n/a	High	High	High	High	High	n/a			26	76	14
High	[R].NEDTEQEDINNTNLSKDLSVR.[H]	1xGG [K16]	1.52682e-06	0.00046156	1	1	1	P06775	P06775 [73-93]	1	2548.18	1.277	0.956414	0.534249	94	713447	911273	108.85	80.14	Light	Not Found	High	Peak Found	Not Found	Not Found	Not Found	Not Found	Not Found	Not Found	Peak Found	Peak Found	Not Found	Not Found	Not Found	Not Found	Not Found	n/a	High	n/a	n/a	n/a	n/a	n/a	n/a		32
High	[K].EYWADVVDGFKPATSPAFENEK.[E]	1xGG [K11]	4.06929e-06	0.00046156	1	1	1	P06775	P06775 [9-30]	0	2614.21	0.759	0.977711	0.59216	53.38	112707	85582.1	129.78	134.23	Light	Not Found	Not Found	Peak Found	High	Not Found	Not Found	Not Found	Not Found	Not Found	Not Found	Peak Found	Peak Found	Not Found	Not Found	Not Found	Not Found	n/a	n/a	Low	High	n/a	n/a	n/a	n/a			5	37
High	[K].EYWADVVDGFKPATSPAFENEKESTTFVTELTSK.[T]	1xGG [K22]	0.00136186	0.000566562	1	1	2	P06775	P06775 [9-42]	1	3937.87	0.729	0.893818	0.608814	37.53	1.54408e+06	1.27524e+06	71.83	62.97	Light	Not Found	Not Found	Not Found	Peak Found	High	Peak Found	Peak Found	Not Found	Not Found	Not Found	Not Found	Peak Found	Peak Found	Peak Found	Peak Found	Not Found	n/a	n/a	n/a	Low	High	n/a	n/a	n/a				37	20
High	[K].LPNLKSLNLDGPFLINEDTWEK.[F]	1xGG [K5]	0.00536874	0.00152249	1	1	1	P06779	P06779 [285-306]	1	2670.38	1.077	0.999855	0.797075	65.91	349853	376710	43.88	73.89	Light	Not Found	Not Found	Not Found	Not Found	Peak Found	High	Not Found	Not Found	Not Found	Not Found	Not Found	Not Found	Peak Found	Peak Found	Not Found	Not Found	n/a	n/a	n/a	n/a	n/a	High	n/a	n/a
High	[R].DLKPENLLLDEHLNVK.[I]	1xGG [K3]	0.0129932	0.00177697	1	1	1	P06782	P06782 [177-192]	0	2004.08	1.067	0.999855	0.869192	0	400225	427029			Light	Not Found	Not Found	High	Not Found	Not Found	Not Found	Not Found	Not Found	Not Found	Not Found	Peak Found	Not Found	Not Found	Not Found	Not Found	Not Found	n/a	n/a	High	n/a	n/a	n/a	n/a	n/a			21
High	[K].SSLADGAHIGNYQIVKTLGEGSFGK.[V]	1xGG [K16]	0.0708095	0.00773552	1	1	1	P06782	P06782 [44-68]	1	2663.34	100	8.72433e-17				473198		49.95	Light	Not Found	Not Found	Not Found	Not Found	High	Not Found	Not Found	Not Found	Not Found	Not Found	Not Found	Not Found	Peak Found	Peak Found	Not Found	Not Found	n/a	n/a	n/a	n/a	High	n/a	n/a	n/a					18
High	[K].NLGAEWAKPSEEDLWTIK.[L]	1xGG [K8]	0.02128	0.00246156	1	1	1	P06782	P06782 [528-545]	0	2201.09	0.01	8.72433e-17			119671		124.44		Light	Not Found	Not Found	Peak Found	High	Peak Found	Peak Found	Not Found	Not Found	Not Found	Not Found	Not Found	Not Found	Not Found	Not Found	Not Found	Not Found	n/a	n/a	n/a	High	n/a	n/a	n/a	n/a				13
High	[K].NLGAEWAKPSEEDLWTIKLR.[W]	1xGG [K18]	0.0201937	0.00234304	1	1	1	P06782	P06782 [528-547]	1	2470.27	0.651	0.810542	0.47133	22.97	763883	497179		67.24	Light	Not Found	Not Found	Not Found	Not Found	High	Not Found	Not Found	Not Found	Not Found	Not Found	Not Found	Peak Found	Peak Found	Peak Found	Peak Found	Not Found	n/a	n/a	n/a	n/a	High	n/a	n/a	n/a					12
High	[K].YLFADKETDDILDEIDLK.[E]	1xGG [K6]	0.000236452	0.00046156	1	1	1	P06783	P06783 [382-399]	1	2270.11	0.959	0.999855	0.973584	0	5.38402e+06	5.16083e+06			Light	Not Found	Not Found	High	Not Found	Not Found	Not Found	Not Found	Not Found	Not Found	Not Found	Peak Found	Not Found	Not Found	Not Found	Not Found	Not Found	n/a	n/a	High	Low	n/a	n/a	n/a	n/a			33	7
High	[K].YLFADKETDDILDEIDLKESR.[H]	1xGG [K18]	0.000102933	0.00046156	1	1	3	P06783	P06783 [382-402]	2	2642.28	0.95	0.999855	0.996492	121.58	936402	893355	120.75	125.39	Light	Not Found	Not Found	High	High	Peak Found	Peak Found	Peak Found	Not Found	Not Found	Not Found	Peak Found	Peak Found	Peak Found	Peak Found	Peak Found	Not Found	n/a	n/a	High	High	Low	Medium	n/a	n/a			37	14	9
High	[K].YLFADKETDDILDEIDLKESR.[H]	2xGG [K6; K18]	0.0158951	0.00214714	1	1	1	P06783	P06783 [382-402]	2	2756.33									Light	Not Found	Not Found	High	Not Found	Not Found	Not Found	Not Found	Not Found	Not Found	Not Found	Not Found	Not Found	Not Found	Not Found	Not Found	Not Found	n/a	n/a	High	n/a	n/a	n/a	n/a	n/a			18
High	[K].ETDDILDEIDLKESR.[H]	1xGG [K12]	2.93499e-06	0.00046156	1	1	7	P06783	P06783 [388-402]	1	1904.91	0.933	0.999855	0.928111	92.27	3.44873e+06	3.21765e+06	117.51	120.9	Light	Not Found	High	High	High	High	High	High	Peak Found	Not Found	Peak Found	Peak Found	Peak Found	Peak Found	Peak Found	Peak Found	Peak Found	n/a	High	High	High	High	High	High	n/a		46	31	14	38
High	[R].LQWEVEKYSFQVK.[F]	1xGG [K7]	5.68404e-06	0.00046156	1	1	2	P06786	P06786 [1016-1028]	1	1797.92	0.902	0.999855	0.90802	79.52	2.36924e+06	2.17099e+06	72.12	81.09	Light	Not Found	Peak Found	Not Found	High	Peak Found	Peak Found	Not Found	Not Found	Not Found	Not Found	Not Found	Peak Found	Peak Found	Peak Found	Not Found	Not Found	n/a	n/a	n/a	High	Low	n/a	n/a	n/a				40	7
High	[K].EGKPYYGSPNDEIAEQINDVK.[G]	1xGG [K3]	2.89307e-07	0.00046156	1	1	2	P06786	P06786 [1063-1083]	0	2480.16	0.973	0.999855	1	114.62	3.86462e+06	4.06756e+06	127.68	123.95	Light	Not Found	High	Peak Found	High	Not Found	Not Found	Not Found	Not Found	Not Found	Peak Found	Peak Found	Peak Found	Not Found	Not Found	Not Found	Not Found	n/a	High	n/a	High	n/a	n/a	n/a	n/a		38		47
High	[K].ETELENLLKLSAK.[D]	1xGG [K9]	0.00151082	0.000566562	1	1	1	P06786	P06786 [1140-1152]	1	1601.87	0.504	0.44585	0.229595	33.32	955736	481266	74.68	119.82	Light	Not Found	Not Found	High	Peak Found	Not Found	Not Found	Not Found	Not Found	Not Found	Not Found	Peak Found	Not Found	Not Found	Peak Found	Not Found	Not Found	n/a	n/a	High	n/a	n/a	n/a	n/a	n/a			20
High	[K].LSAKDIWNTDLK.[A]	1xGG [K4]	0.000209966	0.00046156	1	1	2	P06786	P06786 [1149-1160]	1	1517.8	1.185	0.999855	0.641545	107.45	807205	1.06973e+06	93.46	78.76	Light	Not Found	Not Found	Peak Found	High	High	Peak Found	Peak Found	Not Found	Not Found	Not Found	Peak Found	Peak Found	Peak Found	Peak Found	Peak Found	Not Found	n/a	n/a	n/a	High	High	Medium	n/a	n/a				28	22
High	[K].DIWNTDLKAFEVGYQEFLQR.[D]	1xGG [K8]	0.00110655	0.000566562	1	1	1	P06786	P06786 [1153-1172]	1	2586.26									Light	Not Found	Not Found	Not Found	Not Found	High	Not Found	Not Found	Not Found	Not Found	Not Found	Not Found	Not Found	Not Found	Not Found	Not Found	Not Found	n/a	n/a	n/a	n/a	High	n/a	n/a	n/a					26
High	[R].EASADQILKNAEIQAIK.[K]	1xGG [K9]	0.000468076	0.00046156	1	1	1	P06786	P06786 [483-499]	1	1956.04	1.253	0.928309	0.650456	0	606521	760014			Light	Not Found	Not Found	High	Not Found	Not Found	Not Found	Not Found	Not Found	Not Found	Not Found	Peak Found	Not Found	Not Found	Not Found	Not Found	Not Found	n/a	n/a	High	n/a	n/a	n/a	n/a	n/a			24
High	[K].DYIDLAFSKK.[K]	1xGG [K10]	0.0762586	0.00821507	1	1	1	P06786	P06786 [636-645]	1	1313.67	0.01	8.72433e-17			105686				Light	Not Found	Not Found	High	Not Found	Not Found	Not Found	Not Found	Not Found	Not Found	Not Found	Not Found	Not Found	Not Found	Not Found	Not Found	Not Found	n/a	n/a	High	n/a	n/a	n/a	n/a	n/a			9
High	[K].IFHPADDPLYKYIQEDEK.[T]	1xGG [K11]	0.00399108	0.00122257	1	1	1	P06786	P06786 [794-811]	1	2335.12	0.655	0.822019	0.478447	39.44	707914	463421	80.54	108.09	Light	Not Found	Not Found	High	Peak Found	Not Found	Not Found	Not Found	Not Found	Not Found	Not Found	Peak Found	Peak Found	Not Found	Not Found	Not Found	Not Found	n/a	n/a	High	n/a	n/a	n/a	n/a	n/a			18
High	[R].EVSDGSGEINIQQFAALLSK.[-]	1xGG [K20]	0.0442978	0.00512666	1	1	1	P06787	P06787 [128-147]	0	2220.11									Light	Not Found	Not Found	Not Found	Not Found	High	Not Found	Not Found	Not Found	Not Found	Not Found	Not Found	Not Found	Not Found	Not Found	Not Found	Not Found	n/a	n/a	n/a	n/a	High	n/a	n/a	n/a					8
High	[K].SNDSEQELLEAFKVFDK.[N]	1xGG [K13]	1.23971e-05	0.00046156	1	1	2	P06787	P06787 [79-95]	1	2113.01	1.396	0.860948	0.435384	91.94	286738	400355	111.25	87.25	Light	Not Found	Not Found	High	High	Not Found	Not Found	Not Found	Not Found	Not Found	Not Found	Peak Found	Peak Found	Not Found	Not Found	Not Found	Not Found	n/a	n/a	High	High	n/a	n/a	n/a	n/a			43	5
High	[R].FTCLDASIAIKPVFER.[F]	1xCarbamidomethyl [C3]; 1xGG [K11]	0.00143441	0.000566562	1	1	2	P06839	P06839 [437-452]	0	1981.02	0.895	0.999855	0.883625	105.35	535738	479346	105.97	128.32	Light	Not Found	Not Found	Not Found	Not Found	High	High	Peak Found	Not Found	Not Found	Not Found	Peak Found	Not Found	Peak Found	Peak Found	Not Found	Not Found	n/a	n/a	n/a	n/a	High	High	n/a	n/a					23
High	[K].SFLPMIITKGSDQVAISSR.[F]	1xOxidation [M5]; 1xGG [K9]	0.000380254	0.00046156	1	1	1	P06839	P06839 [491-509]	1	2180.14	1.027	0.999855	0.867377	128.88	962189	721181	131.89	138.64	Light	Not Found	Not Found	Not Found	Not Found	Peak Found	Peak Found	High	Not Found	Not Found	Not Found	Not Found	Not Found	Peak Found	Peak Found	Peak Found	Peak Found	n/a	n/a	n/a	n/a	Low	n/a	High	n/a					1
High	[R].GKVSEGIDFDHQYGR.[T]	1xGG [K2]	4.35057e-06	0.00046156	1	1	2	P06839	P06839 [604-618]	1	1821.85	1.986	0.301051	0.109193	145.67	88043.6	86159.3	171.24	217.5	Light	Not Found	Peak Found	High	Peak Found	Peak Found	Not Found	Not Found	Not Found	Peak Found	Not Found	Peak Found	Peak Found	Peak Found	Peak Found	Not Found	Not Found	n/a	n/a	High	n/a	n/a	n/a	n/a	n/a			48
High	[R].TKELGYQEDFR.[G]	1xGG [K2]	0.00157956	0.000566562	1	1	1	P06839	P06839 [94-104]	1	1499.71	1.619	0.589737	0.378479	105.39	522538	846127	139.27	137.04	Light	Not Found	High	Peak Found	Not Found	Not Found	Not Found	Not Found	Not Found	Not Found	Peak Found	Not Found	Not Found	Not Found	Not Found	Peak Found	Not Found	n/a	High	Low	n/a	n/a	n/a	n/a	n/a		20	7
High	[R].GQVIEILLQSNKTAHLR.[G]	1xGG [K12]	0.0280725	0.00277132	1	1	3	P06844	P06844 [38-54]	1	2034.15	0.691	0.870141	0.574202	59.82	930101	1.04903e+06	105.45	76.76	Light	Not Found	Not Found	Not Found	Not Found	High	High	High	Not Found	Not Found	Not Found	Not Found	Not Found	Peak Found	Peak Found	Peak Found	Not Found	n/a	n/a	n/a	n/a	High	High	High	n/a					11
High	[K].NAKDQDASAGVASGTGNPGAGGEDDLK.[K]	1xGG [K3]	2.8084e-07	0.00046156	1	1	1	P06844	P06844 [90-116]	1	2616.18	0.501	0.397765	0.225273	39.77	986399	494106	91.36	130.65	Light	Not Found	High	Peak Found	Not Found	Not Found	Not Found	Not Found	Not Found	Not Found	Peak Found	Peak Found	Peak Found	Not Found	Not Found	Not Found	Not Found	n/a	High	Low	n/a	n/a	n/a	n/a	n/a		54	4
High	[K].NAKDQDASAGVASGTGNPGAGGEDDLKK.[A]	1xGG [K3]	0.000350442	0.00046156	1	1	1	P06844	P06844 [90-117]	2	2744.27	100	8.72433e-17				61304.7		156.23	Light	Not Found	Not Found	High	Not Found	Not Found	Not Found	Not Found	Not Found	Not Found	Peak Found	Peak Found	Not Found	Not Found	Peak Found	Peak Found	Not Found	n/a	n/a	High	n/a	n/a	n/a	n/a	n/a			40
High	[K].DQDASAGVASGTGNPGAGGEDDLKK.[A]	1xGG [K]	2.79233e-10	0.00046156	1	1	8	P06844	P06844 [93-117]	1	2431.1	1.28	0.927612	0.545068	88.36	276269	353644	72.25	78.93	Light	Not Found	Peak Found	High	High	High	High	Peak Found	Not Found	Not Found	Peak Found	Peak Found	Peak Found	Peak Found	Peak Found	Peak Found	Not Found	n/a	n/a	High	High	High	High	n/a	n/a			56	35	26
High	[K].KNPNWLEEYHPK.[L]	1xGG [K1]	0.0323623	0.00374794	1	1	1	P07149	P07149 [557-568]	1	1668.81	0.674	0.782286	0.428434	50.38	76332	74985.9	102.05	121.26	Light	Not Found	Not Found	High	Peak Found	Not Found	Not Found	Peak Found	Not Found	Not Found	Not Found	Peak Found	Peak Found	Not Found	Not Found	Not Found	Not Found	n/a	n/a	High	Low	n/a	n/a	n/a	n/a			17	2
High	[K].YLGLKPGSIDAISQVINIAK.[A]	1xGG [K5]	1.51552e-06	0.00046156	1	1	1	P07149	P07149 [702-721]	0	2214.25	100	8.72433e-17				7.38378e+06		155.49	Light	Not Found	Not Found	Not Found	Not Found	Not Found	Not Found	High	Not Found	Peak Found	Not Found	Not Found	Not Found	Not Found	Peak Found	Peak Found	Not Found	n/a	n/a	n/a	n/a	n/a	n/a	High	n/a
High	[K].CIAACTGVPDDKWEQTYK.[K]	2xCarbamidomethyl [C1; C5]; 1xGG [K12]	0.0126115	0.00177697	1	1	1	P07149	P07149 [820-837]	1	2256.01	0.108	4.35946e-06	3.40148e-05	7.93	1.94661e+06	209870		138.2	Light	Not Found	Not Found	High	Not Found	Not Found	Not Found	Not Found	Not Found	Not Found	Not Found	Peak Found	Peak Found	Not Found	Not Found	Not Found	Not Found	n/a	n/a	High	n/a	n/a	n/a	n/a	n/a			16
High	[K].EFDETIFNLPKNK.[L]	1xGG [K13]	0.0549925	0.00617	1	1	1	P07149	P07149 [867-879]	1	1708.85	2.178	0.237016	0.138097	121.1	298032	649003	104.98		Light	Not Found	Not Found	High	Peak Found	Not Found	Peak Found	Not Found	Peak Found	Not Found	Not Found	Peak Found	Not Found	Not Found	Not Found	Not Found	Not Found	n/a	n/a	High	n/a	n/a	n/a	n/a	n/a			13
High	[K].APYNISSLASEYALKAVQDSNLK.[K]	1xGG [K15]	4.86324e-06	0.00046156	1	1	1	P07172	P07172 [257-279]	1	2596.33	0.01	8.72433e-17			133185		99.44		Light	Not Found	Not Found	Not Found	Not Found	High	Peak Found	Not Found	Not Found	Not Found	Not Found	Not Found	Not Found	Not Found	Not Found	Not Found	Not Found	n/a	n/a	n/a	n/a	High	n/a	n/a	n/a					58
High	[K].DSKTNQLVPEVLEYNVR.[F]	1xGG [K3]	0.00586816	0.0016465	1	1	1	P07244	P07244 [286-302]	1	2118.08	0.876	0.999855	0.871083	0	1.34123e+06	1.17478e+06			Light	Not Found	Not Found	High	Not Found	Not Found	Not Found	Not Found	Not Found	Not Found	Not Found	Peak Found	Not Found	Not Found	Not Found	Not Found	Not Found	n/a	n/a	High	n/a	n/a	n/a	n/a	n/a			13
High	[R].SAVTVVVAAGGYPESYAKGDK.[I]	1xGG [K]	0.000116783	0.00046156	1	1	2	P07244	P07244 [345-365]	1	2183.1	2.131	0.291577	0.14913	85.25	385826	589874	64.82	68.26	Light	Not Found	Not Found	Peak Found	High	Peak Found	Not Found	Not Found	Peak Found	Not Found	Not Found	Peak Found	Peak Found	Not Found	Not Found	Not Found	Not Found	n/a	n/a	n/a	High	n/a	n/a	n/a	n/a				27
High	[K].VAITYADSGVSVDNGNNLVQTIKEMVR.[S]	1xGG [K23]	0.0018457	0.000566562	1	1	1	P07244	P07244 [448-474]	1	3007.52	1.131	0.999855	0.712698	41.4	868358	981969	22.69	44.11	Light	Not Found	Not Found	Not Found	Not Found	Not Found	High	Peak Found	Not Found	Not Found	Not Found	Not Found	Not Found	Not Found	Peak Found	Peak Found	Not Found	n/a	n/a	n/a	n/a	n/a	High	n/a	n/a
High	[K].IIQHVALPWDAPCPWDESKTLGEGILEPTK.[I]	1xCarbamidomethyl [C13]; 1xGG [K19]	3.77803e-06	0.00046156	1	1	2	P07244	P07244 [648-677]	1	3514.77	0.56	0.483939	0.323962	41.77	412214	115512	108.44	118.33	Light	Not Found	Not Found	Peak Found	Not Found	Not Found	High	High	Not Found	Not Found	Not Found	Not Found	Peak Found	Not Found	Peak Found	Not Found	Not Found	n/a	n/a	n/a	n/a	n/a	High	High	n/a
High	[R].LASTKAQPTEVSSILEER.[I]	1xGG [K5]	0.00373344	0.00107287	1	1	1	P07251	P07251 [35-52]	1	2073.08									Light	Not Found	Not Found	High	Not Found	Not Found	Not Found	Not Found	Not Found	Not Found	Not Found	Not Found	Not Found	Not Found	Not Found	Not Found	Not Found	n/a	n/a	High	n/a	n/a	n/a	n/a	n/a			28
High	[R].LTQLLKQNQYSPLATEEQVPLIYAGVNGHLDGIELSR.[I]	1xGG [K6]	8.68309e-07	0.00046156	1	1	1	P07251	P07251 [461-497]	1	4222.21	0.959	0.999855	0.983394	49.97	2.21114e+06	2.12043e+06	64.78	72.87	Light	Not Found	Not Found	Not Found	Not Found	Not Found	High	Peak Found	Not Found	Not Found	Not Found	Not Found	Not Found	Not Found	Peak Found	Peak Found	Not Found	n/a	n/a	n/a	n/a	n/a	High	n/a	n/a
High	[K].LQLGQLYESGNPVNDANLLGAEVLIKGSK.[L]	1xGG [K]	4.04099e-07	0.00046156	1	1	3	P07256	P07256 [372-400]	1	3154.67	0.59	0.570436	0.375096	16.66	350528	206962	43.39		Light	Not Found	Not Found	Not Found	Not Found	High	High	Peak Found	Not Found	Not Found	Not Found	Not Found	Not Found	Peak Found	Not Found	Not Found	Not Found	n/a	n/a	n/a	n/a	High	High	n/a	n/a					49
High	[R].ITLADHDPVPYVNPMKTNLVAQVTTK.[K]	1xGG [K16]	1.27709e-05	0.00046156	1	1	1	P07258	P07258 [145-170]	1	2979.56	0.883	0.999855	0.883021	111.79	300636	1.91743e+06	149.12	88.35	Light	Not Found	Not Found	Not Found	Not Found	Peak Found	High	Peak Found	Not Found	Not Found	Not Found	Not Found	Peak Found	Peak Found	Peak Found	Not Found	Not Found	n/a	n/a	n/a	n/a	n/a	High	n/a	n/a
High	[K].ANVALIDCGVKENIIR.[C]	1xCarbamidomethyl [C8]; 1xGG [K11]	8.24325e-07	0.00046156	1	1	3	P07258	P07258 [184-199]	1	1899.01	0.866	0.999855	0.853914	77.92	1.70655e+06	1.24489e+06	99.52	104.81	Light	Not Found	Not Found	High	High	High	Peak Found	Not Found	Not Found	Not Found	Not Found	Peak Found	Peak Found	Peak Found	Peak Found	Not Found	Not Found	n/a	n/a	High	High	High	n/a	n/a	n/a			53	31	17
High	[K].GGPLDTAILFDKFFDNIEK.[Y]	1xGG [K12]	4.04099e-07	0.00046156	1	1	3	P07258	P07258 [354-372]	1	2254.14	1.047	0.999855	0.873713	57.23	4.98013e+06	4.99979e+06	66.79	37.59	Light	Not Found	Not Found	Not Found	Peak Found	High	High	High	Not Found	Not Found	Not Found	Not Found	Peak Found	Peak Found	Peak Found	Peak Found	Peak Found	n/a	n/a	n/a	Low	High	High	High	n/a				17	33
High	[K].YQLQSQAKSSISLK.[V]	1xGG [K8]	0.0170014	0.0022293	1	1	2	P07258	P07258 [373-386]	1	1694.91	1.08	0.999855	0.79275	47.43	308651	335897	29.79	49.68	Light	Not Found	Not Found	Peak Found	High	High	Peak Found	Not Found	Not Found	Not Found	Not Found	Peak Found	Peak Found	Peak Found	Peak Found	Peak Found	Not Found	n/a	n/a	n/a	High	High	n/a	n/a	n/a				8	17
High	[K].SSISLKVTYSTDK.[S]	1xGG [K6]	5.94132e-05	0.00046156	1	1	3	P07258	P07258 [381-393]	1	1542.8	1.138	0.999855	0.776642	106.07	388878	475114	91.42	94.32	Light	Not Found	Not Found	High	Peak Found	Peak Found	High	Not Found	Not Found	Not Found	Not Found	Peak Found	Peak Found	Peak Found	Peak Found	Not Found	Not Found	n/a	n/a	High	Low	n/a	High	n/a	n/a			23	8
High	[K].ITGPYNIQFIAKDNEIK.[V]	1xGG [K12]	2.72621e-07	0.00046156	1	1	1	P07259	P07259 [1242-1258]	1	2078.09	0.705	0.923902	0.583795	28.89	199357	192196	51.11	65.99	Light	Not Found	Not Found	Not Found	High	Peak Found	Not Found	Peak Found	Not Found	Not Found	Not Found	Not Found	Peak Found	Peak Found	Not Found	Not Found	Not Found	n/a	n/a	n/a	High	n/a	n/a	n/a	n/a				53
High	[K].DNEIKVIECNVR.[A]	1xCarbamidomethyl [C9]; 1xGG [K5]	0.00591182	0.0016465	1	1	1	P07259	P07259 [1254-1265]	1	1602.79	0.226	2.31144e-05	0.0241291	18.35	3.45232e+06	780275		130.73	Light	Not Found	High	Not Found	Not Found	Not Found	Not Found	Not Found	Not Found	Not Found	Peak Found	Peak Found	Not Found	Not Found	Not Found	Not Found	Not Found	n/a	High	n/a	n/a	n/a	n/a	n/a	n/a		32
High	[R].SAFDVPEWVDPNVQNLVSKVSINEPK.[L]	1xGG [K]	0.0456404	0.00521044	1	1	2	P07259	P07259 [180-205]	1	3025.53	1.105	0.999855	0.81861	74.21	383993	443160	59.71	52.17	Light	Not Found	Not Found	Not Found	Not Found	High	High	Peak Found	Not Found	Not Found	Not Found	Not Found	Not Found	Peak Found	Peak Found	Peak Found	Not Found	n/a	n/a	n/a	n/a	High	High	n/a	n/a					18
High	[K].YTQVLKPIAFPGGLLEDNVK.[A]	1xGG [K6]	0.00104282	0.000566562	1	1	1	P07259	P07259 [412-431]	0	2316.26	0.753	0.987695	0.672723	31.83	223992	168611	79.72	74.79	Light	Not Found	Not Found	Not Found	Not Found	Peak Found	High	Not Found	Not Found	Not Found	Not Found	Not Found	Not Found	Peak Found	Peak Found	Not Found	Not Found	n/a	n/a	n/a	n/a	n/a	High	n/a	n/a
High	[K].EEGIYTILINPNIATIQTSKGLADK.[V]	1xGG [K20]	0.0236316	0.00266465	1	1	1	P07259	P07259 [470-494]	1	2816.5	0.639	0.6974	0.462318	5.54	324303	207344		12.86	Light	Not Found	Not Found	Not Found	Not Found	High	Not Found	Not Found	Not Found	Not Found	Not Found	Not Found	Not Found	Peak Found	Peak Found	Not Found	Not Found	n/a	n/a	n/a	n/a	High	n/a	n/a	n/a					12
High	[K].GGKWSFQLR.[G]	1xGG [K3]	0.00201746	0.000566562	1	1	2	P07260	P07260 [112-120]	1	1192.62	0.995	0.999855	0.946355	133.01	938309	1.186e+06	132.15	129.71	Light	Not Found	Not Found	Not Found	Peak Found	High	Peak Found	High	Not Found	Not Found	Not Found	Not Found	Peak Found	Peak Found	Peak Found	Peak Found	Peak Found	n/a	n/a	n/a	n/a	High	Medium	High	n/a					37
High	[R].GKGADIDELWLR.[T]	1xGG [K2]	0.000186446	0.00046156	1	1	1	P07260	P07260 [121-132]	1	1486.76	0.886	0.999855	0.910294	107.77	242798	215153	177.08	178.49	Light	Not Found	Not Found	High	Peak Found	Peak Found	Peak Found	Peak Found	Not Found	Not Found	Not Found	Peak Found	Peak Found	Peak Found	Peak Found	Peak Found	Not Found	n/a	n/a	High	n/a	n/a	n/a	n/a	n/a			25
High	[K].GGNKFALWTK.[S]	1xGG [K4]	0.0104694	0.00177697	1	1	2	P07260	P07260 [159-168]	1	1235.65	1.689	0.601209	0.215655	135.99	140227	167805	136.59	130.5	Light	Not Found	Not Found	Not Found	Peak Found	High	Peak Found	High	Not Found	Not Found	Not Found	Not Found	Not Found	Peak Found	Peak Found	Peak Found	Not Found	n/a	n/a	n/a	n/a	High	n/a	High	n/a					9
High	[K].KFEENVSVDDTTATPK.[T]	1xGG [K1]	0.000673273	0.00046156	1	1	1	P07260	P07260 [9-24]	1	1894.9	1.442	0.697802	0.471927	140.18	173582	263676	186.51	150.38	Light	Not Found	High	Peak Found	Not Found	Peak Found	Peak Found	Peak Found	Not Found	Not Found	Peak Found	Peak Found	Not Found	Peak Found	Not Found	Not Found	Not Found	n/a	High	n/a	n/a	n/a	n/a	n/a	n/a		25
High	[R].NDVRPEWEDEANAKGGK.[W]	1xGG [K]	0.00540868	0.00152249	1	1	3	P07260	P07260 [98-114]	1	2028.94	0.91	0.999855	0.918847	60.42	1.69816e+06	1.54505e+06	123.81	121.97	Light	Not Found	High	High	Not Found	Not Found	Not Found	Not Found	Not Found	Not Found	Peak Found	Peak Found	Not Found	Not Found	Not Found	Not Found	Not Found	n/a	High	High	n/a	n/a	n/a	n/a	n/a		22	18
High	[K].RVTISGSGNVAQYAALKVIELGGTVVSLSDSK.[G]	1xGG [K17]	1.14246e-05	0.00046156	1	1	2	P07262	P07262 [219-250]	2	3333.8	0.846	0.920899	0.713648	11.83	1.71621e+07	1.52555e+07	7.47	86.11	Light	Not Found	Not Found	Not Found	Not Found	Not Found	Not Found	High	High	Not Found	Not Found	Not Found	Not Found	Peak Found	Not Found	Peak Found	Peak Found	n/a	n/a	n/a	n/a	n/a	n/a	High	High
High	[R].VTISGSGNVAQYAALKVIELGGTVVSLSDSK.[G]	1xGG [K16]	1.31559e-05	0.00046156	1	1	2	P07262	P07262 [220-250]	1	3177.7	0.01	8.72433e-17			1.48012e+06		113.95		Light	Not Found	Peak Found	Not Found	Not Found	Not Found	Peak Found	High	High	Not Found	Not Found	Not Found	Not Found	Not Found	Not Found	Not Found	Not Found	n/a	n/a	n/a	n/a	n/a	n/a	High	High
High	[K].GCIISETGITSEQVADISSAKVNFK.[S]	1xCarbamidomethyl [C2]; 1xGG [K25]	0.000151446	0.00046156	1	1	1	P07262	P07262 [251-275]	1	2768.38	1.313	0.923086	0.511522	103.18	459040	324584	67.07	145.93	Light	Not Found	Not Found	Not Found	Peak Found	High	Peak Found	Not Found	Not Found	Not Found	Peak Found	Not Found	Peak Found	Peak Found	Peak Found	Not Found	Not Found	n/a	n/a	n/a	Low	High	n/a	n/a	n/a				8	31
High	[K].VQYIAGARPWTHVQKVDIALPCATQNEVSGEEAK.[A]	1xCarbamidomethyl [C22]; 1xGG [K15]	0.00722211	0.00177169	1	1	1	P07262	P07262 [292-325]	1	3879.94	1.47	0.694373	0.452245	37.03	223121	327938	36.61	43.78	Light	Not Found	Not Found	Not Found	Not Found	High	Peak Found	Not Found	Not Found	Not Found	Not Found	Not Found	Not Found	Peak Found	Peak Found	Not Found	Not Found	n/a	n/a	n/a	n/a	High	n/a	n/a	n/a					23
High	[K].VDIALPCATQNEVSGEEAKALVAQGVK.[F]	1xCarbamidomethyl [C7]; 1xGG [K]	5.95212e-09	0.00046156	1	1	7	P07262	P07262 [307-333]	1	2911.48	1.06	0.999855	0.837689	75.88	2.97858e+06	3.45638e+06	112.29	111.89	Light	Not Found	Not Found	High	High	High	High	High	Peak Found	Not Found	Not Found	Peak Found	Peak Found	Peak Found	Peak Found	Peak Found	Peak Found	n/a	n/a	High	High	High	High	High	n/a			42	14	16
High	[K].ALVAQGVKFIAEGSNMGSTPEAIAVFETAR.[S]	1xGG [K8]	9.09892e-11	0.00046156	1	1	5	P07262	P07262 [326-355]	1	3178.62	1.02	0.999855	0.937422	133.44	1.7178e+06	1.96197e+06	119.27	120.1	Light	Not Found	Not Found	Not Found	Peak Found	High	High	High	Peak Found	Not Found	Not Found	Not Found	Peak Found	Peak Found	Peak Found	Peak Found	Peak Found	n/a	n/a	n/a	n/a	High	High	High	n/a					94
High	[K].ALVAQGVKFIAEGSNMGSTPEAIAVFETAR.[S]	1xOxidation [M16]; 1xGG [K8]	1.2892e-09	0.00046156	1	1	20	P07262	P07262 [326-355]	1	3194.62	1.731	0.120478	0.222698	146.75	4.45849e+06	6.17458e+06	135.21	125.1	Light	Not Found	Not Found	Peak Found	Peak Found	High	High	High	Peak Found	Not Found	Not Found	Peak Found	Peak Found	Peak Found	Peak Found	Peak Found	Not Found	n/a	n/a	n/a	n/a	High	High	High	n/a					34
High	[R].STATGPSEAVWYGPPKAANLGGVAVSGLEMAQNSQR.[I]	1xGG [K16]	5.27948e-07	0.00046156	1	1	8	P07262	P07262 [356-391]	1	3715.81	0.971	0.999855	1	132.11	2.9803e+07	2.82404e+07	124.26	121.98	Light	Not Found	Not Found	Not Found	Not Found	High	High	High	High	Not Found	Not Found	Not Found	Not Found	Peak Found	Peak Found	Peak Found	Peak Found	n/a	n/a	n/a	n/a	High	High	High	High					57
High	[R].STATGPSEAVWYGPPKAANLGGVAVSGLEMAQNSQR.[I]	1xOxidation [M30]; 1xGG [K16]	1.78538e-07	0.00046156	1	1	23	P07262	P07262 [356-391]	1	3731.81	1.303	0.591981	0.535054	129.66	6.34825e+07	1.51854e+08	100.19	71.48	Light	Not Found	Not Found	Not Found	Not Found	High	High	High	Peak Found	Not Found	Not Found	Not Found	Not Found	Peak Found	Peak Found	Peak Found	Not Found	n/a	n/a	n/a	n/a	High	High	High	Medium					56
High	[K].VLPSLVKGANIASFIK.[V]	1xGG [K7]	4.28514e-05	0.00046156	1	1	3	P07262	P07262 [427-442]	1	1771.05	1.089	0.999855	0.808857	73.63	2.81548e+07	3.19649e+07	91.23	90.42	Light	Not Found	Not Found	Not Found	Not Found	Not Found	Peak Found	High	High	Not Found	Not Found	Not Found	Not Found	Not Found	Peak Found	Peak Found	Peak Found	n/a	n/a	n/a	n/a	n/a	n/a	High	High
High	[R].VTWENDKGEQEVAQGYR.[V]	1xGG [K7]	0.000939993	0.000566562	1	1	2	P07262	P07262 [47-63]	1	2122.98	2.085	0.252823	0.100105	153.81	614823	1.21831e+06	183.19	158.87	Light	Not Found	High	High	Peak Found	Not Found	Peak Found	Not Found	Not Found	Not Found	Peak Found	Peak Found	Peak Found	Not Found	Not Found	Not Found	Not Found	n/a	High	High	Low	n/a	Low	n/a	n/a		27	17	9
High	[K].NSLTGLDMGGGKGGLCVDLK.[G]	1xCarbamidomethyl [C16]; 1xGG [K20]	1.53764e-05	0.00046156	1	1	1	P07262	P07262 [99-118]	1	2106.03	0.01	8.72433e-17			124957		32.06		Light	Not Found	Peak Found	Peak Found	High	Not Found	Peak Found	Not Found	Not Found	Not Found	Not Found	Not Found	Not Found	Not Found	Not Found	Not Found	Not Found	n/a	n/a	n/a	High	n/a	n/a	n/a	n/a				30
High	[RK].KVLPIVSVPER.[I]	1xGG [K1]	0.0506646	0.00573224	2	2	1	P07262; P39708	P07262 [31-41]; P39708 [32-42]	1	1350.81	1.111	0.999855	0.765882	50.55	90757.7	93207.1	40.38	37.6	Light	Not Found	Not Found	Peak Found	High	Peak Found	Peak Found	Not Found	Not Found	Not Found	Not Found	Peak Found	Peak Found	Peak Found	Not Found	Not Found	Not Found	n/a	n/a	Medium	High	n/a	n/a	n/a	n/a			14	18
High	[R].VSLKENPSISVPR.[E]	1xGG [K4]	0.0056129	0.00152249	1	1	1	P07266	P07266 [211-223]	1	1539.85	1.018	0.999855	0.919152	78.57	67282.2	65900.2	59.55	68.23	Light	Not Found	Not Found	Peak Found	High	Not Found	Peak Found	Not Found	Not Found	Not Found	Not Found	Peak Found	Peak Found	Not Found	Not Found	Not Found	Not Found	n/a	n/a	n/a	High	n/a	n/a	n/a	n/a				12
High	[K].DTENGGEATFGGIDESKFK.[G]	1xGG [K]	0.00449374	0.00122257	1	1	2	P07267	P07267 [238-256]	1	2115.95	0.01	8.72433e-17			467570		150.17		Light	Not Found	Peak Found	High	Peak Found	Not Found	Not Found	Not Found	Not Found	Not Found	Not Found	Not Found	Not Found	Not Found	Not Found	Not Found	Not Found	n/a	Medium	High	n/a	n/a	n/a	n/a	n/a		12	29
High	[K].YLTQFEKANPEVVFSR.[E]	1xGG [K7]	0.0341022	0.0039981	1	1	1	P07267	P07267 [54-69]	1	2042.03	0.627	0.720578	0.462598	9.17	1.07056e+06	670900	63.1	11.75	Light	Not Found	Not Found	Not Found	Peak Found	High	Peak Found	Not Found	Not Found	Not Found	Not Found	Not Found	Peak Found	Peak Found	Not Found	Not Found	Not Found	n/a	n/a	n/a	Low	High	Low	n/a	n/a				54	10
High	[K].NDGVDTAIYHHKLR.[D]	1xGG [K12]	0.00062052	0.00046156	1	1	1	P07273	P07273 [136-149]	1	1752.88	1.059	0.999855	0.841179	0	180919	191550			Light	Not Found	Not Found	High	Not Found	Not Found	Not Found	Not Found	Not Found	Not Found	Not Found	Peak Found	Not Found	Not Found	Not Found	Not Found	Not Found	n/a	n/a	High	n/a	n/a	n/a	n/a	n/a			23
High	[K].EFVPTEKLLR.[E]	1xGG [K7]	0.0144241	0.00189078	1	1	1	P07273	P07273 [33-42]	1	1345.75	2.005	0.316899	0.104545	130.68	60014.3	145560	134.08	108.46	Light	Not Found	Not Found	High	Not Found	Peak Found	Not Found	Not Found	Not Found	Not Found	Not Found	Peak Found	Not Found	Peak Found	Peak Found	Not Found	Not Found	n/a	n/a	High	n/a	n/a	n/a	n/a	n/a			11
High	[K].VIIFGEHSAVYNKPAVAASVSALR.[T]	1xGG [K13]	7.26051e-05	0.00046156	1	1	2	P07277	P07277 [13-36]	0	2613.41	0.702	0.910828	0.562899	46.46	745005	522623	125.13	131.84	Light	Not Found	Not Found	Not Found	Not Found	Not Found	Peak Found	High	Not Found	Not Found	Not Found	Not Found	Not Found	Not Found	Peak Found	Peak Found	Not Found	n/a	n/a	n/a	n/a	n/a	n/a	High	n/a
High	[K].VLQALEKIGIVEISPK.[G]	1xGG [K7]	6.21979e-08	0.00046156	1	2	3	P07280	P07280 [104-119]	1	1851.09	0.16	4.39176e-05	0.00528821	3.44	3.03884e+06	485564	82.21	142.41	Light	Not Found	Not Found	Not Found	Not Found	High	High	Not Found	Not Found	Not Found	Not Found	Not Found	Peak Found	Peak Found	Peak Found	Peak Found	Not Found	n/a	n/a	n/a	n/a	High	High	n/a	n/a					57
High	[R].QGKLEVPGYVDIVK.[T]	1xGG [K3]	0.0125178	0.00177697	1	2	1	P07280	P07280 [25-38]	1	1658.91	2.491	0.136981	0.109687	177.6	727473	467096	139.37	165.38	Light	Not Found	Not Found	High	Not Found	Not Found	Peak Found	Not Found	Not Found	Not Found	Not Found	Peak Found	Peak Found	Not Found	Peak Found	Peak Found	Not Found	n/a	n/a	High	n/a	n/a	n/a	n/a	n/a			13
High	[K].LEVPGYVDIVKTSSGNEMPPQDAEGWFYK.[R]	1xGG [K11]	0.0101626	0.00177697	1	2	2	P07280	P07280 [28-56]	1	3370.59	0.887	0.999855	0.842352	7.47	2.67364e+06	2.37085e+06	41.53	3.43	Light	Not Found	Not Found	Not Found	Peak Found	Peak Found	High	Not Found	Not Found	Not Found	Not Found	Not Found	Peak Found	Peak Found	Peak Found	Not Found	Not Found	n/a	n/a	n/a	Low	n/a	High	n/a	n/a				9
High	[K].LEVPGYVDIVKTSSGNEMPPQDAEGWFYK.[R]	1xOxidation [M18]; 1xGG [K11]	2.2632e-06	0.00046156	1	2	4	P07280	P07280 [28-56]	1	3386.59	0.759	0.820679	0.593462	21.04	3.11532e+06	2.81888e+06	20.52	23.98	Light	Not Found	Not Found	Not Found	High	High	High	Peak Found	Peak Found	Not Found	Not Found	Not Found	Peak Found	Peak Found	Peak Found	Peak Found	Peak Found	n/a	n/a	n/a	High	High	High	Medium	n/a				33	43
High	[K].TSSGNEMPPQDAEGWFYKR.[A]	1xGG [K18]	2.47333e-05	0.00046156	1	2	1	P07280	P07280 [39-57]	1	2314.02	0.982	0.999855	0.941397	60.55	883093	867502	92.78	87.23	Light	Not Found	Not Found	High	Peak Found	Not Found	Not Found	Not Found	Not Found	Not Found	Not Found	Peak Found	Peak Found	Not Found	Not Found	Not Found	Not Found	n/a	n/a	High	n/a	n/a	n/a	n/a	n/a			42
High	[R].GVRPYKHIDASGSINR.[K]	1xGG [K6]	0.00722211	0.00177169	1	2	1	P07280	P07280 [87-102]	1	1883.98	0.967	0.999855	0.989356	100.91	10164.2	9826.25	77.04	108.63	Light	Not Found	Not Found	High	Peak Found	Not Found	Not Found	Not Found	Not Found	Not Found	Not Found	Peak Found	Peak Found	Peak Found	Peak Found	Not Found	Not Found	n/a	n/a	High	n/a	n/a	n/a	n/a	n/a			14
High	[K].ELMSKTAQLSEFDEELYK.[V]	1xOxidation [M3]; 1xGG [K5]	0.00148859	0.000566562	1	1	2	P07284	P07284 [216-233]	1	2291.07	1.054	0.999855	0.848312	141.06	1.4205e+06	3.29036e+06	91.74	86.73	Light	Not Found	Peak Found	High	Peak Found	Not Found	Not Found	Not Found	Peak Found	Not Found	Peak Found	Peak Found	Not Found	Not Found	Peak Found	Not Found	Not Found	n/a	n/a	High	Low	n/a	n/a	n/a	n/a			26	6
High	[R].IVGIVSGELNNAAAKK.[Y]	1xGG [K]	0.0708095	0.00773552	1	1	2	P07284	P07284 [336-351]	1	1697.95	1.231	0.963141	0.597477	63.91	92347	115878	37.49	64.83	Light	Not Found	Not Found	Not Found	Peak Found	High	Not Found	Not Found	Not Found	Not Found	Not Found	Not Found	Peak Found	Peak Found	Peak Found	Not Found	Not Found	n/a	n/a	n/a	n/a	High	n/a	n/a	n/a					7
High	[K].KYDLEAWFPYQK.[E]	1xGG [K1]	0.0231067	0.0025775	1	1	1	P07284	P07284 [351-362]	1	1701.83	0.914	0.999855	0.946335	33.45	348434	279931	23.16	41.27	Light	Not Found	Not Found	Not Found	Peak Found	Peak Found	High	Not Found	Not Found	Not Found	Not Found	Not Found	Peak Found	Peak Found	Peak Found	Peak Found	Not Found	n/a	n/a	n/a	n/a	n/a	High	n/a	n/a
High	[K].EYKELVSCSNCTDYQSR.[N]	2xCarbamidomethyl [C8; C11]; 1xGG [K3]	0.0121502	0.00177697	1	1	1	P07284	P07284 [363-379]	1	2252.95	4.285	0.000504138	0.0156788	292.69	699781	2.99874e+06	126.16		Light	Not Found	Peak Found	High	Not Found	Not Found	Not Found	Not Found	Not Found	Not Found	Not Found	Peak Found	Not Found	Not Found	Not Found	Not Found	Not Found	n/a	n/a	High	n/a	n/a	n/a	n/a	n/a			9
High	[K].RPEPAPSFNVDPLEQPAEPSKLAK.[K]	1xGG [K21]	0.00104282	0.000566562	1	1	1	P07342	P07342 [54-77]	1	2731.4	0.27	0.0307886	0.0206364	20.93	556964	150385		125.66	Light	Not Found	Not Found	High	Not Found	Not Found	Not Found	Not Found	Not Found	Not Found	Not Found	Peak Found	Not Found	Peak Found	Not Found	Not Found	Not Found	n/a	n/a	High	n/a	n/a	n/a	n/a	n/a			27
High	[K].EFVSTKGPVLLEVEVDK.[K]	1xGG [K6]	8.17658e-05	0.00046156	1	1	1	P07342	P07342 [631-647]	1	2003.07	0.928	0.999855	0.969777	0	938005	870623			Light	Not Found	Not Found	High	Not Found	Not Found	Not Found	Not Found	Not Found	Not Found	Not Found	Peak Found	Not Found	Not Found	Not Found	Not Found	Not Found	n/a	n/a	High	n/a	n/a	n/a	n/a	n/a			33
High	[R].DTLAFEVLSIEKSYYQDGEDAYAMK.[K]	1xOxidation [M24]; 1xGG [K12]	0.00167609	0.000566562	1	1	1	P07347	P07347 [167-191]	1	3016.38	1.545	0.65919	0.299222	29.49	79614.1	122974	24.51	32.61	Light	Not Found	Not Found	Peak Found	High	Not Found	Not Found	Not Found	Not Found	Not Found	Not Found	Peak Found	Peak Found	Not Found	Not Found	Not Found	Not Found	n/a	n/a	Low	High	n/a	n/a	n/a	n/a			6	31
High	[K].SYYQDGEDAYAMKK.[V]	1xOxidation [M12]; 1xGG [K]	0.000197857	0.00046156	1	1	5	P07347	P07347 [179-192]	1	1798.76	1.023	0.999855	0.886887	120.03	225253	145784	137	156.01	Light	Not Found	High	High	Peak Found	Not Found	Not Found	Not Found	Not Found	Not Found	Peak Found	Peak Found	Peak Found	Not Found	Peak Found	Not Found	Not Found	n/a	High	High	Low	n/a	n/a	n/a	n/a		23	8	20
High	[K].LVGYVLVKMNDDPDQQNEPPNGHITSLSVMR.[T]	2xOxidation [M9; M30]; 1xGG [K8]	0.0014133	0.000566562	1	1	1	P07347	P07347 [92-122]	1	3612.74	0.666	0.778487	0.511681	17.1	310944	207217		35.55	Light	Not Found	Not Found	Not Found	Not Found	High	Not Found	Not Found	Not Found	Not Found	Not Found	Not Found	Not Found	Peak Found	Not Found	Peak Found	Not Found	n/a	n/a	n/a	n/a	High	n/a	n/a	n/a					18
High	[K].LVSEGKPGILESDDLMNSASGLTGGYGQSK.[W]	1xOxidation [M16]; 1xGG [K30]	0.0652555	0.00754574	1	1	1	P07702	P07702 [1125-1154]	0	3140.51	0.01	8.72433e-17			118576				Light	Not Found	Not Found	High	Not Found	Not Found	Not Found	Not Found	Not Found	Not Found	Not Found	Not Found	Not Found	Not Found	Not Found	Not Found	Not Found	n/a	Low	High	n/a	n/a	n/a	Low	n/a		3	27
High	[R].VTNTTSTDFPGFSKDAENEWNVEK.[F]	1xGG [K14]	4.01556e-09	0.00046156	1	1	2	P07703	P07703 [12-35]	1	2830.28	1.081	0.999855	0.801214	0	3.76063e+06	4.06467e+06			Light	Not Found	Not Found	High	High	Not Found	Not Found	Not Found	Not Found	Not Found	Not Found	Peak Found	Not Found	Not Found	Not Found	Not Found	Not Found	n/a	n/a	High	High	n/a	n/a	n/a	n/a			55	74
High	[K].AHCILGIGGDHAKFSPVSTASYR.[L]	1xCarbamidomethyl [C3]; 1xGG [K13]	0.000206871	0.00046156	1	1	1	P07703	P07703 [206-228]	1	2558.26	2.99	0.0572562	0.0206063	95.26	198472	593348	101.97	66.51	Light	Not Found	Not Found	Peak Found	Not Found	High	Peak Found	Peak Found	Not Found	Not Found	Not Found	Not Found	Not Found	Peak Found	Peak Found	Not Found	Not Found	n/a	n/a	n/a	n/a	High	n/a	n/a	n/a					25
High	[K].CFPPGVIGIDEGSDEAYVKDAR.[K]	1xCarbamidomethyl [C1]; 1xGG [K19]	2.1179e-07	0.00046156	1	1	3	P07703	P07703 [250-271]	1	2509.17	0.721	0.844259	0.644253	46.23	1.82913e+06	1.31913e+06	131.39	134.7	Light	Not Found	Not Found	High	Peak Found	Not Found	Not Found	Not Found	Not Found	Not Found	Not Found	Peak Found	Not Found	Peak Found	Not Found	Not Found	Not Found	n/a	n/a	High	Low	n/a	n/a	n/a	n/a			44	5
High	[K].DAENEWNVEKFK.[K]	1xGG [K10]	0.0109473	0.00177697	1	1	1	P07703	P07703 [26-37]	1	1622.74	4.75	0.00272183	0.00743892	178.01	197668	938936	142.43	101.18	Light	Not Found	High	Peak Found	Peak Found	Not Found	Not Found	Not Found	Not Found	Not Found	Peak Found	Peak Found	Not Found	Not Found	Not Found	Not Found	Not Found	n/a	High	n/a	n/a	n/a	n/a	n/a	n/a		22
High	[R].NHFIFNVESAGAMTPEEIFFKSVR.[I]	1xGG [K21]	2.70476e-06	0.00046156	1	1	1	P07703	P07703 [296-319]	1	2884.41	0.72	0.926648	0.624966	44.36	955393	687638	119.33	107.79	Light	Not Found	Not Found	Not Found	Not Found	Not Found	Peak Found	High	Not Found	Not Found	Not Found	Not Found	Not Found	Not Found	Peak Found	Peak Found	Not Found	n/a	n/a	n/a	n/a	n/a	Low	High	n/a
High	[R].NHFIFNVESAGAMTPEEIFFKSVR.[I]	1xOxidation [M13]; 1xGG [K21]	5.68239e-05	0.00046156	1	1	2	P07703	P07703 [296-319]	1	2900.4	0.572	0.593956	0.366666	43.19	546634	312655	146.07	159.11	Light	Not Found	Not Found	Not Found	Not Found	Peak Found	Not Found	High	Peak Found	Not Found	Not Found	Not Found	Not Found	Peak Found	Peak Found	Peak Found	Not Found	n/a	n/a	n/a	n/a	n/a	n/a	High	n/a
High	[K].NQIQKLGASYDWSR.[E]	1xGG [K5]	0.00220522	0.000566562	1	1	1	P07806	P07806 [275-288]	1	1779.88	100	8.72433e-17				148646		128.36	Light	Not Found	Not Found	Not Found	High	Not Found	Not Found	Not Found	Not Found	Not Found	Peak Found	Not Found	Peak Found	Peak Found	Not Found	Not Found	Not Found	n/a	n/a	n/a	High	n/a	n/a	n/a	n/a				23
High	[K].TTKTINNNNNIADLIESK.[D]	1xGG [K3]	1.16924e-07	0.00046156	1	1	2	P07834	P07834 [200-217]	1	2117.08	0.973	0.999855	0.974844	87.8	1.10471e+06	999508	180.18	178.98	Light	Not Found	Not Found	High	Peak Found	Peak Found	High	Peak Found	Peak Found	Not Found	Not Found	Peak Found	Peak Found	Peak Found	Peak Found	Peak Found	Peak Found	n/a	n/a	High	Low	Low	High	Low	n/a			70	21	14
High	[K].TINNNNNIADLIESKDSIISPEYLSDEIFSAINNNLPHAYFK.[N]	1xGG [K15]	0.0657422	0.00754574	1	1	1	P07834	P07834 [203-244]	1	4865.39	1.056	0.999855	0.859511	0	2.88405e+07	3.04452e+07			Light	Not Found	Not Found	Not Found	Not Found	Not Found	Not Found	Not Found	High	Not Found	Not Found	Not Found	Not Found	Not Found	Not Found	Not Found	Peak Found	n/a	n/a	n/a	n/a	n/a	n/a	n/a	High
High	[R].SELSDLGTLIKDNLK.[R]	1xGG [K11]	9.55657e-05	0.00046156	1	1	2	P07834	P07834 [257-271]	1	1759.94	0.513	0.49782	0.242753	19.06	915811	469526	107.32	148.84	Light	Not Found	Not Found	Peak Found	High	High	Not Found	Not Found	Peak Found	Not Found	Not Found	Peak Found	Peak Found	Peak Found	Peak Found	Not Found	Not Found	n/a	n/a	Low	High	High	n/a	n/a	n/a			5	13	37
High	[K].LLISENFVSPKGFNSLNLK.[L]	1xGG [K11]	2.74523e-06	0.00046156	1	1	3	P07834	P07834 [319-337]	1	2234.22	0.643	0.234073	0.272387	57.75	1.48827e+07	6.95395e+06	101.47	134.53	Light	Not Found	Not Found	Not Found	Not Found	Not Found	Peak Found	High	High	Not Found	Not Found	Not Found	Not Found	Peak Found	Peak Found	Peak Found	Peak Found	n/a	n/a	n/a	n/a	n/a	Medium	High	High
High	[K].NWYNPKFVPQR.[T]	1xGG [K6]	0.0473755	0.00530904	1	1	1	P07834	P07834 [364-374]	1	1562.79	100	8.72433e-17				206400		56.37	Light	Not Found	Not Found	Not Found	Not Found	Not Found	High	Not Found	Not Found	Not Found	Not Found	Not Found	Peak Found	Peak Found	Peak Found	Peak Found	Not Found	n/a	n/a	n/a	n/a	n/a	High	n/a	n/a
High	[R].NSSTAKTVETEDGEEDIDEYQR.[K]	1xGG [K6]	6.54354e-05	0.00046156	1	1	2	P07834	P07834 [44-65]	1	2630.13	1.328	0.788378	0.561309	118.37	215116	285713	30.54	113.65	Light	Not Found	Not Found	High	Peak Found	Not Found	Not Found	Not Found	Not Found	Not Found	Peak Found	Peak Found	Peak Found	Peak Found	Not Found	Not Found	Not Found	n/a	n/a	High	Low	n/a	n/a	n/a	n/a			31	7
High	[R].NSSTAKTVETEDGEEDIDEYQRK.[R]	1xGG [K6]	0.0142103	0.00189078	1	1	3	P07834	P07834 [44-66]	2	2758.23	1.848	0.427805	0.255798	57.26	129821	239858	39.66	63.58	Light	Not Found	Not Found	High	High	Not Found	Not Found	Not Found	Not Found	Not Found	Peak Found	Peak Found	Peak Found	Not Found	Not Found	Not Found	Not Found	n/a	n/a	High	High	n/a	n/a	n/a	n/a			7	12
High	[R].CLDIVEYKNIK.[Y]	1xCarbamidomethyl [C1]; 1xGG [K8]	0.0300289	0.00313612	1	1	2	P07834	P07834 [468-478]	1	1508.78	0.346	0.0531435	0.0536543	13.37	2.10737e+06	729317		112.52	Light	Not Found	Not Found	High	Not Found	Not Found	Not Found	Not Found	Not Found	Not Found	Not Found	Peak Found	Not Found	Peak Found	Not Found	Peak Found	Not Found	n/a	n/a	High	n/a	n/a	n/a	n/a	n/a			11
High	[R].LSDKFLVSAAADGSIR.[G]	1xGG [K4]	1.25937e-07	0.00046156	1	1	2	P07834	P07834 [640-655]	1	1763.93	1.135	0.999855	0.800646	27.72	1.42555e+06	1.61881e+06	78.42	78.9	Light	Not Found	Not Found	Peak Found	High	Peak Found	Not Found	Not Found	Not Found	Not Found	Not Found	Peak Found	Peak Found	Peak Found	Not Found	Not Found	Not Found	n/a	n/a	n/a	High	n/a	n/a	n/a	n/a				48
High	[K].DADQIWSVNFKGK.[T]	1xGG [K]	0.0773965	0.00821507	1	1	2	P07834	P07834 [712-724]	1	1621.8	1.397	0.846784	0.418567	109.85	701789	1.01522e+06	243.14	41.35	Light	Peak Found	Not Found	High	Not Found	High	Peak Found	Peak Found	Peak Found	Not Found	Not Found	Peak Found	Not Found	Peak Found	Peak Found	Peak Found	Not Found	n/a	n/a	High	n/a	High	n/a	n/a	n/a			6		5
High	[K].TLVAAVEKDGQSFLEILDFSK.[A]	1xGG [K8]	8.3047e-07	0.00046156	1	1	2	P07834	P07834 [725-745]	1	2424.27	1.158	0.999855	0.756664	0	1.20867e+06	1.39916e+06			Light	Not Found	Not Found	Not Found	Not Found	High	Not Found	Not Found	Not Found	Not Found	Not Found	Not Found	Not Found	Peak Found	Not Found	Not Found	Not Found	n/a	n/a	n/a	n/a	High	n/a	n/a	n/a					49
High	[K].DGQSFLEILDFSKASK.[I]	1xGG [K16]	0.015427	0.00214714	1	1	1	P07834	P07834 [733-748]	1	1898.95	0.967	0.999855	0.983378	32.15	588230	512454	52.6	51.49	Light	Not Found	Not Found	Not Found	Peak Found	High	Peak Found	Not Found	Not Found	Not Found	Not Found	Not Found	Peak Found	Peak Found	Peak Found	Not Found	Not Found	n/a	n/a	n/a	Medium	High	n/a	n/a	n/a				7	35
High	[K].ASKINYVSNPVNSSSSSLESISTSLGLTR.[T]	1xGG [K3]	5.23816e-06	0.00046156	1	1	3	P07834	P07834 [746-774]	1	3112.58	1.034	0.999855	0.884357	35.68	3.26872e+06	3.37833e+06	37.61	42.61	Light	Not Found	Not Found	Not Found	Not Found	High	High	High	Not Found	Not Found	Not Found	Not Found	Not Found	Not Found	Peak Found	Peak Found	Not Found	n/a	n/a	n/a	n/a	High	High	High	n/a					44
High	[R].LNQDSGMTVYQKTMSDKPHDEK.[K]	1xOxidation [M7]; 1xGG [K]	0.0045948	0.00122257	1	1	3	P08153	P08153 [126-147]	1	2682.21	1.308	0.808279	0.578629	140.49	206575	308787	139.19	130.24	Light	Not Found	Peak Found	High	Peak Found	Not Found	Peak Found	Not Found	Not Found	Not Found	Not Found	Peak Found	Peak Found	Not Found	Not Found	Not Found	Not Found	n/a	n/a	High	n/a	n/a	n/a	n/a	n/a			15
High	[R].LNQDSGMTVYQKTMSDKPHDEK.[K]	2xOxidation [M7; M14]; 1xGG [K12]	0.00292305	0.000744398	1	1	8	P08153	P08153 [126-147]	1	2698.21	0.342	0.00592899	0.106381	23.68	3.10273e+06	1.06032e+06		114.16	Light	Not Found	Not Found	High	Not Found	Not Found	Not Found	Not Found	Not Found	Not Found	Peak Found	Peak Found	Not Found	Not Found	Not Found	Not Found	Not Found	n/a	n/a	High	n/a	Low	n/a	n/a	n/a			26		2
High	[R].LNQDSGMTVYQKTMSDKPHDEK.[K]	2xOxidation [M7; M14]; 2xGG [K]	0.00889021	0.00177697	1	1	2	P08153	P08153 [126-147]	1	2812.25	0.718	0.903733	0.607914	50.67	285444	204891	199.73		Light	Peak Found	Not Found	High	Peak Found	Not Found	Not Found	Peak Found	Not Found	Not Found	Not Found	Peak Found	Not Found	Not Found	Not Found	Not Found	Not Found	Low	n/a	High	n/a	n/a	n/a	Low	n/a	6		15
High	[K].ISMADNLLSTINKSEINK.[G]	1xGG [K13]	0.00807228	0.00177697	1	1	1	P08153	P08153 [149-166]	1	2105.09	0.458	0.322161	0.196132	20.58	903695	659904	101.86	60.14	Light	Not Found	Not Found	Not Found	Peak Found	Peak Found	High	Peak Found	Not Found	Not Found	Not Found	Peak Found	Peak Found	Peak Found	Peak Found	Peak Found	Not Found	n/a	n/a	Low	Low	Low	High	n/a	n/a			6	12	12
High	[K].ISMADNLLSTINKSEINK.[G]	1xOxidation [M3]; 1xGG [K13]	0.000725107	0.00046156	1	1	3	P08153	P08153 [149-166]	1	2121.09	1.018	0.999855	0.915116	99.3	524651	727415	90.62	67.66	Light	Not Found	Peak Found	Peak Found	High	High	Peak Found	Peak Found	Peak Found	Not Found	Peak Found	Peak Found	Peak Found	Peak Found	Peak Found	Peak Found	Peak Found	n/a	n/a	n/a	High	High	n/a	n/a	n/a				17	40
High	[K].KLELELKQTQYK.[Q]	1xGG [K7]	8.17658e-05	0.00046156	1	1	2	P08153	P08153 [196-207]	2	1634.91	1.234	0.972663	0.58227	135.16	874892	991784	74.06	215.51	Light	Not Found	Not Found	High	Peak Found	Peak Found	High	Peak Found	Peak Found	Peak Found	Not Found	Peak Found	Not Found	Peak Found	Peak Found	Peak Found	Not Found	n/a	n/a	High	Low	n/a	High	n/a	n/a			21	12
High	[K].QQQLQATLENSDGPQFLSPKR.[K]	1xGG [K20]	1.47273e-08	0.00046156	1	1	2	P08153	P08153 [208-228]	1	2499.26	0.276	0.000287534	0.00676963	9.58	5.21393e+06	920194	87.09	132.05	Light	Not Found	Not Found	High	High	Peak Found	Not Found	Not Found	Not Found	Not Found	Not Found	Peak Found	Peak Found	Peak Found	Peak Found	Peak Found	Peak Found	n/a	n/a	High	High	Medium	n/a	Medium	n/a			21	65	9
High	[K].QQQLQATLENSDGPQFLSPKRK.[I]	1xGG [K]	2.7657e-06	0.00046156	1	1	7	P08153	P08153 [208-229]	2	2627.35	0.684	0.856618	0.561937	45.6	1.22564e+06	795991	89.49	78.33	Light	Not Found	Not Found	Not Found	High	High	High	Peak Found	Not Found	Not Found	Not Found	Not Found	Peak Found	Peak Found	Peak Found	Peak Found	Not Found	n/a	n/a	n/a	High	High	High	n/a	n/a				46	28
High	[K].NSSGTVGPLCFQELNEGFNDSLISPKK.[I]	1xCarbamidomethyl [C10]; 1xGG [K26]	6.79305e-06	0.00046156	1	1	1	P08153	P08153 [277-303]	1	3052.47	1.17	0.999855	0.74416	101.61	1.2733e+06	1.17162e+06	74.51	130.33	Light	Not Found	Not Found	Peak Found	Peak Found	High	Peak Found	Peak Found	Peak Found	Not Found	Not Found	Not Found	Peak Found	Peak Found	Peak Found	Peak Found	Peak Found	n/a	n/a	n/a	n/a	High	n/a	n/a	n/a					50
High	[K].NSSGTVGPLCFQELNEGFNDSLISPKKIR.[S]	1xCarbamidomethyl [C10]; 1xGG [K]; 1xLRGG [K]	0.0276553	0.00277132	1	1	2	P08153	P08153 [277-305]	2	3704.88	1.007	0.999855	0.953936	0	413336	416107			Light	Not Found	Not Found	Not Found	Not Found	Not Found	High	Not Found	Not Found	Not Found	Not Found	Not Found	Not Found	Not Found	Peak Found	Not Found	Not Found	n/a	n/a	n/a	n/a	n/a	High	n/a	n/a
High	[K].NSSGTVGPLCFQELNEGFNDSLISPKKIR.[S]	1xCarbamidomethyl [C10]; 2xGG [K26; K27]	0.0330969	0.00374794	1	1	1	P08153	P08153 [277-305]	2	3435.7	0.52	0.504232	0.259541	21.41	299820	155777	105.39	115.09	Light	Not Found	Not Found	Not Found	Not Found	High	Peak Found	Not Found	Not Found	Not Found	Not Found	Not Found	Not Found	Peak Found	Peak Found	Not Found	Not Found	n/a	n/a	n/a	n/a	High	Medium	n/a	n/a					20
High	[K].SASVDIMPTIPGSVNNTPSVNKVSLSSSYIDQYTPR.[G]	1xGG [K22]	0.0408041	0.00453986	1	1	1	P08153	P08153 [385-420]	1	3938.94									Light	Not Found	Not Found	Not Found	Not Found	High	Not Found	Not Found	Not Found	Not Found	Not Found	Not Found	Not Found	Not Found	Not Found	Not Found	Not Found	n/a	n/a	n/a	n/a	High	Low	n/a	n/a					10
High	[K].SASVDIMPTIPGSVNNTPSVNKVSLSSSYIDQYTPR.[G]	1xOxidation [M7]; 1xGG [K22]	0.0756958	0.00788952	1	1	2	P08153	P08153 [385-420]	1	3954.94	1.016	0.999855	0.91772	65.23	704980	394979	77.55	87.13	Light	Not Found	Not Found	Not Found	Not Found	High	High	Not Found	Not Found	Not Found	Not Found	Not Found	Not Found	Peak Found	Peak Found	Peak Found	Not Found	n/a	n/a	n/a	n/a	High	High	n/a	n/a					16
High	[R].GKQLHFSSISENALGINAATPHLKPPSQQAR.[H]	1xGG [K2]	4.25471e-06	0.00046156	1	1	4	P08153	P08153 [421-451]	1	3411.79	0.501	0.303221	0.305604	34.32	2.83427e+06	695002	126.33	147	Light	Not Found	Not Found	Not Found	Not Found	Not Found	High	High	Not Found	Not Found	Not Found	Not Found	Not Found	Peak Found	Peak Found	Peak Found	Not Found	n/a	n/a	n/a	n/a	Medium	High	High	n/a					12
High	[K].QLHFSSISENALGINAATPHLKPPSQQAR.[H]	1xGG [K22]	8.61288e-05	0.00046156	1	1	4	P08153	P08153 [423-451]	0	3226.67	0.773	0.695563	0.54368	84.65	8.50516e+06	6.57662e+06	90.15	85.25	Light	Not Found	Not Found	Not Found	Peak Found	Not Found	High	High	Not Found	Not Found	Not Found	Not Found	Not Found	Peak Found	Peak Found	Peak Found	Not Found	n/a	n/a	n/a	n/a	n/a	High	High	n/a
High	[R].HREGVFNDLDPNVLTKNTDNEGDDNEENEPESR.[F]	1xGG [K16]	0.0256604	0.00266465	1	1	1	P08153	P08153 [452-484]	2	3912.71	0.766	0.978271	0.682297	33.66	601010	460224	69.19	77.99	Light	Not Found	Not Found	Peak Found	High	Not Found	Not Found	Not Found	Not Found	Not Found	Not Found	Peak Found	Peak Found	Not Found	Not Found	Not Found	Not Found	n/a	n/a	n/a	High	n/a	n/a	n/a	n/a				18
High	[R].SPQFGTHIKEINTYTTNSPSK.[I]	1xGG [K9]	1.6935e-05	0.00046156	1	1	3	P08153	P08153 [505-525]	1	2464.21	0.935	0.999855	0.942199	94.9	310802	501746	176.37	164.94	Light	Not Found	Not Found	Peak Found	High	High	High	Peak Found	Not Found	Not Found	Not Found	Peak Found	Peak Found	Peak Found	Peak Found	Peak Found	Not Found	n/a	n/a	Medium	High	High	High	n/a	n/a			17	35	17
High	[K].EINTYTTNSPSKITR.[K]	1xGG [K12]	0.0809097	0.00827221	1	1	1	P08153	P08153 [514-528]	1	1838.92	0.293	0.0320671	0.026424	16.19	319683	93593.6		111.24	Light	Not Found	Not Found	High	Not Found	Not Found	Not Found	Not Found	Not Found	Not Found	Not Found	Peak Found	Not Found	Not Found	Peak Found	Not Found	Not Found	n/a	n/a	High	n/a	n/a	n/a	n/a	n/a			6
High	[K].EMPDKTFECLFPGCTK.[T]	2xCarbamidomethyl [C9; C14]; 1xOxidation [M2]; 1xGG [K5]	0.0762586	0.00821507	1	1	1	P08153	P08153 [544-559]	1	2089.9	0.563	0.658628	0.328978	12.28	245438	138216	20.86	41.03	Light	Not Found	Not Found	Peak Found	High	Not Found	Not Found	Not Found	Not Found	Not Found	Not Found	Peak Found	Peak Found	Not Found	Not Found	Not Found	Not Found	n/a	n/a	n/a	High	n/a	n/a	n/a	n/a				2
High	[K].SVKVSTFSELIGNDWQSMNFDLENNSR.[E]	1xOxidation [M18]; 1xGG [K3]	0.0123326	0.00177697	1	1	1	P08153	P08153 [85-111]	1	3247.5	0.787	0.992692	0.716129	41.36	477985	376111	105.59	102.18	Light	Not Found	Not Found	Not Found	Not Found	High	Not Found	Peak Found	Not Found	Not Found	Not Found	Not Found	Not Found	Peak Found	Not Found	Peak Found	Not Found	n/a	n/a	n/a	n/a	High	n/a	n/a	n/a					17
High	[K].ILDVGGGFQFESFKESTAVLR.[L]	1xGG [K14]	0.0987107	0.00960465	1	1	1	P08432	P08432 [280-300]	1	2414.24	5.496	0.00068113	0.00350125	188.37	209398	1.15076e+06	127.88	69.86	Light	Not Found	Not Found	Peak Found	Not Found	Peak Found	Peak Found	High	Not Found	Not Found	Not Found	Not Found	Not Found	Not Found	Peak Found	Peak Found	Not Found	n/a	n/a	n/a	n/a	n/a	n/a	High	n/a
High	[K].VAALSGNEGDASPFTDITVEGISKLLR.[E]	1xGG [K24]	8.50587e-10	0.00046156	1	1	3	P08518	P08518 [1034-1060]	1	2874.48	0.972	0.999855	0.998237	7.38	3.03038e+06	2.946e+06	65.31	52.5	Light	Not Found	Not Found	Not Found	Not Found	High	High	High	Not Found	Not Found	Not Found	Not Found	Not Found	Peak Found	Peak Found	Peak Found	Peak Found	n/a	n/a	n/a	n/a	High	High	High	n/a					83
High	[K].YELIAEESEDDSESGKVFIGR.[L]	1xGG [K16]	6.03198e-06	0.00046156	1	1	2	P08518	P08518 [149-169]	1	2487.15	2.51	0.0696127	0.122302	145.42	913927	2.2939e+06	99.03		Light	Not Found	High	Peak Found	High	Not Found	Not Found	Not Found	Not Found	Not Found	Peak Found	Not Found	Not Found	Not Found	Not Found	Not Found	Not Found	n/a	High	n/a	High	n/a	n/a	n/a	n/a		36		15
High	[R].SKNCYLSEATESDLYK.[L]	1xCarbamidomethyl [C4]; 1xGG [K2]	0.0463267	0.00521044	1	1	1	P08518	P08518 [176-191]	1	2021.91									Light	Not Found	Not Found	High	Not Found	Not Found	Not Found	Not Found	Not Found	Not Found	Not Found	Not Found	Not Found	Not Found	Not Found	Not Found	Not Found	n/a	n/a	High	n/a	n/a	n/a	n/a	n/a			18
High	[K].DILQKEFLPHITQLEGFESR.[K]	1xGG [K5]	0.0601309	0.00657703	1	1	1	P08518	P08518 [354-373]	1	2514.3	0.822	0.999855	0.798376	52.79	272554	224173	89.39	58.27	Light	Not Found	Not Found	Not Found	Peak Found	High	Not Found	Not Found	Not Found	Not Found	Not Found	Not Found	Peak Found	Peak Found	Not Found	Not Found	Not Found	n/a	n/a	n/a	n/a	High	n/a	n/a	n/a					23
High	[R].VYRPLFIVEDDESLGHKELK.[V]	1xGG [K17]	6.03198e-06	0.00046156	1	1	1	P08518	P08518 [633-652]	1	2501.3	0.596	0.586977	0.385559	4.74	350589	209012	10.59	13.66	Light	Not Found	Not Found	Peak Found	High	Not Found	Not Found	Not Found	Not Found	Not Found	Not Found	Peak Found	Peak Found	Not Found	Not Found	Not Found	Not Found	n/a	n/a	n/a	High	n/a	n/a	n/a	n/a				45
High	[R].NTYQSAMGKQAMGVFLTNYNVR.[M]	1xGG [K9]	0.0209638	0.00246156	1	1	1	P08518	P08518 [767-788]	1	2607.24	0.01	8.72433e-17			56020.5		142.27		Light	Not Found	Not Found	Peak Found	Not Found	Not Found	Peak Found	High	Not Found	Not Found	Not Found	Not Found	Not Found	Not Found	Not Found	Not Found	Not Found	n/a	n/a	n/a	n/a	n/a	n/a	High	n/a
High	[R].NTYQSAMGKQAMGVFLTNYNVR.[M]	2xOxidation [M7; M12]; 1xGG [K9]	0.0291432	0.00313612	1	1	1	P08518	P08518 [767-788]	1	2639.23	0.577	0.593956	0.360177	46.51	624907	145951	134.06	131.2	Light	Not Found	Peak Found	Peak Found	Peak Found	Not Found	Peak Found	High	Not Found	Not Found	Not Found	Peak Found	Not Found	Not Found	Not Found	Peak Found	Not Found	n/a	n/a	n/a	n/a	n/a	n/a	High	n/a
High	[R].VSGEDVIIGKTTPISPDEEELGQR.[T]	1xGG [K10]	2.1179e-07	0.00046156	1	1	2	P08518	P08518 [905-928]	1	2683.34	0.239	0.00158907	0.0301121	6.87	2.91117e+06	633740	98.41	159.35	Light	Not Found	High	High	Not Found	Not Found	Not Found	Not Found	Not Found	Not Found	Peak Found	Peak Found	Peak Found	Peak Found	Not Found	Not Found	Not Found	n/a	High	High	n/a	n/a	n/a	n/a	n/a		45	32
High	[K].IYVTKPMVNESDGVTHALYPQEAR.[L]	1xGG [K5]	0.000186446	0.00046156	1	1	1	P08518	P08518 [95-118]	0	2832.4	1.149	0.999855	0.763057	0	401645	461649			Light	Not Found	Not Found	Not Found	High	Not Found	Not Found	Not Found	Not Found	Not Found	Not Found	Not Found	Peak Found	Not Found	Not Found	Not Found	Not Found	n/a	n/a	n/a	High	n/a	n/a	n/a	n/a				33
High	[K].IYVTKPMVNESDGVTHALYPQEAR.[L]	1xOxidation [M7]; 1xGG [K5]	0.000428197	0.00046156	1	1	2	P08518	P08518 [95-118]	0	2848.39	1.105	0.999855	0.757426	126.13	369064	307960	124.32	102.12	Light	Not Found	Not Found	Not Found	High	Peak Found	Not Found	Not Found	Not Found	Not Found	Not Found	Peak Found	Peak Found	Not Found	Peak Found	Peak Found	Peak Found	n/a	n/a	n/a	High	n/a	Low	n/a	Low				19
High	[K].EACDWYAHSLNYNTPGGKLNR.[G]	1xCarbamidomethyl [C3]; 1xGG [K18]	0.000593508	0.00046156	1	1	1	P08524	P08524 [35-55]	1	2580.17	0.597	0.738397	0.387309	38.41	292578	95951.1	112.83	116.27	Light	Not Found	Not Found	Not Found	High	Peak Found	Not Found	Not Found	Not Found	Not Found	Not Found	Not Found	Peak Found	Peak Found	Not Found	Peak Found	Not Found	n/a	n/a	n/a	High	n/a	n/a	n/a	n/a				6
High	[K].AKALDYINASVAGGSDFLNDYVLK.[Y]	1xGG [K2]	0.0044276	0.00122257	1	1	2	P08539	P08539 [124-147]	1	2658.34	0.766	0.987338	0.676258	61.67	1.22246e+06	936712	38.79	80.56	Light	Not Found	Not Found	Not Found	Not Found	High	High	Not Found	Peak Found	Not Found	Not Found	Not Found	Not Found	Peak Found	Peak Found	Peak Found	Not Found	n/a	n/a	n/a	n/a	High	High	n/a	n/a					18
High	[R].AKAAFDEDGNISNVK.[S]	1xGG [K2]	6.2628e-07	0.00046156	1	1	2	P08539	P08539 [164-178]	1	1692.82	1.305	0.589737	0.532926	0	1.00006e+07	1.30467e+07			Light	Not Found	High	Not Found	Not Found	Not Found	Not Found	Not Found	Not Found	Not Found	Peak Found	Not Found	Not Found	Not Found	Not Found	Not Found	Not Found	n/a	High	n/a	n/a	n/a	n/a	n/a	n/a		43
High	[R].INLQDICKDLNQEGDDQMFVR.[K]	1xCarbamidomethyl [C7]; 1xOxidation [M18]; 1xGG [K8]	0.0994371	0.00960465	1	1	1	P08539	P08539 [202-222]	1	2681.23									Light	Not Found	Not Found	High	Not Found	Not Found	Not Found	Not Found	Not Found	Not Found	Not Found	Not Found	Not Found	Not Found	Not Found	Not Found	Not Found	n/a	n/a	High	n/a	n/a	n/a	n/a	n/a			7
High	[K].RANDVIEQSLQLEKQR.[D]	1xGG [K14]	7.42409e-05	0.00046156	1	1	1	P08539	P08539 [22-37]	2	2041.08	0.363	0.122734	0.0334571	18.88	212599	54560.5	156.11	167.91	Light	Not Found	Not Found	High	Peak Found	Peak Found	Not Found	Not Found	Not Found	Not Found	Not Found	Peak Found	Peak Found	Peak Found	Not Found	Not Found	Not Found	n/a	n/a	High	n/a	n/a	n/a	n/a	n/a			29
High	[R].ANDVIEQSLQLEKQR.[D]	1xGG [K13]	0.045301	0.00521044	1	1	1	P08539	P08539 [23-37]	1	1884.98	1.043	0.999855	0.876057	111.39	112781	132839	108.85	109.48	Light	Not Found	Not Found	High	Peak Found	Not Found	Not Found	Not Found	Not Found	Not Found	Peak Found	Peak Found	Peak Found	Not Found	Not Found	Not Found	Not Found	n/a	n/a	High	n/a	n/a	n/a	n/a	n/a			8
High	[K].FASPNYVCTDEDILKGR.[I]	1xCarbamidomethyl [C8]; 1xGG [K15]	0.0074396	0.00177169	1	1	1	P08539	P08539 [281-297]	1	2098.99	0.155	0.000261478	0.000845716	2.67	599318	93110.2	82.35	155.95	Light	Not Found	Peak Found	High	Not Found	Not Found	Not Found	Not Found	Not Found	Not Found	Not Found	Peak Found	Peak Found	Peak Found	Not Found	Peak Found	Not Found	n/a	n/a	High	n/a	n/a	n/a	n/a	n/a			10
High	[K].DTPFILFLNKIDLFEEK.[V]	1xGG [K10]	0.000515476	0.00046156	1	1	1	P08539	P08539 [380-396]	1	2196.16	1.034	0.999855	0.919778	0	2.13019e+06	2.20306e+06			Light	Not Found	Not Found	Not Found	Not Found	Not Found	Not Found	High	Not Found	Not Found	Not Found	Not Found	Not Found	Not Found	Not Found	Peak Found	Not Found	n/a	n/a	n/a	n/a	n/a	n/a	High	n/a
High	[R].KLGIQLDCDDPINNK.[D]	1xCarbamidomethyl [C8]; 1xGG [K1]	0.00161508	0.000566562	1	1	1	P08539	P08539 [98-112]	1	1856.92	1.513	0.640649	0.423626	116.65	107094	345689	129.55	64.36	Light	Not Found	Not Found	High	Peak Found	Not Found	Not Found	Not Found	Not Found	Not Found	Peak Found	Peak Found	Peak Found	Not Found	Not Found	Peak Found	Not Found	n/a	n/a	High	n/a	n/a	n/a	n/a	n/a			23
High	[R].VGLNCAGFSKEYASANSELVNEQIR.[T]	1xCarbamidomethyl [C5]; 1xGG [K10]	7.06069e-09	0.00046156	1	1	1	P08638	P08638 [334-358]	1	2870.37	0.871	0.999855	0.87594	45.63	307254	267685	93.8	92.46	Light	Not Found	Not Found	Peak Found	High	Not Found	Not Found	Not Found	Not Found	Not Found	Not Found	Peak Found	Peak Found	Not Found	Not Found	Not Found	Not Found	n/a	n/a	n/a	High	n/a	n/a	n/a	n/a				63
High	[K].AYAQGISKQDYWSYTFEDSLDLLGK.[L]	1xGG [K8]	1.87906e-05	0.00046156	1	1	1	P08679	P08679 [177-201]	1	3012.43	0.302	0.0597406	0.0420911	13.04	1.36797e+06	412654		94.22	Light	Not Found	Not Found	Not Found	Not Found	High	Not Found	Not Found	Not Found	Not Found	Not Found	Not Found	Peak Found	Peak Found	Peak Found	Peak Found	Not Found	n/a	n/a	n/a	Low	High	n/a	n/a	n/a				7	51
High	[K].LPVIAAKIYR.[N]	1xGG [K7]	9.84764e-06	0.00046156	1	1	5	P08679	P08679 [202-211]	1	1257.77	0.298	0.00330596	0.0676157	11.1	3.11779e+06	1.35401e+06	115.36	105.65	Light	Not Found	Not Found	Not Found	Not Found	High	High	High	Peak Found	Not Found	Not Found	Not Found	Not Found	Peak Found	Peak Found	Peak Found	Peak Found	n/a	n/a	n/a	n/a	High	High	High	n/a					22
High	[K].DGKMGEVDPNADYAK.[N]	1xGG [K3]	0.000178322	0.00046156	1	1	1	P08679	P08679 [216-230]	1	1723.76	0.047	1.74516e-10	9.39235e-08	0.07	1.72574e+06	80969.5		155.36	Light	Not Found	High	Not Found	Not Found	Not Found	Not Found	Not Found	Not Found	Not Found	Peak Found	Peak Found	Not Found	Not Found	Peak Found	Not Found	Not Found	n/a	High	n/a	n/a	n/a	n/a	n/a	n/a		28
High	[K].DGKMGEVDPNADYAK.[N]	1xOxidation [M4]; 1xGG [K3]	8.00199e-07	0.00046156	1	1	7	P08679	P08679 [216-230]	1	1739.75	1.179	0.994319	0.727026	146.42	308509	755403	191.37	167.81	Light	Not Found	High	High	High	Not Found	Not Found	Peak Found	Not Found	Not Found	Peak Found	Peak Found	Peak Found	Not Found	Not Found	Not Found	Not Found	n/a	High	High	High	n/a	n/a	n/a	n/a		52	29	15
High	[K].MGEVDPNADYAKNLVNLIGSKDEDFVDLMR.[L]	2xOxidation [M1; M29]; 1xGG [K12]	0.000580445	0.00046156	1	1	2	P08679	P08679 [219-248]	2	3514.65	4.391	0.00288236	0.0146419	110.18	391579	1.71953e+06	119.36	29.01	Light	Not Found	Not Found	Peak Found	Peak Found	High	Not Found	High	Not Found	Not Found	Not Found	Not Found	Not Found	Peak Found	Not Found	Peak Found	Not Found	n/a	n/a	n/a	n/a	High	n/a	High	n/a					35
High	[K].NLVNLIGSKDEDFVDLMR.[L]	1xOxidation [M17]; 1xGG [K9]	6.40121e-06	0.00046156	1	1	5	P08679	P08679 [231-248]	1	2208.1	0.494	0.277601	0.295451	32.89	1.81106e+06	1.81821e+06	46.74	93.83	Light	Not Found	Not Found	High	High	High	Not Found	Not Found	Not Found	Not Found	Not Found	Peak Found	Peak Found	Peak Found	Peak Found	Peak Found	Not Found	n/a	n/a	High	High	High	n/a	n/a	n/a			24	36	46
High	[K].EEVNDDYSKDTIEK.[Y]	1xGG [K9]	4.3525e-07	0.00046156	1	1	3	P08679	P08679 [309-322]	1	1798.8	0.111	9.36772e-06	4.26478e-05	1.72	1.90965e+06	339137	127.53	205.97	Light	Not Found	High	High	Not Found	Not Found	Not Found	Not Found	Not Found	Not Found	Peak Found	Peak Found	Peak Found	Peak Found	Peak Found	Peak Found	Not Found	n/a	High	High	n/a	n/a	n/a	n/a	n/a		52	35
High	[K].LVSSIYEVAPGVLTEHGKTK.[N]	1xGG [K]	0.000200818	0.00046156	1	1	4	P08679	P08679 [368-387]	1	2242.21	0.212	0.00408106	0.00466597	5.41	1.02715e+06	217715	36.53	116.02	Light	Not Found	Not Found	Not Found	Peak Found	High	High	Peak Found	Peak Found	Not Found	Not Found	Peak Found	Peak Found	Peak Found	Peak Found	Peak Found	Not Found	n/a	n/a	n/a	Low	High	High	Low	n/a				21	14
High	[K].TKNPWPNVDAHSGVLLQYYGLK.[E]	1xGG [K2]	4.51515e-06	0.00046156	1	1	3	P08679	P08679 [386-407]	1	2614.34	1.149	0.990131	0.690851	131.45	4.09932e+06	4.70945e+06	131.13	116.25	Light	Not Found	Not Found	Not Found	Not Found	Peak Found	High	High	Peak Found	Not Found	Not Found	Not Found	Not Found	Peak Found	Peak Found	Peak Found	Not Found	n/a	n/a	n/a	n/a	Medium	High	High	n/a					16
High	[K].TKISDVLLEQVYGGMR.[G]	1xOxidation [M15]; 1xGG [K2]	0.000504129	0.00046156	1	1	2	P08679	P08679 [51-66]	1	1939	1.056	0.999855	0.854187	141.37	157174	165978	171.63	121.47	Light	Not Found	Not Found	Peak Found	Peak Found	High	Peak Found	Peak Found	Not Found	Not Found	Not Found	Peak Found	Peak Found	Peak Found	Peak Found	Peak Found	Not Found	n/a	n/a	n/a	n/a	High	n/a	n/a	n/a					23
High	[K].IFDSFQDLNGPTLQIKNMQHLQK.[F]	1xOxidation [M18]; 1xGG [K]	3.94898e-05	0.00046156	1	1	3	P09119	P09119 [185-207]	1	2845.43	0.593	0.652027	0.365674	52.86	1.57487e+06	969203	92.4	121.32	Light	Not Found	Not Found	Not Found	Not Found	Not Found	High	High	Not Found	Not Found	Not Found	Not Found	Not Found	Peak Found	Peak Found	Peak Found	Not Found	n/a	n/a	n/a	n/a	n/a	High	High	n/a
High	[R].GSIEIYELEKR.[F]	1xGG [K10]	0.000688422	0.00046156	1	1	1	P09119	P09119 [340-350]	1	1450.75	1.157	0.999855	0.677665	145.8	1.05548e+06	850238	130.29	138.57	Light	Not Found	High	Peak Found	Peak Found	Not Found	Not Found	Not Found	Not Found	Not Found	Peak Found	Peak Found	Not Found	Not Found	Not Found	Peak Found	Not Found	n/a	High	n/a	n/a	n/a	n/a	n/a	n/a		31
High	[K].ALLQKSSELVNLNSSDGALPAR.[T]	1xGG [K5]	0.000226149	0.00046156	1	1	1	P09119	P09119 [60-81]	1	2397.27	0.01	8.72433e-17			332246		62.71		Light	Not Found	Peak Found	Not Found	Peak Found	High	Peak Found	Not Found	Not Found	Not Found	Not Found	Not Found	Not Found	Not Found	Not Found	Not Found	Not Found	n/a	n/a	n/a	n/a	High	n/a	n/a	n/a					29
High	[K].DVPDFEGVYVKDADK.[L]	1xGG [K11]	1.78387e-05	0.00046156	1	1	1	P09436	P09436 [362-376]	1	1810.85	5.269	7.70983e-06	0.00590507	372.52	713874	3.76137e+06	131.4		Light	Not Found	High	Peak Found	Not Found	Not Found	Not Found	Not Found	Not Found	Not Found	Peak Found	Not Found	Not Found	Not Found	Not Found	Not Found	Not Found	n/a	High	n/a	n/a	n/a	n/a	n/a	n/a		30
High	[K].SILLNKNTGNNLYDR.[N]	1xGG [K6]	0.0762586	0.00821507	1	1	1	P09547	P09547 [1059-1073]	1	1848.96	0.55	0.51815	0.332546	0	591537	325401			Light	Not Found	Not Found	Not Found	High	Not Found	Not Found	Not Found	Not Found	Not Found	Not Found	Not Found	Peak Found	Not Found	Not Found	Not Found	Not Found	n/a	n/a	n/a	High	n/a	n/a	n/a	n/a				15
High	[K].DSSFNFNKNLPFVWLSSEENIGSGLLK.[L]	1xGG [K8]	7.82981e-08	0.00046156	1	1	1	P09547	P09547 [1180-1206]	1	3156.56	1.143	0.988144	0.791818	0	2.1586e+06	2.46763e+06			Light	Not Found	Not Found	Not Found	Not Found	Not Found	Not Found	High	Not Found	Not Found	Not Found	Not Found	Not Found	Not Found	Not Found	Peak Found	Not Found	n/a	n/a	n/a	n/a	n/a	n/a	High	n/a
High	[K].NLGEINTALNTLLVTSADSNLKISLVK.[Y]	1xGG [K27]	0.0903794	0.00892778	1	1	1	P09547	P09547 [718-744]	1	2955.64	100	8.72433e-17				364853			Light	Not Found	Not Found	Not Found	Not Found	Not Found	Not Found	High	Not Found	Not Found	Not Found	Not Found	Not Found	Not Found	Not Found	Peak Found	Not Found	n/a	n/a	n/a	n/a	n/a	n/a	High	n/a
High	[R].NTSDYYYEDAGSNQYYVTQHDKMVDK.[I]	1xGG [K]	2.07024e-06	0.00046156	1	1	2	P09547	P09547 [773-798]	1	3248.37	0.83	0.999855	0.792011	0	607700	504620			Light	Not Found	Not Found	High	Not Found	Not Found	Not Found	Not Found	Not Found	Not Found	Not Found	Peak Found	Not Found	Not Found	Not Found	Not Found	Not Found	n/a	n/a	High	n/a	n/a	n/a	n/a	n/a			35
High	[R].NTSDYYYEDAGSNQYYVTQHDKMVDK.[I]	1xOxidation [M23]; 1xGG [K26]	0.000130544	0.00046156	1	1	1	P09547	P09547 [773-798]	1	3264.37	0.649	0.731658	0.484978	0	363796	236257			Light	Not Found	Not Found	High	Not Found	Not Found	Not Found	Not Found	Not Found	Not Found	Not Found	Peak Found	Not Found	Not Found	Not Found	Not Found	Not Found	n/a	n/a	High	n/a	n/a	n/a	n/a	n/a			27
High	[R].FLPNQFPLKIHR.[T]	1xGG [K9]	0.0470233	0.00530904	1	1	1	P09547	P09547 [870-881]	1	1623.91	1.283	0.906965	0.622292	0	601968	772102			Light	Not Found	Not Found	Not Found	Not Found	Not Found	Not Found	High	Not Found	Not Found	Not Found	Not Found	Not Found	Not Found	Not Found	Peak Found	Not Found	n/a	n/a	n/a	n/a	n/a	n/a	High	n/a
High	[K].IKDEIDDPFTKINTR.[G]	1xGG [K11]	0.000171823	0.00046156	1	1	1	P09547	P09547 [891-905]	2	1918.99	0.249	0.0109147	0.0137476	12.3	635132	158086		113.33	Light	Not Found	Not Found	High	Not Found	Not Found	Not Found	Not Found	Not Found	Not Found	Not Found	Peak Found	Not Found	Not Found	Peak Found	Not Found	Not Found	n/a	n/a	High	n/a	n/a	n/a	n/a	n/a			29
High	[R].GAEDPKVLINDQLSTISMILR.[N]	1xGG [K6]	0.000504129	0.00046156	1	1	1	P09547	P09547 [906-926]	1	2427.29	1.071	0.999855	0.863754	134.64	164212	775788	113.71	77.36	Light	Not Found	Not Found	Peak Found	Peak Found	Peak Found	High	Peak Found	Not Found	Not Found	Not Found	Not Found	Not Found	Peak Found	Peak Found	Peak Found	Not Found	n/a	n/a	n/a	n/a	n/a	High	Low	n/a
High	[R].IHFPLVSYSPVLSKSK.[A]	1xGG [K]	0.00290145	0.000744398	1	1	3	P09733	P09733 [266-281]	1	1916.06	0.01	8.72433e-17			620466		104.59		Light	Not Found	Not Found	Not Found	Not Found	Peak Found	Peak Found	High	Not Found	Not Found	Not Found	Not Found	Not Found	Not Found	Not Found	Not Found	Not Found	n/a	n/a	n/a	n/a	n/a	n/a	High	n/a
High	[K].SKAFHESNSVSEITNACFEPGNQMVK.[C]	1xCarbamidomethyl [C17]; 1xGG [K2]	0.00109837	0.000566562	1	1	1	P09733	P09733 [280-305]	1	3025.38	0.971	0.999855	0.961465	0	341690	331848			Light	Not Found	Not Found	Not Found	High	Not Found	Not Found	Not Found	Not Found	Not Found	Not Found	Not Found	Peak Found	Not Found	Not Found	Not Found	Not Found	n/a	n/a	n/a	High	n/a	n/a	n/a	n/a				19
High	[K].AFHESNSVSEITNACFEPGNQMVKCDPR.[D]	2xCarbamidomethyl [C15; C25]; 1xGG [K24]	0.0328502	0.00374794	1	1	1	P09733	P09733 [282-309]	1	3338.46	3.31	0.0292278	0.0240625	268.6	203497	673558	123.81		Light	Not Found	Not Found	Not Found	High	Peak Found	Not Found	Not Found	Not Found	Not Found	Not Found	Not Found	Peak Found	Not Found	Not Found	Not Found	Not Found	n/a	n/a	n/a	High	n/a	n/a	n/a	n/a				22
High	[K].KTVQLVDWCPTGFK.[I]	1xCarbamidomethyl [C9]; 1xGG [K1]	0.0107856	0.00177697	1	1	1	P09733	P09733 [340-353]	1	1792.91	0.684	0.858262	0.530419	31.17	966907	530275	52.17	47.87	Light	Not Found	Not Found	Peak Found	Not Found	Peak Found	High	Not Found	Not Found	Not Found	Not Found	Not Found	Not Found	Peak Found	Peak Found	Not Found	Not Found	n/a	n/a	n/a	n/a	n/a	High	n/a	n/a
High	[R].AVCMLSNTTSIAEAWKR.[I]	1xCarbamidomethyl [C3]; 1xGG [K16]	0.02128	0.00246156	1	1	1	P09733	P09733 [375-391]	1	2052	1.255	0.904854	0.627072	0	189634	237897			Light	Not Found	Not Found	Not Found	Not Found	Not Found	High	Not Found	Not Found	Not Found	Not Found	Not Found	Not Found	Not Found	Peak Found	Not Found	Not Found	n/a	n/a	n/a	n/a	n/a	High	n/a	n/a
High	[K].DLFHPEQLISGKEDAANNYAR.[G]	1xGG [K12]	1.34524e-05	0.00046156	1	1	3	P09733	P09733 [86-106]	1	2502.2	0.968	0.999855	0.991165	135.58	371772	5.18649e+06	124.2	84.31	Light	Not Found	Not Found	High	High	Peak Found	Peak Found	Peak Found	Not Found	Not Found	Not Found	Peak Found	Peak Found	Not Found	Peak Found	Not Found	Not Found	n/a	n/a	High	High	n/a	n/a	n/a	n/a			38	37
High	[K].ELFHPEQLINGKEDAANNYAR.[G]	1xGG [K12]	0.00494836	0.00136949	1	1	1	P09734	P09734 [86-106]	1	2543.23	1.083	0.999855	0.833779	42.48	624973	676619	53.76	55.59	Light	Not Found	Not Found	Peak Found	High	Not Found	Not Found	Not Found	Not Found	Not Found	Not Found	Peak Found	Peak Found	Not Found	Not Found	Not Found	Not Found	n/a	n/a	n/a	High	n/a	n/a	n/a	n/a				20
High	[K].GGEEGFSTFFHETGYGKFVPR.[A]	1xGG [K17]	0.00152207	0.000566562	2	2	3	P09734; P09733	P09734 [45-65]; P09733 [45-65]	1	2463.14	0.46	0.192086	0.247489	24.59	2.52598e+06	563352	60.71	100.79	Light	Not Found	Not Found	Not Found	Peak Found	High	High	Not Found	Not Found	Not Found	Peak Found	Peak Found	Peak Found	Peak Found	Peak Found	Not Found	Not Found	n/a	n/a	n/a	n/a	High	High	n/a	n/a					29
High	[K].NSEIHCSLGYLYLKTK.[K]	1xCarbamidomethyl [C6]; 1xGG [K14]	0.0545844	0.00617	1	1	1	P09798	P09798 [707-722]	1	2040.02	0.977	0.999855	0.992651	40.4	135568	120634	34.08	40.23	Light	Not Found	Not Found	Peak Found	Peak Found	High	Peak Found	Not Found	Not Found	Not Found	Not Found	Not Found	Not Found	Peak Found	Peak Found	Not Found	Not Found	n/a	n/a	n/a	n/a	High	n/a	n/a	n/a					15
High	[R].FGPVLAGNGVLSKFLTGR.[S]	1xGG [K13]	8.17897e-06	0.00046156	1	1	1	P09932	P09932 [184-201]	1	1947.08	0.393	0.043537	0.161571	23.04	2.47577e+06	1.34193e+06	139.66	159.66	Light	Not Found	Not Found	Not Found	Not Found	Not Found	Not Found	Peak Found	High	Not Found	Not Found	Not Found	Not Found	Peak Found	Peak Found	Not Found	Peak Found	n/a	n/a	n/a	n/a	n/a	n/a	n/a	High
High	[R].DLDGEKQIPEFMYGEHIEVR.[E]	1xGG [K6]	2.38317e-05	0.00046156	1	1	1	P09932	P09932 [303-322]	1	2519.19	1.313	0.922585	0.501068	98.55	102991	204938	112.13	77.59	Light	Not Found	Not Found	High	Peak Found	Peak Found	Not Found	Not Found	Not Found	Not Found	Not Found	Peak Found	Peak Found	Not Found	Not Found	Not Found	Not Found	n/a	n/a	High	n/a	n/a	n/a	n/a	n/a			36
High	[R].DLDGEKQIPEFMYGEHIEVR.[E]	1xOxidation [M12]; 1xGG [K6]	0.000872811	0.000566562	1	1	2	P09932	P09932 [303-322]	1	2535.18	0.926	0.999855	0.977203	66.43	244769	226553	133.4	132.15	Light	Not Found	Not Found	High	Peak Found	Not Found	Not Found	Not Found	Not Found	Not Found	Not Found	Peak Found	Peak Found	Not Found	Not Found	Not Found	Not Found	n/a	n/a	High	n/a	n/a	n/a	n/a	n/a			22
High	[R].EAFLAGLIDSDGYVVKK.[G]	1xGG [K17]	0.013487	0.00189078	1	1	1	P09932	P09932 [323-339]	1	1939.02	1.942	0.303968	0.222546	94.97	197869	257996	108.51	58.08	Light	Not Found	Not Found	Peak Found	High	Peak Found	Peak Found	Not Found	Not Found	Not Found	Not Found	Peak Found	Peak Found	Not Found	Peak Found	Not Found	Not Found	n/a	n/a	n/a	High	n/a	n/a	n/a	n/a				7
High	[R].VINVTQGYQKIYNIQQK.[T]	1xGG [K10]	1.70758e-07	0.00046156	1	1	2	P09932	P09932 [37-53]	1	2151.16	0.694	0.634111	0.467689	7.15	3.25953e+06	2.26355e+06	54.42	7.01	Light	Not Found	Not Found	Not Found	Peak Found	High	High	Peak Found	Not Found	Not Found	Not Found	Not Found	Not Found	Peak Found	Peak Found	Not Found	Not Found	n/a	n/a	n/a	n/a	High	High	n/a	n/a					51
High	[R].KVQCQFTYDCNVAGGTTSQNVLSYCR.[S]	3xCarbamidomethyl [C4; C10; C25]; 1xGG [K1]	5.49459e-12	0.00046156	1	1	2	P09932	P09932 [388-413]	1	3170.41	0.771	0.978271	0.713455	29.24	961661	741014	68.71	69.53	Light	Not Found	Not Found	Not Found	High	High	Not Found	Not Found	Not Found	Not Found	Not Found	Not Found	Peak Found	Peak Found	Not Found	Not Found	Not Found	n/a	n/a	n/a	High	High	n/a	n/a	n/a				82	66
High	[K].NFLLGNKIEVK.[S]	1xGG [K7]	0.00312479	0.000908178	1	1	2	P09932	P09932 [454-464]	1	1388.79	0.82	0.999855	0.71214	47.48	119778	86053.7	155.25	141.51	Light	Not Found	Not Found	Not Found	Peak Found	High	Peak Found	Peak Found	Not Found	Not Found	Not Found	Not Found	Peak Found	Peak Found	Peak Found	Not Found	Not Found	n/a	n/a	n/a	n/a	High	Medium	n/a	n/a					27
High	[K].FSGHHCINCKYVPEAR.[E]	2xCarbamidomethyl [C6; C9]; 1xGG [K10]	0.000313516	0.00046156	1	1	3	P09932	P09932 [517-532]	1	2088.95	0.631	0.771489	0.350273	36.33	164006	140511	69.73	53.87	Light	Not Found	Not Found	High	High	Peak Found	Peak Found	Peak Found	Not Found	Not Found	Not Found	Peak Found	Peak Found	Peak Found	Peak Found	Peak Found	Not Found	n/a	n/a	High	High	Low	n/a	n/a	n/a			22	16	6
High	[K].LGITPEGLPVKGPECIK.[C]	1xCarbamidomethyl [C15]; 1xGG [K11]	0.000515476	0.00046156	1	1	2	P09932	P09932 [544-560]	1	1922.04	0.63	0.734818	0.429847	33.63	1.61005e+06	881120	90.54	98.19	Light	Not Found	Not Found	High	High	Peak Found	Peak Found	Peak Found	Not Found	Not Found	Not Found	Peak Found	Peak Found	Peak Found	Peak Found	Peak Found	Not Found	n/a	n/a	High	High	n/a	n/a	n/a	n/a			26	32
High	[K].GPECIKCGGILQFDAVR.[G]	2xCarbamidomethyl [C4; C7]; 1xGG [K6]	3.98142e-07	0.00046156	1	1	2	P09932	P09932 [555-571]	1	2033.99	0.747	0.945217	0.671996	56.78	1.04531e+06	838265	60.06	67.39	Light	Not Found	Not Found	Peak Found	High	High	Peak Found	Not Found	Not Found	Not Found	Not Found	Peak Found	Peak Found	Peak Found	Peak Found	Not Found	Not Found	n/a	n/a	n/a	High	High	n/a	n/a	n/a				45	46
High	[R].LALQCTAGHKLSVR.[V]	1xCarbamidomethyl [C5]; 1xGG [K10]	0.000149213	0.00046156	1	1	1	P09932	P09932 [77-90]	1	1667.9	0.789	0.996251	0.651196	77.02	133971	105720	107.8	102.9	Light	Not Found	Not Found	Not Found	Not Found	Peak Found	High	Not Found	Not Found	Not Found	Not Found	Not Found	Peak Found	Peak Found	Peak Found	Peak Found	Not Found	n/a	n/a	n/a	n/a	n/a	High	n/a	n/a
High	[K].ESEFLFNAIHTIPEIGEKAEWALR.[W]	1xGG [K18]	4.61891e-07	0.00046156	1	1	6	P09938	P09938 [196-219]	1	2914.47	0.854	0.940148	0.732427	100.55	9.55682e+06	7.21701e+06	72.78	88.05	Light	Not Found	Not Found	Not Found	Peak Found	High	High	High	Not Found	Not Found	Not Found	Not Found	Peak Found	Peak Found	Peak Found	Peak Found	Peak Found	n/a	n/a	n/a	n/a	High	High	High	n/a					40
High	[K].SNLNKELETLREENR.[V]	1xGG [K5]	0.0145322	0.00189078	1	1	1	P09938	P09938 [24-38]	2	1958.99	3.461	0.00730377	0.0284386	147.33	31409.2	450846	204.99	154.89	Light	Not Found	High	Peak Found	Peak Found	Peak Found	Peak Found	Not Found	Not Found	Not Found	Peak Found	Peak Found	Peak Found	Peak Found	Peak Found	Not Found	Not Found	n/a	High	n/a	n/a	n/a	n/a	n/a	n/a		15
High	[R].DEGLHTDFACLLFAHLKNKPDPAIVEK.[I]	1xCarbamidomethyl [C10]; 1xGG [K17]	0.00029544	0.00046156	1	1	1	P09938	P09938 [272-298]	1	3192.61	0.949	0.999855	0.957192	41.34	4.47952e+06	4.25022e+06	58.85	52.57	Light	Not Found	Not Found	Not Found	Not Found	Not Found	Peak Found	High	Not Found	Not Found	Not Found	Not Found	Not Found	Not Found	Peak Found	Peak Found	Not Found	n/a	n/a	n/a	n/a	n/a	n/a	High	n/a
High	[K].NKPDPAIVEKIVTEAVEIEQR.[Y]	1xGG [K10]	1.24895e-05	0.00046156	1	1	2	P09938	P09938 [289-309]	1	2492.34	0.691	0.885714	0.460424	69.29	191467	91317.8	195.86	167.84	Light	Not Found	Not Found	High	Peak Found	Peak Found	Peak Found	Peak Found	Not Found	Not Found	Not Found	Peak Found	Not Found	Peak Found	Peak Found	Not Found	Not Found	n/a	n/a	High	n/a	n/a	n/a	n/a	n/a			33
High	[K].NKPDPAIVEKIVTEAVEIEQR.[Y]	1xGG [K10]; 1xLRGG [K2]	0.0272443	0.00277132	1	1	1	P09938	P09938 [289-309]	1	2875.56	0.431	0.188347	0.146316	13.19	401278	172990	44.76	74.52	Light	Not Found	Not Found	High	Peak Found	Not Found	Not Found	Not Found	Not Found	Not Found	Not Found	Peak Found	Peak Found	Peak Found	Not Found	Not Found	Not Found	n/a	n/a	High	n/a	n/a	n/a	n/a	n/a			11
High	[K].NKPDPAIVEKIVTEAVEIEQR.[Y]	2xGG [K2; K10]	0.000325371	0.00046156	1	1	1	P09938	P09938 [289-309]	1	2606.38	1.306	0.949574	0.518476	80.91	313590	409608	90.7	56.88	Light	Not Found	Not Found	High	Not Found	Not Found	Peak Found	Not Found	Not Found	Not Found	Not Found	Peak Found	Peak Found	Not Found	Not Found	Not Found	Not Found	n/a	n/a	High	n/a	n/a	n/a	n/a	n/a			31
High	[K].YYKVENPFDFMENISLAGK.[T]	1xGG [K3]	0.00636673	0.0016465	1	1	1	P09938	P09938 [347-365]	1	2379.13	0.799	0.999855	0.737436	41.23	776785	620779	80.13	90.18	Light	Not Found	Not Found	Not Found	Not Found	Peak Found	High	Not Found	Not Found	Not Found	Not Found	Not Found	Not Found	Peak Found	Peak Found	Not Found	Not Found	n/a	n/a	n/a	n/a	n/a	High	n/a	n/a
High	[K].VENPFDFMENISLAGKTNFFEK.[R]	1xGG [K]	4.48373e-07	0.00046156	1	1	2	P09938	P09938 [350-371]	1	2691.28	0.809	0.98739	0.753776	47.03	2.16805e+06	856795	70.09	99.61	Light	Not Found	Not Found	Not Found	Not Found	Not Found	High	Peak Found	Peak Found	Not Found	Not Found	Not Found	Not Found	Not Found	Peak Found	Peak Found	Not Found	n/a	n/a	n/a	n/a	n/a	High	n/a	n/a
High	[K].VENPFDFMENISLAGKTNFFEK.[R]	1xOxidation [M8]; 1xGG [K16]	0.000276346	0.00046156	1	1	1	P09938	P09938 [350-371]	1	2707.27	0.059	8.72433e-17	8.77776e-14	0.32	1.33019e+07	778256		150.94	Light	Not Found	Not Found	Not Found	Not Found	Not Found	Not Found	High	Not Found	Not Found	Not Found	Not Found	Not Found	Peak Found	Peak Found	Peak Found	Not Found	n/a	n/a	n/a	n/a	Low	n/a	High	n/a					5
High	[K].ETPSKAAADALSDLEIK.[D]	1xGG [K5]	1.09267e-05	0.00046156	1	1	1	P09938	P09938 [4-20]	1	1872.95	1.08	0.999855	0.815454	140.72	199790	352174	190.14	200.13	Light	Not Found	Peak Found	High	Peak Found	Peak Found	Peak Found	Not Found	Not Found	Not Found	Peak Found	Peak Found	Peak Found	Peak Found	Peak Found	Not Found	Peak Found	n/a	Medium	High	n/a	n/a	n/a	n/a	n/a		6	45
High	[K].AAADALSDLEIKDSK.[S]	1xGG [K]	2.74434e-05	0.00046156	1	1	8	P09938	P09938 [9-23]	1	1660.84	5.04	0.000220311	0.0073483	144.43	716748	2.38049e+06	240.65	182.4	Light	Not Found	High	High	High	High	Peak Found	Peak Found	Peak Found	Not Found	Peak Found	Peak Found	Peak Found	Peak Found	Not Found	Not Found	Not Found	n/a	High	High	High	High	n/a	n/a	n/a		32	29	26	9
High	[K].YHEIWQAYKR.[A]	1xGG [K9]	0.000493031	0.00046156	1	1	3	P09938	P09938 [93-102]	1	1507.74	0.789	0.990475	0.744263	44.26	1.03681e+06	953928	52.87	73.74	Light	Not Found	Not Found	Peak Found	High	High	High	Peak Found	Not Found	Not Found	Peak Found	Peak Found	Peak Found	Peak Found	Peak Found	Peak Found	Peak Found	n/a	n/a	n/a	High	High	High	n/a	n/a				24	37
High	[K].DRAQHAVILDQEKYDR.[I]	1xGG [K13]	2.51117e-06	0.00046156	1	2	1	P0C0T4	P0C0T4 [34-49]	2	2071.03	1.052	0.999855	0.851873	74.17	4.33214e+06	4.55946e+06	119.58	115.76	Light	Not Found	Peak Found	High	Not Found	Not Found	Not Found	Not Found	Not Found	Not Found	Peak Found	Peak Found	Not Found	Not Found	Not Found	Not Found	Not Found	n/a	n/a	High	n/a	n/a	n/a	n/a	n/a			45
High	[R].AQHAVILDQEKYDR.[I]	1xGG [K11]	0.000153712	0.00046156	1	2	3	P0C0T4	P0C0T4 [36-49]	1	1799.9	2.16	0.227194	0.0857837	365.77	599315	1.23296e+06	162.99	131.29	Light	Not Found	High	High	Peak Found	Not Found	Not Found	Not Found	Not Found	Not Found	Peak Found	Peak Found	Not Found	Not Found	Not Found	Not Found	Not Found	n/a	High	High	n/a	n/a	n/a	n/a	n/a		35	16
High	[K].IGDIEKWTANLLPAR.[Q]	1xGG [K6]	0.0051352	0.00136949	1	2	2	P0C0W1	P0C0W1 [83-97]	1	1810.98	2.316	0.00485013	0.0667341	138.17	2.72626e+06	8.14638e+06	124.85	91.58	Light	Not Found	Not Found	Not Found	Peak Found	Not Found	High	High	Peak Found	Not Found	Not Found	Not Found	Not Found	Peak Found	Peak Found	Peak Found	Not Found	n/a	n/a	n/a	n/a	n/a	High	High	n/a
High	[K].TTKEDTVSWFK.[Q]	1xGG [K3]	9.14009e-05	0.00046156	1	2	1	P0C0W9	P0C0W9 [154-164]	1	1455.71	1.161	0.990131	0.772274	102.59	1.63069e+06	2.04929e+06	95.99	95.71	Light	Not Found	Not Found	High	Peak Found	Peak Found	Peak Found	Peak Found	Not Found	Not Found	Not Found	Peak Found	Peak Found	Peak Found	Peak Found	Peak Found	Peak Found	n/a	n/a	High	Low	n/a	Low	n/a	n/a			31	29
High	[K].EDTVSWFKQK.[Y]	1xGG [K]	0.00417263	0.00122257	1	2	2	P0C0W9	P0C0W9 [157-166]	1	1381.67	1.115	0.999855	0.803084	137.76	1.11417e+06	1.7917e+06	101.27	86.28	Light	Not Found	Not Found	High	Peak Found	Peak Found	Peak Found	Peak Found	Not Found	Not Found	Not Found	Peak Found	Not Found	Peak Found	Peak Found	Peak Found	Not Found	n/a	n/a	High	Low	n/a	n/a	n/a	n/a			14	6
High	[K].QKYDADVLDK.[-]	1xGG [K2]	0.000939993	0.000566562	1	2	1	P0C0W9	P0C0W9 [165-174]	1	1308.64	0.109	1.23442e-05	4.50931e-05	11.06	1.12984e+06	123047		139.67	Light	Not Found	High	Not Found	Not Found	Not Found	Not Found	Not Found	Not Found	Not Found	Peak Found	Peak Found	Not Found	Not Found	Not Found	Not Found	Not Found	n/a	High	n/a	n/a	n/a	n/a	n/a	n/a		27
High	[R].ASKVLEQLSGQTPVQSK.[A]	1xGG [K3]	2.45584e-06	0.00046156	1	2	8	P0C0W9	P0C0W9 [33-49]	1	1914.03	0.914	0.999855	0.872021	34.54	9.73302e+06	8.96179e+06	40.34	41.82	Light	Not Found	Not Found	High	High	High	High	High	Not Found	Not Found	Not Found	Peak Found	Peak Found	Peak Found	Peak Found	Peak Found	Not Found	n/a	n/a	High	High	High	High	High	n/a			20	28	49
High	[R].ASKVLEQLSGQTPVQSKAR.[Y]	1xGG [K]; 1xLRGG [K]	1.24895e-05	0.00046156	1	2	4	P0C0W9	P0C0W9 [33-51]	2	2524.4	1.2	0.998761	0.713744	140.72	1.28772e+06	1.27088e+06	109.41	110.39	Light	Not Found	Not Found	Not Found	Peak Found	High	High	High	Not Found	Not Found	Not Found	Not Found	Peak Found	Peak Found	Peak Found	Peak Found	Not Found	n/a	n/a	n/a	n/a	High	High	High	n/a					20
High	[R].ASKVLEQLSGQTPVQSKAR.[Y]	2xGG [K3; K17]	8.74433e-06	0.00046156	1	2	5	P0C0W9	P0C0W9 [33-51]	2	2255.21	0.992	0.999855	0.9502	68.56	1.07158e+06	1.0627e+06	49.69	57.56	Light	Not Found	Not Found	High	Peak Found	High	High	Peak Found	Peak Found	Not Found	Not Found	Peak Found	Peak Found	Peak Found	Peak Found	Peak Found	Peak Found	n/a	n/a	High	Low	High	High	n/a	Low			29	23	37
High	[K].VLEQLSGQTPVQSKAR.[Y]	1xGG [K14]	1.08679e-09	0.00046156	1	2	6	P0C0W9	P0C0W9 [36-51]	1	1855	0.824	0.951843	0.720921	38.19	4.40656e+06	3.92118e+06	25.41	57.72	Light	Not Found	Not Found	High	High	High	Peak Found	High	Not Found	Not Found	Peak Found	Peak Found	Peak Found	Peak Found	Peak Found	Peak Found	Peak Found	n/a	n/a	High	High	High	Medium	High	n/a			70	42	46
High	[R].NVKGPVRENDILVLMESER.[E]	1xGG [K3]	0.0545844	0.00617	1	2	1	P0C0X0	P0C0X0 [43-61]	2	2312.2	0.781	0.978271	0.721003	71.47	385317	300950		90.31	Light	Not Found	Not Found	High	Not Found	Not Found	Not Found	Not Found	Not Found	Not Found	Not Found	Peak Found	Peak Found	Not Found	Peak Found	Not Found	Not Found	n/a	n/a	High	n/a	n/a	n/a	n/a	n/a			26
High	[R].HQAGKNQWFFSK.[L]	1xGG [K5]	0.0473755	0.00530904	1	2	1	P0C2H6	P0C2H6 [122-133]	1	1591.78	0.435	0.255506	0.166297	27.14	1.23391e+06	370455	105.19	141.12	Light	Not Found	Peak Found	Not Found	Not Found	Peak Found	High	Peak Found	Peak Found	Not Found	Not Found	Peak Found	Peak Found	Peak Found	Peak Found	Peak Found	Peak Found	n/a	n/a	n/a	n/a	n/a	High	n/a	n/a
High	[K].NQWFFSKLR.[F]	1xGG [K7]	0.0106263	0.00177697	1	2	3	P0C2H6	P0C2H6 [127-135]	1	1339.69	0.923	0.999855	0.892612	121.22	4.68678e+07	4.32536e+07	119.07	120.29	Light	Not Found	Not Found	Not Found	Not Found	Peak Found	High	High	Peak Found	Not Found	Not Found	Not Found	Not Found	Peak Found	Peak Found	Peak Found	Peak Found	n/a	n/a	n/a	n/a	n/a	High	High	Low
High	[K].KVVIVKPHDEGSKSHPFGHALVAGIER.[Y]	1xGG [K6]	0.0104694	0.00177697	1	2	1	P0C2H6	P0C2H6 [22-48]	2	3021.64	0.864	0.999855	0.850693	33.07	909972	616763	60.27	63.6	Light	Not Found	Not Found	Not Found	Not Found	High	Peak Found	Peak Found	Not Found	Not Found	Not Found	Not Found	Not Found	Peak Found	Peak Found	Peak Found	Not Found	n/a	n/a	n/a	n/a	High	Low	n/a	n/a					23
High	[K].VVIVKPHDEGSKSHPFGHALVAGIER.[Y]	1xGG [K12]	0.00100486	0.000566562	1	2	2	P0C2H6	P0C2H6 [23-48]	1	2893.54	0.861	0.973296	0.748847	51.26	5.55065e+06	4.99933e+06	53.49	56.36	Light	Not Found	Not Found	Not Found	Not Found	Peak Found	High	High	Not Found	Not Found	Not Found	Not Found	Not Found	Peak Found	Peak Found	Peak Found	Not Found	n/a	n/a	n/a	n/a	Low	High	High	n/a					10
High	[K].IKPFIKVVNYNHLLPTR.[Y]	1xGG [K6]	0.00106627	0.000566562	1	2	1	P0C2H6	P0C2H6 [68-84]	1	2166.25	1.477	0.492843	0.318095	111.06	3.03393e+06	4.47997e+06	108.05	68.27	Light	Not Found	Not Found	Not Found	Not Found	Not Found	Peak Found	Peak Found	High	Not Found	Not Found	Not Found	Not Found	Not Found	Not Found	Peak Found	Peak Found	n/a	n/a	n/a	n/a	n/a	n/a	n/a	High
High	[R].YTLDVEAFKSVVSTETFEQPSQR.[E]	1xGG [K9]	8.56927e-10	0.00046156	1	2	4	P0C2H6	P0C2H6 [85-107]	1	2775.35	0.786	0.745256	0.573539	78.09	1.74202e+07	14110134	86.9	84.55	Light	Not Found	Not Found	High	High	High	Peak Found	High	Not Found	Not Found	Not Found	Peak Found	Peak Found	Peak Found	Peak Found	Peak Found	Not Found	n/a	n/a	High	High	High	Medium	High	n/a			17	66	24
High	[R].YTLDVEAFKSVVSTETFEQPSQREEAK.[K]	1xGG [K9]	2.7648e-05	0.00046156	1	2	4	P0C2H6	P0C2H6 [85-111]	2	3232.56	0.91	0.999855	0.862831	55.84	9.16849e+06	7.65193e+06	79.5	80.18	Light	Not Found	Not Found	High	High	High	Peak Found	Peak Found	Not Found	Not Found	Not Found	Peak Found	Peak Found	Peak Found	Peak Found	Peak Found	Not Found	n/a	n/a	High	High	High	n/a	n/a	n/a			24	26	37
High	[K].SVVSTETFEQPSQREEAKK.[V]	1xGG [K]	5.52614e-09	0.00046156	1	2	23	P0C2H6	P0C2H6 [94-112]	2	2294.13	0.422	0.180027	0.120702	25.82	1.98566e+06	724087	198.53	238	Light	Peak Found	High	High	High	High	Peak Found	Peak Found	Peak Found	Not Found	Peak Found	Peak Found	Peak Found	Peak Found	Peak Found	Peak Found	Not Found	n/a	High	High	High	High	Medium	n/a	n/a		63	53	55	22
High	[R].LAPELNQAIWKR.[G]	1xGG [K11]	4.68458e-05	0.00046156	1	2	1	P0C2H8	P0C2H8 [51-62]	1	1552.86	1.045	0.999855	0.906108	131.65	1.82285e+06	1.76012e+06	100.08	92.35	Light	Not Found	Not Found	Not Found	Peak Found	High	Peak Found	Peak Found	Peak Found	Not Found	Not Found	Not Found	Peak Found	Peak Found	Peak Found	Peak Found	Not Found	n/a	n/a	n/a	n/a	High	n/a	n/a	n/a					38
High	[K].NPLFSYVEPVLVASAKGLQTVVVEEDA.[-]	1xGG [K16]	0.0260475	0.00266465	1	2	1	P0C2H8	P0C2H8 [87-113]	1	2988.56	0.624	0.722607	0.449811	54.4	633479	236955	152.59	162.38	Light	Not Found	Not Found	Not Found	Not Found	Peak Found	Peak Found	High	Peak Found	Not Found	Not Found	Not Found	Not Found	Peak Found	Peak Found	Peak Found	Not Found	n/a	n/a	n/a	n/a	Low	n/a	High	n/a					8
High	[R].HSDSYSENETNHTNVPISSTGGTNNKTVPQISDQETEK.[R]	1xGG [K26]	7.26261e-06	0.00046156	1	22	3	P0C2I5	P0C2I5 [1050-1087]	1	4259.92	0.781	0.990475	0.703441	82.21	1.19537e+06	910212	124.26	124.53	Light	Not Found	High	High	Peak Found	Not Found	Not Found	Not Found	Not Found	Not Found	Peak Found	Peak Found	Peak Found	Not Found	Not Found	Not Found	Not Found	n/a	High	High	Low	n/a	n/a	n/a	n/a		30	25	7
High	[K].MKTWDTDEYYDRK.[E]	1xOxidation [M1]; 1xGG [K2]	0.000990072	0.000566562	1	12	1	P0C2I5	P0C2I5 [1264-1276]	2	1880.81	1.254	0.978271	0.572886	123.28	407012	293214	96.7	102.91	Light	Not Found	High	Peak Found	Peak Found	Not Found	Not Found	Not Found	Not Found	Not Found	Peak Found	Peak Found	Not Found	Not Found	Not Found	Not Found	Not Found	n/a	High	Medium	n/a	n/a	n/a	n/a	n/a		24	10
High	[K].NKPTEPDNKLVAISDASYGNQPYYK.[S]	1xGG [K9]	1.28661e-05	0.00046156	2	16	3	P0C2I5; P0C2J1	P0C2I5 [1596-1620]; P0C2J1 [1596-1620]	1	2926.42	1.159	0.999855	0.746682	108.11	491311	610672	120.46	92.75	Light	Not Found	Peak Found	High	High	Peak Found	Peak Found	Peak Found	Not Found	Not Found	Not Found	Peak Found	Peak Found	Peak Found	Peak Found	Peak Found	Not Found	n/a	n/a	High	High	n/a	n/a	n/a	n/a			36	16
High	[K].LVAISDASYGNQPYYKSQIGNIYLLNGK.[V]	1xGG [K16]	3.35476e-06	0.00046156	2	12	3	P0C2I5; P0C2J1	P0C2I5 [1605-1632]; P0C2J1 [1605-1632]	1	3203.64	1.353	0.846784	0.576354	96.49	1.01054e+06	1.94698e+06	98.26	70.3	Light	Not Found	Not Found	Not Found	Not Found	High	High	High	Not Found	Not Found	Not Found	Not Found	Not Found	Peak Found	Peak Found	Peak Found	Peak Found	n/a	n/a	n/a	n/a	High	High	High	n/a					18
High	[K].STTEPIQLNNKHDLHLRPGTY.[-]	1xGG [K11]	0.0157768	0.00214714	1	8	2	P0C2I8	P0C2I8 [420-440]	1	2548.29	0.937	0.999855	0.972711	117.33	1.143e+06	1.07072e+06	87.77	77.27	Light	Not Found	Not Found	Peak Found	High	Not Found	Peak Found	Not Found	Not Found	Not Found	Not Found	Peak Found	Peak Found	Not Found	Not Found	Peak Found	Not Found	n/a	n/a	n/a	High	n/a	n/a	n/a	n/a				19
High	[K].EVHTNQDPLDVSASKTEECEK.[A]	1xCarbamidomethyl [C19]; 1xGG [K]	5.3217e-08	0.00046156	4	25	3	P0C2I8; O74302; P0C2I5; P0C2J1	P0C2I8 [25-45]; O74302 [25-45]; P0C2I5 [25-45]; P0C2J1 [25-45]	1	2530.14	12.914	5.71027e-09	1.39104e-05	140.58	84122.8	1.2568e+06	168.02	84.01	Light	Not Found	High	High	Peak Found	Peak Found	Peak Found	Not Found	Not Found	Not Found	Peak Found	Peak Found	Not Found	Not Found	Not Found	Not Found	Not Found	n/a	High	High	n/a	n/a	n/a	n/a	n/a		35	16
High	[R].SDGTVLAPIVQYGDFYWVSKR.[Y]	1xGG [K20]	4.58272e-06	0.00046156	1	5	2	P0C2J1	P0C2J1 [549-569]	1	2515.26	1.13	0.999496	0.806209	111.59	1.93391e+06	2.10861e+06	105.28	77.08	Light	Not Found	Not Found	Peak Found	Not Found	High	High	Peak Found	Not Found	Not Found	Not Found	Not Found	Not Found	Peak Found	Peak Found	Peak Found	Not Found	n/a	n/a	n/a	n/a	High	High	Low	n/a					26
High	[R].SANANANSSSLSISNKYDNDELDLTK.[D]	1xGG [K16]	0.000109233	0.00046156	1	6	2	P0CE41	P0CE41 [194-219]	1	2885.34	0.744	0.945217	0.646547	68.07	601193	330707	111.03	109.13	Light	Not Found	Peak Found	High	High	Not Found	Not Found	Not Found	Not Found	Not Found	Not Found	Peak Found	Not Found	Not Found	Peak Found	Not Found	Not Found	n/a	n/a	High	High	n/a	n/a	n/a	n/a			40	28
High	[R].NYMKDYPSDMANSSSNPASR.[C]	2xOxidation [M3; M10]; 1xGG [K4]	0.00161508	0.000566562	1	5	1	P0CE41	P0CE41 [396-415]	1	2380.98	0.515	0.436228	0.170005	0	121524	62568.8			Light	Not Found	Not Found	High	Not Found	Not Found	Not Found	Not Found	Not Found	Not Found	Not Found	Peak Found	Not Found	Not Found	Not Found	Not Found	Not Found	n/a	n/a	High	n/a	n/a	n/a	n/a	n/a			21
High	[R].DFSDTKLPSASR.[I]	1xGG [K6]	0.0108662	0.00177697	1	5	1	P0CE41	P0CE41 [806-817]	1	1437.7	1.248	0.951513	0.576282	104.67	67957.3	84780	100.66		Light	Not Found	Not Found	High	Not Found	Peak Found	Peak Found	Not Found	Not Found	Not Found	Not Found	Peak Found	Not Found	Not Found	Not Found	Not Found	Not Found	n/a	n/a	High	n/a	n/a	n/a	n/a	n/a			17
High	[K].QAIETANKADQLANDTENSLK.[E]	1xGG [K8]	0.0204982	0.00234304	1	2	1	P0CS91	P0CS91 [554-574]	1	2388.16	0.93	0.999855	0.922613	0	2.71838e+06	2.52783e+06			Light	Not Found	High	Not Found	Not Found	Not Found	Not Found	Not Found	Not Found	Not Found	Peak Found	Not Found	Not Found	Not Found	Not Found	Not Found	Not Found	n/a	High	n/a	n/a	n/a	n/a	n/a	n/a		22
High	[K].SVAGISGQENWNKQLATQVYSR.[S]	1xGG [K13]	0.00255779	0.000566562	1	1	1	P0CT86	P0CT86 [17-38]	1	2550.27	0.01	8.72433e-17			191858				Light	Not Found	Not Found	Not Found	Not Found	High	Not Found	Not Found	Not Found	Not Found	Not Found	Not Found	Not Found	Not Found	Not Found	Not Found	Not Found	n/a	n/a	n/a	n/a	High	n/a	n/a	n/a					25
High	[K].SVDVLSFKQLESQK.[IT]	1xGG [K]	2.34882e-06	0.00046156	1	6	3	P0CX12	P0CX12 [11-24]	1	1721.91	1.773	0.53936	0.191496	77.47	603953	1.07074e+06	67.62	8.67	Light	Not Found	Not Found	High	High	Not Found	Peak Found	Peak Found	Not Found	Not Found	Not Found	Peak Found	Peak Found	Not Found	Not Found	Not Found	Not Found	n/a	n/a	High	High	n/a	n/a	n/a	n/a			43	16
High	[K].LFNTEKSWSPVGLEDAK.[L]	1xGG [K6]	0.00113144	0.000566562	1	2	2	P0CX12	P0CX12 [200-216]	1	2035.01	0.825	0.999855	0.776434	28.27	602697	453639	61.46	59.03	Light	Not Found	Not Found	Not Found	High	High	Peak Found	Not Found	Not Found	Not Found	Not Found	Not Found	Peak Found	Peak Found	Peak Found	Not Found	Not Found	n/a	n/a	n/a	High	High	n/a	n/a	n/a				16	13
High	[K].ILYHEVAQETALKDSYR.[I]	1xGG [K13]	1.14412e-08	0.00046156	1	3	2	P0CX14	P0CX14 [424-440]	1	2150.09	0.01	8.72433e-17			238137		131.21		Light	Not Found	Not Found	High	Peak Found	Not Found	Not Found	Not Found	Not Found	Not Found	Not Found	Not Found	Not Found	Not Found	Not Found	Not Found	Not Found	n/a	n/a	High	n/a	n/a	n/a	n/a	n/a			52
High	[R].ITLVPSSDGVSVCGKLFNR.[E]	1xCarbamidomethyl [C13]; 1xGG [K15]	0.0459823	0.00521044	1	3	1	P0CX14	P0CX14 [441-459]	1	2163.12	0.298	0.0463708	0.0450312	12.65	880578	143010	143.99	166.35	Light	Not Found	Not Found	Not Found	Not Found	Peak Found	Peak Found	High	Peak Found	Not Found	Not Found	Not Found	Not Found	Peak Found	Peak Found	Peak Found	Not Found	n/a	n/a	n/a	n/a	n/a	n/a	High	n/a
High	[R].NAEDVVAGEAASSDHHQKISR.[V]	1xGG [K18]	1.25076e-08	0.00046156	1	6	4	P0CX14	P0CX14 [801-821]	1	2335.1	0.534	0.496273	0.290167	47.7	277588	508000	168.27	136.97	Light	Not Found	High	High	Peak Found	Not Found	Not Found	Not Found	Not Found	Not Found	Peak Found	Peak Found	Not Found	Not Found	Not Found	Not Found	Not Found	n/a	High	High	Low	n/a	n/a	n/a	n/a		42	57	29
High	[K].RGIDEYLENDSFLQMIPVKYR.[E]	1xOxidation [M15]; 1xGG [K19]	0.000961138	0.000566562	2	4	2	P0CX14; P0CX20	P0CX14 [509-529]; P0CX20 [445-465]	2	2716.34	0.858	0.999855	0.786175	66.89	120397	164535	112.43	87.09	Light	Not Found	Not Found	Not Found	Peak Found	High	Peak Found	Not Found	Not Found	Not Found	Not Found	Not Found	Not Found	Peak Found	Peak Found	Not Found	Not Found	n/a	n/a	n/a	n/a	High	n/a	n/a	n/a					16
High	[R].GGAGDEEDRSITNEEPIIPSVDEHGLKVCK.[L]	1xCarbamidomethyl [C29]; 1xGG [K]	0.000678285	0.00046156	3	8	4	P0CX14; P40434; P0CX20	P0CX14 [346-375]; P40434 [282-311]; P0CX20 [282-311]	2	3365.59	0.562	0.584935	0.327304	41.42	268478	143700	132.64	154.93	Light	Not Found	High	High	Peak Found	Peak Found	Peak Found	Not Found	Not Found	Not Found	Peak Found	Peak Found	Peak Found	Peak Found	Peak Found	Not Found	Not Found	n/a	High	High	n/a	n/a	n/a	n/a	n/a		33	29
High	[K].TLDAVKALLVSSCACTAR.[D]	2xCarbamidomethyl [C13; C15]; 1xGG [K6]	3.53268e-05	0.00046156	3	8	2	P0CX14; P40434; P0CX20	P0CX14 [388-405]; P40434 [324-341]; P0CX20 [324-341]	1	2050.04	0.057	1.47833e-10	8.29194e-08	0.44	2.66782e+06	135791	120.8	183.19	Light	Not Found	Not Found	Not Found	Not Found	Not Found	High	High	Not Found	Not Found	Not Found	Peak Found	Peak Found	Not Found	Peak Found	Peak Found	Not Found	n/a	n/a	n/a	n/a	n/a	High	High	n/a
High	[R].RIQLYTDYNKNGSSEPR.[L]	1xGG [K10]	0.000190646	0.00046156	3	7	2	P0CX14; P40434; P0CX20	P0CX14 [599-615]; P40434 [406-422]; P0CX20 [535-551]	2	2155.05	1.006	0.999855	0.94031	105.55	51589.8	51906.4	135	138.29	Light	Not Found	Not Found	High	Peak Found	Not Found	Not Found	Not Found	Not Found	Not Found	Not Found	Peak Found	Peak Found	Not Found	Not Found	Not Found	Not Found	n/a	n/a	High	n/a	n/a	n/a	n/a	n/a			32
High	[R].IQLYTDYNKNGSSEPR.[L]	1xGG [K9]	1.7203e-07	0.00046156	3	7	1	P0CX14; P40434; P0CX20	P0CX14 [600-615]; P40434 [407-422]; P0CX20 [536-551]	1	1998.95	0.423	0.263657	0.072394	23.07	223585	94558.9	180.62	205.54	Light	Not Found	Peak Found	High	Peak Found	Peak Found	Not Found	Not Found	Not Found	Not Found	Peak Found	Peak Found	Peak Found	Peak Found	Peak Found	Not Found	Not Found	n/a	n/a	High	n/a	n/a	n/a	n/a	n/a			65
High	[R].SFYEDEKSGLIK.[V]	1xGG [K7]	0.00117417	0.000566562	4	15	1	P0CX14; P40434; P0CX20; Q07888	P0CX14 [109-120]; P40434 [45-56]; P0CX20 [45-56]; Q07888 [45-56]	1	1529.75	1.904	0.392693	0.217006	161.58	164406	653100	161.33	131.83	Light	Not Found	Not Found	High	Peak Found	Peak Found	Not Found	Not Found	Not Found	Not Found	Not Found	Peak Found	Peak Found	Not Found	Not Found	Not Found	Not Found	n/a	n/a	High	n/a	n/a	n/a	n/a	n/a			29
High	[K].FLTFVEDEPDFQGGPIPSKYLIPK.[K]	1xGG [K]	2.57039e-08	0.00046156	4	13	2	P0CX14; P40434; P0CX20; Q07888	P0CX14 [151-174]; P40434 [87-110]; P0CX20 [87-110]; Q07888 [87-110]	1	2851.46	0.803	0.999855	0.743042	32.9	1.15844e+06	930333	57.46	66.18	Light	Not Found	Not Found	Not Found	Not Found	High	Peak Found	Not Found	Not Found	Not Found	Not Found	Not Found	Not Found	Peak Found	Peak Found	Not Found	Not Found	n/a	n/a	n/a	n/a	High	n/a	n/a	n/a					41
High	[K].STNDILVAGQKLFGSSFEFR.[D]	1xGG [K11]	0.000101415	0.00046156	4	10	2	P0CX14; P40434; P0CX20; Q07888	P0CX14 [832-851]; P40434 [639-658]; P0CX20 [768-787]; Q07888 [346-365]	1	2330.18	1.059	0.999855	0.817311	147.8	771029	816301	135.24	133.71	Light	Not Found	Not Found	Not Found	Peak Found	Peak Found	High	Peak Found	High	Not Found	Not Found	Not Found	Peak Found	Peak Found	Peak Found	Peak Found	Peak Found	n/a	n/a	n/a	n/a	n/a	High	n/a	High
High	[R].ITLVPSSDGISVCGKLFNR.[E]	1xCarbamidomethyl [C13]; 1xGG [K15]	0.00082866	0.00046156	1	1	2	P0CX20	P0CX20 [377-395]	1	2177.14	8.003	2.03527e-10	4.64602e-07	137.08	734448	5.87745e+06	171.1	26.22	Light	Not Found	Not Found	Peak Found	Peak Found	Peak Found	High	High	Not Found	Not Found	Not Found	Not Found	Not Found	Not Found	Peak Found	Peak Found	Not Found	n/a	n/a	n/a	n/a	n/a	High	High	n/a
High	[R].NAEDVVAGEAASSDHDQKISR.[V]	1xGG [K18]	3.28603e-09	0.00046156	2	5	3	P0CX20; Q07888	P0CX20 [737-757]; Q07888 [315-335]	1	2313.07	1.608	0.582572	0.384668	140.68	449051	913197	141.21	113.35	Light	Not Found	High	High	High	Peak Found	Not Found	Not Found	Not Found	Not Found	Peak Found	Peak Found	Peak Found	Not Found	Not Found	Not Found	Not Found	n/a	High	High	High	n/a	n/a	n/a	n/a		60	36	44
High	[R].SIHILKVAEIEK.[T]	1xGG [K6]	9.93007e-08	0.00046156	1	1	11	P0CX23	P0CX23 [120-131]	1	1493.87	1.056	0.999855	0.859511	101.82	9.63893e+06	1.01792e+07	71.23	72.68	Light	Not Found	Not Found	High	High	High	High	High	Not Found	Not Found	Not Found	Peak Found	Peak Found	Peak Found	Peak Found	Peak Found	Not Found	n/a	n/a	High	High	High	High	High	n/a			56	24	21
High	[K].VAEIEKTADVKR.[Q]	1xGG [K11]; 1xLRGG [K6]	0.00080444	0.00046156	1	1	2	P0CX23	P0CX23 [126-137]	2	1856.03	0.443	0.291781	0.0896978	26.86	238659	105626		96.02	Light	Not Found	Not Found	High	Not Found	Not Found	Not Found	Not Found	Not Found	Not Found	Not Found	Peak Found	Not Found	Not Found	Peak Found	Not Found	Not Found	n/a	n/a	High	n/a	n/a	n/a	n/a	n/a			17
High	[K].RQYVKQFLTK.[D]	1xGG [K5]	0.00856618	0.00177697	1	1	2	P0CX23	P0CX23 [137-146]	2	1424.8	1.105	0.999855	0.834541	141.33	1.99415e+06	2.1946e+06	105.21	209.35	Light	Not Found	Not Found	Not Found	Not Found	High	Peak Found	High	Not Found	Peak Found	Not Found	Not Found	Peak Found	Peak Found	Peak Found	Peak Found	Not Found	n/a	n/a	n/a	n/a	High	Medium	High	n/a					14
High	[R].QYVKQFLTKDLK.[F]	2xGG [K4; K]	2.33066e-05	0.00046156	1	1	3	P0CX23	P0CX23 [138-149]	2	1738.95	1.051	0.999855	0.873026	46.58	609194	667079	51.79	56.28	Light	Not Found	Not Found	High	High	High	Peak Found	Peak Found	Not Found	Not Found	Not Found	Peak Found	Peak Found	Peak Found	Peak Found	Peak Found	Not Found	n/a	n/a	High	High	High	n/a	n/a	n/a			8	40	26
High	[K].QFLTKDLKFPLPHR.[V]	2xGG [K5; K8]	0.00950492	0.00177697	1	1	3	P0CX23	P0CX23 [142-155]	2	1968.08	0.94	0.999855	0.940886	86.72	4.75338e+06	4.69129e+06	71.94	69.37	Light	Not Found	Not Found	Not Found	Not Found	High	High	High	Peak Found	Not Found	Not Found	Not Found	Not Found	Peak Found	Peak Found	Peak Found	Peak Found	n/a	n/a	n/a	n/a	High	High	High	Low					12
High	[K].DLKFPLPHR.[V]	1xGG [K3]	0.000247223	0.00046156	1	1	5	P0CX23	P0CX23 [147-155]	1	1236.68	1.352	0.495474	0.485069	94.57	1.88732e+07	2.55133e+07	76.82	36.85	Light	Not Found	Not Found	Not Found	High	High	High	High	Peak Found	Not Found	Not Found	Not Found	Not Found	Peak Found	Peak Found	Peak Found	Peak Found	n/a	n/a	n/a	High	High	High	High	n/a				30	31
High	[R].IFASNEVIAKSR.[Y]	1xGG [K10]	3.69647e-07	0.00046156	1	1	11	P0CX23	P0CX23 [29-40]	1	1448.79	0.913	0.999855	0.869726	83.47	1.34285e+07	1.2256e+07	68.27	73.5	Light	Not Found	Not Found	High	High	High	High	High	High	Not Found	Not Found	Peak Found	Peak Found	Peak Found	Peak Found	Peak Found	Peak Found	n/a	n/a	High	High	High	High	High	High			45	48	71
High	[R].YWYFLQKLHK.[V]	1xGG [K]	0.0219269	0.0025775	1	1	2	P0CX23	P0CX23 [41-50]	1	1539.81	9.42	9.27474e-08	0.000216185	701.9	319070	3.00559e+06	136.86		Light	Not Found	Not Found	Peak Found	Peak Found	Not Found	Not Found	High	Peak Found	Not Found	Not Found	Not Found	Not Found	Not Found	Not Found	Peak Found	Not Found	n/a	n/a	n/a	n/a	n/a	n/a	High	n/a
High	[K].ASGEIVSINQINEAHPTKVK.[N]	1xGG [K]	9.50271e-09	0.00046156	1	1	14	P0CX23	P0CX23 [54-73]	1	2249.19	1.565	0.180027	0.314055	136.16	9.62387e+06	1.50637e+07	172.06	121.87	Light	Not Found	Not Found	High	High	High	High	High	Peak Found	Peak Found	Not Found	Peak Found	Peak Found	Peak Found	Peak Found	Peak Found	Not Found	n/a	n/a	High	High	High	High	High	Low			17	59	11
High	[K].ASGEIVSINQINEAHPTKVKNFGVWVR.[Y]	2xGG [K18; K20]	0.028496	0.00302925	1	1	1	P0CX23	P0CX23 [54-80]	2	3221.68	0.54	0.52073	0.317311	10.96	703654	380083	24.34	40.81	Light	Not Found	Not Found	Not Found	Not Found	High	Peak Found	Not Found	Not Found	Not Found	Not Found	Not Found	Not Found	Peak Found	Peak Found	Not Found	Not Found	n/a	n/a	n/a	n/a	High	n/a	n/a	n/a					21
High	[K].VKNFGVWVR.[Y]	1xGG [K2]	0.00273433	0.000566562	1	1	3	P0CX23	P0CX23 [72-80]	1	1218.67	1.09	0.999855	0.807357	88.5	1.48077e+07	1.6415e+07	72.11	71.37	Light	Not Found	Not Found	Not Found	Not Found	High	High	Peak Found	High	Not Found	Not Found	Not Found	Not Found	Peak Found	Peak Found	Peak Found	Peak Found	n/a	n/a	n/a	n/a	High	High	Medium	High					17
High	[K].KTVAGGAYTVSTAAAATVR.[S]	1xGG [K1]	4.13203e-07	0.00046156	1	1	2	P0CX25	P0CX25 [62-80]	1	1909.01	0.694	0.837534	0.46612	52.81	95296.2	59194.3	118.1	121.64	Light	Not Found	Not Found	Peak Found	High	High	Peak Found	Not Found	Not Found	Not Found	Not Found	Peak Found	Peak Found	Peak Found	Peak Found	Not Found	Not Found	n/a	n/a	n/a	High	High	n/a	n/a	n/a				43	33
High	[K].VSGVSLLALWKEK.[K]	1xGG [K]	0.000232966	0.00046156	1	1	12	P0CX29	P0CX29 [127-139]	1	1543.88	0.191	4.96486e-11	1.49145e-05	4.74	1.1303e+08	1.14084e+07	118.27	150.87	Light	Not Found	Not Found	Not Found	Not Found	High	High	High	High	Not Found	Not Found	Not Found	Not Found	Peak Found	Peak Found	Peak Found	Peak Found	n/a	n/a	n/a	n/a	High	High	High	High					19
High	[K].RLLGTAFKSSPFGGSSHAK.[G]	1xGG [K8]	0.0151982	0.00202139	1	1	2	P0CX29	P0CX29 [32-50]	2	2062.08	0.835	0.999855	0.82157	101.34	871359	727755	149.09	155.66	Light	Not Found	Not Found	Not Found	Peak Found	High	Peak Found	High	Not Found	Not Found	Not Found	Not Found	Peak Found	Peak Found	Peak Found	Peak Found	Not Found	Low	n/a	n/a	n/a	High	Low	High	n/a	9				18
High	[R].LLGTAFKSSPFGGSSHAK.[G]	1xGG [K7]	5.4792e-07	0.00046156	1	1	13	P0CX29	P0CX29 [33-50]	1	1905.98	0.675	0.330991	0.332919	66.99	7.86781e+07	3.99601e+07	97.64	121.67	Light	Not Found	Not Found	Not Found	Not Found	High	High	High	High	Not Found	Not Found	Peak Found	Not Found	Peak Found	Peak Found	Peak Found	Peak Found	n/a	n/a	n/a	n/a	High	High	High	High					27
High	[R].LLGTAFKSSPFGGSSHAKGIVLEK.[L]	2xGG [K7; K18]	0.000461181	0.00046156	1	1	2	P0CX29	P0CX29 [33-56]	2	2659.42	0.977	0.999855	0.969613	131.14	1.23876e+06	1.21007e+06	119.72	125.14	Light	Not Found	Not Found	Not Found	Not Found	Peak Found	High	High	Not Found	Not Found	Not Found	Not Found	Not Found	Peak Found	Peak Found	Peak Found	Not Found	n/a	n/a	n/a	n/a	n/a	High	High	n/a
High	[K].SSPFGGSSHAKGIVLEK.[L]	1xGG [K11]	0.0007525	0.00046156	1	1	7	P0CX29	P0CX29 [40-56]	1	1814.94	1.056	0.999855	0.859511	103.19	1.505e+07	1.59621e+07	75.92	77.56	Light	Not Found	Not Found	High	Peak Found	High	Peak Found	High	High	Not Found	Not Found	Peak Found	Peak Found	Peak Found	Peak Found	Peak Found	Peak Found	n/a	n/a	High	Low	High	Medium	High	High			28	24	21
High	[K].SSPFGGSSHAKGIVLEKLGIESK.[Q]	1xGG [K17]; 1xLRGG [K11]	0.0258532	0.00266465	1	1	1	P0CX29	P0CX29 [40-62]	2	2825.53	1.031	0.999855	0.923536	137.09	2.11146e+06	2.1777e+06	104.16	97.69	Light	Not Found	Not Found	Not Found	Not Found	Peak Found	Peak Found	High	Not Found	Not Found	Not Found	Not Found	Not Found	Peak Found	Peak Found	Peak Found	Not Found	n/a	n/a	n/a	n/a	n/a	Low	High	n/a
High	[K].SSPFGGSSHAKGIVLEKLGIESK.[Q]	2xGG [K11; K17]	2.2144e-07	0.00046156	1	1	11	P0CX29	P0CX29 [40-62]	2	2556.34	1.019	0.999855	0.918939	104.97	9.70436e+06	1.48001e+07	77.47	70.79	Light	Not Found	Not Found	Not Found	High	High	High	Peak Found	Peak Found	Not Found	Not Found	Not Found	Peak Found	Peak Found	Peak Found	Peak Found	Peak Found	n/a	n/a	n/a	High	High	High	n/a	n/a				53	48
High	[K].GIVLEKLGIESK.[Q]	1xGG [K]; 1xLabel:13C(6) [K]	1.60829e-06	0.00046156	1	1	6	P0CX29	P0CX29 [51-62]	1	1405.84									Heavy	Not Found	Not Found	Peak Found	Peak Found	Peak Found	Peak Found	Peak Found	Peak Found	Not Found	Not Found	High	High	Peak Found	High	High	High	n/a	n/a	High	High	Low	High	High	High			31	56	20
High	[K].GIVLEKLGIESK.[Q]	1xGG [K6]	1.69494e-07	0.00046156	1	1	19	P0CX29	P0CX29 [51-62]	1	1399.82	1.09	0.999855	0.807357	88.48	1.09114e+08	1.19171e+08	64.34	64.55	Light	Not Found	Not Found	High	High	High	High	High	High	Not Found	Not Found	Peak Found	Peak Found	Peak Found	Peak Found	Peak Found	Peak Found	n/a	n/a	High	High	High	High	High	High			64	51	31
High	[K].NGKKVTAFVPNDGCLNFVDENDEVLLAGFGR.[K]	1xCarbamidomethyl [C14]; 2xGG [K3; K4]	5.60024e-06	0.00046156	1	1	1	P0CX29	P0CX29 [79-109]	2	3623.75	0.754	0.970587	0.582344	75.8	130517	151981	121.46	96.57	Light	Not Found	Not Found	Peak Found	Peak Found	High	Not Found	Not Found	Not Found	Not Found	Not Found	Not Found	Peak Found	Peak Found	Peak Found	Peak Found	Not Found	n/a	n/a	n/a	n/a	High	n/a	n/a	n/a					52
High	[K].KVTAFVPNDGCLNFVDENDEVLLAGFGR.[K]	1xCarbamidomethyl [C11]; 1xGG [K1]	7.05669e-08	0.00046156	1	1	2	P0CX29	P0CX29 [82-109]	1	3210.55	1.032	0.999855	0.888015	99.75	2.92148e+06	3.01497e+06	119.01	110.91	Light	Not Found	Not Found	Not Found	Peak Found	High	High	Not Found	Not Found	Not Found	Not Found	Not Found	Peak Found	Peak Found	Peak Found	Peak Found	Peak Found	n/a	n/a	n/a	Low	High	High	n/a	n/a				92	84
High	[R].KQFVVDVLHPNR.[A]	1xGG [K1]	0.0129932	0.00177697	1	1	2	P0CX31	P0CX31 [21-32]	1	1565.85	0.803	0.990662	0.767801	45.69	1.78057e+06	1.44653e+06	57.62	50.88	Light	Not Found	Not Found	Peak Found	Peak Found	High	High	Peak Found	Peak Found	Not Found	Not Found	Peak Found	Peak Found	Peak Found	Peak Found	Peak Found	Not Found	n/a	n/a	n/a	Low	High	High	Medium	n/a				21	12
High	[K].AEKDAVSVFGFR.[T]	1xGG [K3]	0.000276346	0.00046156	1	1	2	P0CX31	P0CX31 [50-61]	1	1439.73	0.829	0.999855	0.789314	90.14	1.47792e+06	614674	100.63	109.59	Light	Not Found	Not Found	High	Peak Found	High	Peak Found	Not Found	Not Found	Not Found	Not Found	Peak Found	Peak Found	Peak Found	Peak Found	Peak Found	Not Found	n/a	n/a	High	Low	High	n/a	n/a	n/a			26	13	10
High	[R].TQFGGGKSVGFGLVYNSVAEAK.[K]	1xGG [K7]	6.753e-09	0.00046156	1	1	2	P0CX31	P0CX31 [62-83]	1	2330.18	0.62	0.176315	0.232253	49.36	7.52046e+06	5.99163e+06	27.78	91.65	Light	Not Found	Not Found	Not Found	Not Found	Peak Found	High	High	Not Found	Not Found	Peak Found	Peak Found	Not Found	Peak Found	Peak Found	Peak Found	Not Found	n/a	n/a	n/a	n/a	Low	High	High	n/a					8
High	[K].SVGFGLVYNSVAEAKK.[F]	1xGG [K]	1.87972e-06	0.00046156	1	1	13	P0CX31	P0CX31 [69-84]	1	1782.94	0.094	8.72433e-17	5.03991e-10	0.85	1.50382e+07	1.22812e+06	66.41	69.42	Light	Not Found	Not Found	Peak Found	High	High	High	High	Peak Found	Not Found	Not Found	Peak Found	Peak Found	Peak Found	Peak Found	Peak Found	Peak Found	n/a	n/a	n/a	High	High	High	High	n/a				35	31
High	[K].SVGFGLVYNSVAEAKK.[F]	1xGG [K]; 1xLabel:13C(6) [K]	0.00013448	0.00046156	1	1	2	P0CX31	P0CX31 [69-84]	1	1788.96									Heavy	Not Found	Not Found	Peak Found	Peak Found	Peak Found	Peak Found	Peak Found	Peak Found	Not Found	Not Found	Peak Found	Peak Found	High	Peak Found	Peak Found	Peak Found	n/a	n/a	n/a	n/a	High	n/a	n/a	n/a					23
High	[K].SVGFGLVYNSVAEAKKFEPTYR.[L]	1xGG [K16]	0.000412599	0.00046156	1	1	1	P0CX31	P0CX31 [69-90]	2	2576.31	1.348	0.887041	0.462694	43.72	767118	1.03406e+06	87.78		Light	Not Found	Not Found	Peak Found	Not Found	Not Found	High	Peak Found	Not Found	Not Found	Not Found	Not Found	Not Found	Not Found	Peak Found	Not Found	Not Found	n/a	n/a	n/a	n/a	n/a	High	n/a	n/a
High	[R].YGLAEKVEKASR.[Q]	2xGG [K6; K9]	1.08458e-05	0.00046156	1	1	1	P0CX31	P0CX31 [94-105]	2	1578.82	1.039	0.999855	0.882861	101.33	118250	34896.3	130.58	150.62	Light	Not Found	Not Found	High	Peak Found	Not Found	Not Found	Not Found	Not Found	Not Found	Not Found	Peak Found	Peak Found	Not Found	Peak Found	Not Found	Not Found	n/a	n/a	High	n/a	n/a	n/a	n/a	n/a			45
High	[R].ITDEEASYKLGK.[V]	1xGG [K9]	7.43321e-08	0.00046156	1	1	15	P0CX35	P0CX35 [114-125]	1	1467.73									Light	Not Found	High	High	High	Peak Found	High	High	High	Not Found	Peak Found	Peak Found	Peak Found	Peak Found	Peak Found	Peak Found	Peak Found	n/a	High	High	High	n/a	High	High	High		62	60	32
High	[R].ITDEEASYKLGK.[V]	1xGG [K9]; 1xLabel:13C(6) [K12]	5.39842e-07	0.00046156	1	1	1	P0CX35	P0CX35 [114-125]	1	1473.75	1.142	0.999855	0.792916	144.92	1.45728e+06	1.76234e+06	254.44	254.34	Heavy	Not Found	Peak Found	Peak Found	Peak Found	Peak Found	Peak Found	Peak Found	Peak Found	Not Found	High	Peak Found	Peak Found	Peak Found	Peak Found	Peak Found	Peak Found	n/a	High	n/a	n/a	n/a	n/a	n/a	n/a		53
High	[R].LAAPHHWLLDKLSGCYAPRPSAGPHK.[L]	1xCarbamidomethyl [C15]; 1xGG [K11]	4.44859e-06	0.00046156	1	1	3	P0CX35	P0CX35 [12-37]	1	2993.53	20.151	8.72433e-17	1.58959e-10	445.8	2.14419e+06	4.32074e+07	139.44	83.34	Light	Not Found	Not Found	Not Found	Not Found	Not Found	Peak Found	High	Not Found	Not Found	Not Found	Not Found	Not Found	Not Found	Not Found	Peak Found	Peak Found	n/a	n/a	n/a	n/a	n/a	n/a	High	n/a
High	[K].VQLGKKGVPYVVTHDGR.[T]	1xGG [K]; 1xLRGG [K]	0.0241684	0.00266465	1	1	3	P0CX35	P0CX35 [129-145]	2	2350.31	0.877	0.999855	0.894897	98.84	224675	208432	104.39	100.16	Light	Not Found	Not Found	Not Found	Peak Found	Peak Found	High	High	Not Found	Not Found	Not Found	Not Found	Peak Found	Peak Found	Peak Found	Peak Found	Not Found	n/a	n/a	n/a	n/a	Low	High	High	n/a					10
High	[K].KGVPYVVTHDGR.[T]	1xGG [K1]	4.7209e-06	0.00046156	1	1	4	P0CX35	P0CX35 [134-145]	1	1441.75	1.021	0.999855	0.881148	144.58	339853	337853	181.52	181.58	Light	Not Found	Not Found	High	High	Peak Found	High	Peak Found	High	Not Found	Not Found	Peak Found	Peak Found	Peak Found	Peak Found	Peak Found	Peak Found	n/a	n/a	High	High	n/a	High	n/a	High			37	21
High	[R].TIRYPDPNIKVNDTVK.[I]	1xGG [K10]	0.000288933	0.00046156	1	1	10	P0CX35	P0CX35 [146-161]	2	1987.06	0.846	0.920899	0.713648	71.18	1.21348e+07	9.81806e+06	141.44	147.02	Light	Not Found	Not Found	High	High	High	High	High	Not Found	Not Found	Not Found	Peak Found	Peak Found	Peak Found	Peak Found	Peak Found	Not Found	n/a	n/a	High	High	High	High	High	n/a			29	14	28
High	[R].YPDPNIKVNDTVK.[I]	1xGG [K7]	2.06953e-05	0.00046156	1	1	4	P0CX35	P0CX35 [149-161]	1	1616.83	1.042	0.999855	0.881674	126.42	5.40045e+06	5.42756e+06	176.15	172.73	Light	Not Found	Not Found	High	High	High	Peak Found	Peak Found	Peak Found	Not Found	Not Found	Peak Found	Peak Found	Peak Found	Peak Found	Peak Found	Peak Found	n/a	Medium	High	High	High	n/a	n/a	n/a		13	26	8	44
High	[R].YPDPNIKVNDTVKIDLASGK.[I]	1xGG [K13]; 1xLRGG [K7]	1.65619e-05	0.00046156	1	1	1	P0CX35	P0CX35 [149-168]	2	2684.44	0.881	0.999855	0.892549	55.18	349027	356573	94.19	96.42	Light	Not Found	Not Found	Not Found	High	Peak Found	Peak Found	Not Found	Not Found	Not Found	Not Found	Not Found	Peak Found	Peak Found	Peak Found	Peak Found	Not Found	n/a	n/a	n/a	High	n/a	n/a	n/a	n/a				29
High	[R].YPDPNIKVNDTVKIDLASGK.[I]	2xGG [K7; K13]	0.0514256	0.00573224	1	1	1	P0CX35	P0CX35 [149-168]	2	2415.25	0.543	0.506801	0.321861	26.58	671494	238015	61.94	89.95	Light	Not Found	Not Found	Peak Found	High	Not Found	Not Found	Not Found	Not Found	Not Found	Not Found	Peak Found	Peak Found	Not Found	Peak Found	Not Found	Not Found	n/a	n/a	n/a	High	n/a	n/a	n/a	n/a				10
High	[K].VNDTVKIDLASGK.[I]	1xGG [K6]	1.16924e-07	0.00046156	1	1	17	P0CX35	P0CX35 [156-168]	1	1473.79	1.012	0.999855	0.930488	143.99	1.99462e+07	2.01661e+07	118.43	121.23	Light	Not Found	High	High	High	High	High	High	High	Not Found	Peak Found	Peak Found	Peak Found	Peak Found	Peak Found	Peak Found	Peak Found	n/a	High	High	High	High	High	High	High		49	41	24	37
High	[K].VNDTVKIDLASGKITDFIK.[F]	1xGG [K]; 1xLRGG [K]	3.53732e-08	0.00046156	1	1	11	P0CX35	P0CX35 [156-174]	2	2574.42	0.943	0.999855	0.937895	99.29	9.50187e+06	3.88884e+06	63.37	91.25	Light	Not Found	Not Found	Not Found	High	High	High	High	Not Found	Not Found	Not Found	Not Found	Peak Found	Peak Found	Peak Found	Peak Found	Peak Found	n/a	n/a	n/a	High	High	High	High	n/a				9	34
High	[K].VNDTVKIDLASGKITDFIK.[F]	2xGG [K6; K]	5.47685e-06	0.00046156	1	1	7	P0CX35	P0CX35 [156-174]	2	2305.24	1.125	0.999855	0.728435	142.92	3.01739e+06	3.10086e+06	110.26	90.67	Light	Not Found	Not Found	Peak Found	High	High	High	Peak Found	Not Found	Not Found	Not Found	Peak Found	Peak Found	Peak Found	Peak Found	Peak Found	Peak Found	n/a	n/a	n/a	High	High	High	n/a	n/a				24	43
High	[K].IDLASGKITDFIK.[F]	1xGG [K]	1.06164e-07	0.00046156	1	1	26	P0CX35	P0CX35 [162-174]	1	1534.85									Light	Not Found	Not Found	High	High	High	High	High	High	Not Found	Not Found	Peak Found	Peak Found	Peak Found	Peak Found	Peak Found	Peak Found	n/a	n/a	High	High	High	High	High	High			60	58	68
High	[K].IDLASGKITDFIK.[F]	1xGG [K7]; 1xLabel:13C(6) [K13]	2.58604e-05	0.00046156	1	1	2	P0CX35	P0CX35 [162-174]	1	1540.87	1.111	0.985696	0.776345	81.9	2.33341e+08	2.63666e+08	63.17	59.53	Heavy	Not Found	Not Found	Peak Found	Peak Found	Peak Found	Peak Found	Peak Found	Peak Found	Not Found	Not Found	High	Peak Found	Peak Found	High	Peak Found	Peak Found	n/a	n/a	High	Low	Medium	High	Medium	Medium			53	31	12
High	[K].IDLASGKITDFIKFDAGK.[L]	1xGG [K]; 1xLRGG [K]	2.02463e-06	0.00046156	1	1	2	P0CX35	P0CX35 [162-179]	2	2436.32	1.87	0.0311687	0.16688	123.33	2.80385e+06	1.24313e+07	119.19	90.92	Light	Not Found	Not Found	Not Found	Peak Found	Peak Found	High	Peak Found	Not Found	Not Found	Not Found	Not Found	Not Found	Peak Found	Peak Found	Peak Found	Not Found	n/a	n/a	n/a	n/a	n/a	High	n/a	n/a
High	[K].IDLASGKITDFIKFDAGK.[L]	2xGG [K7; K]	1.31675e-07	0.00046156	1	1	7	P0CX35	P0CX35 [162-179]	2	2167.14	0.562	0.233218	0.238134	20.91	5.28038e+06	2.80186e+06	33.56	67.28	Light	Not Found	Not Found	Not Found	High	High	High	High	Peak Found	Not Found	Not Found	Peak Found	Peak Found	Peak Found	Peak Found	Peak Found	Peak Found	n/a	n/a	n/a	High	High	High	High	n/a				65	42
High	[K].ITDFIKFDAGK.[L]	1xGG [K]	5.31883e-07	0.00046156	1	1	26	P0CX35	P0CX35 [169-179]	1	1368.72									Light	Not Found	Not Found	High	High	High	High	High	High	Not Found	Not Found	Peak Found	Peak Found	Peak Found	Peak Found	Peak Found	Peak Found	n/a	n/a	High	High	High	High	High	High			40	58	59
High	[K].ITDFIKFDAGK.[L]	1xGG [K]; 1xLabel:13C(6) [K]	0.00766368	0.00177169	1	1	2	P0CX35	P0CX35 [169-179]	1	1374.74	1.017	0.999855	0.922229	21.93	7.77893e+07	7.8502e+07	24.63	23.02	Heavy	Not Found	Not Found	Peak Found	Peak Found	Peak Found	Peak Found	Peak Found	Peak Found	Not Found	Not Found	High	Peak Found	High	Peak Found	Peak Found	Peak Found	n/a	n/a	High	n/a	High	n/a	n/a	n/a			11		33
High	[K].ITDFIKFDAGKLVYVTGGR.[N]	2xGG [K6; K11]	1.52931e-09	0.00046156	1	1	7	P0CX35	P0CX35 [169-187]	2	2328.23	0.942	0.999855	0.935648	126.77	1.772e+07	1.69715e+07	107.51	106.95	Light	Not Found	Not Found	Not Found	Not Found	High	High	High	High	Not Found	Not Found	Not Found	Not Found	Peak Found	Peak Found	Peak Found	Peak Found	n/a	n/a	n/a	n/a	High	High	High	High					22
High	[K].FDAGKLVYVTGGR.[N]	1xGG [K5]	2.20049e-09	0.00046156	1	1	34	P0CX35	P0CX35 [175-187]	1	1496.79	1.293	0.615191	0.545803	98.7	1.97998e+08	2.51015e+08	88.56	68.58	Light	Not Found	Peak Found	High	High	High	High	High	High	Not Found	Not Found	Peak Found	Peak Found	Peak Found	Peak Found	Peak Found	Peak Found	n/a	n/a	High	High	High	High	High	High			40	47	94
High	[K].ERHDGGFDLVHIKDSLDNTFVTR.[L]	1xGG [K13]	1.73508e-09	0.00046156	1	1	17	P0CX35	P0CX35 [199-221]	2	2785.37	1.246	0.723631	0.598913	138.76	1.35952e+08	1.8761e+08	112.88	92.79	Light	Not Found	Not Found	High	High	High	High	High	Peak Found	Not Found	Not Found	Peak Found	Peak Found	Peak Found	Peak Found	Peak Found	Not Found	n/a	n/a	High	High	High	High	High	n/a			58	60	63
High	[R].HDGGFDLVHIKDSLDNTFVTR.[L]	1xGG [K11]	5.60024e-06	0.00046156	1	1	8	P0CX35	P0CX35 [201-221]	1	2500.22	0.977	0.999855	0.989633	108.61	3.50199e+07	3.59673e+07	99.6	95.67	Light	Not Found	Not Found	High	Peak Found	High	High	High	Peak Found	Not Found	Not Found	Peak Found	Peak Found	Peak Found	Peak Found	Peak Found	Peak Found	n/a	n/a	High	Low	High	High	High	n/a			35	42	38
High	[R].LNNVFVIGEQGKPYISLPK.[G]	1xGG [K12]	4.80167e-10	0.00046156	1	1	12	P0CX35	P0CX35 [222-240]	0	2230.22	0.97	0.999855	0.997811	98.18	1.38769e+08	1.34829e+08	75.03	78.62	Light	Not Found	Not Found	Not Found	Not Found	High	High	High	High	Not Found	Not Found	Not Found	Not Found	Peak Found	Peak Found	Peak Found	Peak Found	n/a	n/a	n/a	n/a	High	High	High	High					79
High	[R].LNNVFVIGEQGKPYISLPK.[G]	1xGG [K12]; 1xLabel:13C(6) [K19]	6.30684e-06	0.00046156	1	1	2	P0CX35	P0CX35 [222-240]	0	2236.24									Heavy	Not Found	Not Found	Not Found	Not Found	Peak Found	Peak Found	Peak Found	Peak Found	Not Found	Not Found	Not Found	Not Found	High	Peak Found	High	Peak Found	n/a	n/a	n/a	n/a	High	n/a	High	n/a					47
High	[K].LSGCYAPRPSAGPHKLR.[E]	1xCarbamidomethyl [C4]; 1xGG [K15]	1.26764e-05	0.00046156	1	1	10	P0CX35	P0CX35 [23-39]	1	1981.02	0.964	0.999855	0.986697	137.66	654002	1.51809e+06	244.25	222.97	Light	High	Not Found	Peak Found	Peak Found	High	High	High	Not Found	Peak Found	Not Found	Not Found	Peak Found	Peak Found	Peak Found	Peak Found	Not Found	High	n/a	n/a	Medium	High	High	High	n/a	22			9	26
High	[K].GIKLSIAEER.[D]	1xGG [K3]	0.000523182	0.00046156	1	1	1	P0CX35	P0CX35 [243-252]	1	1229.68	0.698	0.869197	0.572631	69.81	419847	271243	165.04	171.03	Light	Not Found	Peak Found	High	Peak Found	Peak Found	Peak Found	Peak Found	Peak Found	Not Found	Not Found	Peak Found	Peak Found	Peak Found	Peak Found	Peak Found	Peak Found	n/a	n/a	High	n/a	n/a	n/a	n/a	n/a			42
High	[K].GIKLSIAEERDR.[R]	1xGG [K3]	0.0979895	0.00953986	1	1	1	P0CX35	P0CX35 [243-254]	2	1500.81	36.113	8.72433e-17	8.59735e-10	116.46	13170.5	475629	162.51		Light	Not Found	Not Found	High	Peak Found	Peak Found	Not Found	Not Found	Not Found	Not Found	Not Found	Peak Found	Not Found	Not Found	Not Found	Not Found	Not Found	n/a	n/a	High	n/a	n/a	n/a	n/a	n/a			13
High	[R].EVKAILMQR.[H]	1xOxidation [M7]; 1xGG [K3]	0.045301	0.00521044	1	1	1	P0CX35	P0CX35 [60-68]	1	1217.67	2.62	0.135432	0.02616	84.18	66475	174193	84.37		Light	Not Found	Not Found	High	Peak Found	Not Found	Peak Found	Not Found	Not Found	Not Found	Not Found	Peak Found	Not Found	Not Found	Not Found	Not Found	Not Found	n/a	n/a	High	n/a	n/a	n/a	n/a	n/a			11
High	[K].KGEQELEGLTDTTVPK.[R]	1xGG [K1]	9.78368e-08	0.00046156	1	1	3	P0CX37	P0CX37 [116-131]	1	1858.94	6.86	3.82595e-15	3.72732e-05	148.19	836722	1.28883e+07	207.65	158.86	Light	Not Found	High	High	Peak Found	Not Found	Peak Found	Peak Found	Not Found	Not Found	Peak Found	Peak Found	Peak Found	Not Found	Not Found	Not Found	Not Found	n/a	High	High	n/a	n/a	n/a	n/a	n/a		61	45
High	[K].KGEQELEGLTDTTVPKR.[L]	1xGG [K16]	1.89572e-08	0.00046156	1	1	11	P0CX37	P0CX37 [116-132]	2	2015.04	1.068	0.999855	0.803623	146.91	826281	906139	243.51	229.2	Light	Not Found	High	High	Peak Found	High	Peak Found	High	Peak Found	Not Found	Peak Found	Peak Found	Peak Found	Peak Found	Peak Found	Peak Found	Not Found	n/a	High	High	Low	High	n/a	High	n/a		54	50	27	10
High	[K].KGEQELEGLTDTTVPKR.[L]	1xGG [K16]; 1xLRGG [K1]	0.000741421	0.00046156	1	1	1	P0CX37	P0CX37 [116-132]	2	2398.27	0.308	0.0425087	0.0335997	22.61	318684	98117.4	82.56	119.89	Light	Not Found	Peak Found	High	Not Found	Not Found	Not Found	Not Found	Not Found	Not Found	Peak Found	Peak Found	Peak Found	Peak Found	Not Found	Not Found	Not Found	n/a	n/a	High	n/a	n/a	n/a	n/a	n/a			31
High	[K].KGEQELEGLTDTTVPKR.[L]	2xGG [K1; K16]	0.00170113	0.000566562	1	1	1	P0CX37	P0CX37 [116-132]	2	2129.08	1.095	0.999855	0.819457	139.2	574525	819276	134.78	128.61	Light	Not Found	Peak Found	High	Peak Found	Not Found	Not Found	Not Found	Not Found	Not Found	Peak Found	Peak Found	Peak Found	Not Found	Not Found	Not Found	Not Found	n/a	Low	High	n/a	n/a	n/a	n/a	n/a		6	29
High	[K].GEQELEGLTDTTVPKR.[L]	1xGG [K15]	1.36656e-07	0.00046156	1	1	2	P0CX37	P0CX37 [117-132]	1	1886.95	0.015	8.72433e-17	3.0408e-19	0.01	8.10628e+06	121126		207.9	Light	Not Found	High	Not Found	Not Found	Not Found	Not Found	Not Found	Not Found	Not Found	Peak Found	Peak Found	Peak Found	Peak Found	Peak Found	Not Found	Not Found	n/a	High	n/a	n/a	n/a	n/a	n/a	n/a		60
High	[R].KFFGLSKEDDVR.[D]	2xGG [K1; K7]	0.0270411	0.00277132	1	1	1	P0CX37	P0CX37 [143-154]	2	1668.83	4.863	0.00291151	0.00920421	698.63	435167	2.1162e+06	8.26	138.67	Light	Not Found	Not Found	High	Not Found	Not Found	Not Found	Not Found	Peak Found	Not Found	Not Found	Peak Found	Not Found	Not Found	Not Found	Not Found	Peak Found	n/a	n/a	High	n/a	n/a	n/a	n/a	n/a			2
High	[K].FFGLSKEDDVR.[D]	1xGG [K6]	7.82024e-05	0.00046156	1	1	6	P0CX37	P0CX37 [144-154]	1	1426.7	1.334	0.774002	0.606108	129.26	1.51815e+06	2.84881e+06	131.26	114.34	Light	Not Found	Peak Found	High	High	High	High	Peak Found	Peak Found	Not Found	Not Found	Peak Found	Peak Found	Peak Found	Peak Found	Peak Found	Peak Found	n/a	n/a	High	High	High	High	n/a	n/a			41	34	17
High	[K].FFGLSKEDDVRDFVIR.[R]	1xGG [K6]	0.00230556	0.000566562	1	1	4	P0CX37	P0CX37 [144-159]	2	2057.05	0.988	0.999855	0.970798	119.76	8.52804e+06	5.34721e+06	101.96	119.17	Light	Not Found	Not Found	Not Found	High	High	High	Peak Found	Peak Found	Not Found	Not Found	Not Found	Peak Found	Peak Found	Peak Found	Peak Found	Peak Found	n/a	n/a	n/a	High	High	High	Medium	Low				24	30
High	[R].EAAAEYAQLLAKR.[L]	1xGG [K12]	6.03198e-06	0.00046156	1	1	8	P0CX37	P0CX37 [203-215]	1	1547.82	0.834	0.89274	0.685476	92.34	7.4522e+06	6.21367e+06	188.09	203.01	Light	Not Found	Not Found	High	High	High	High	High	Not Found	Not Found	Not Found	Peak Found	Peak Found	Peak Found	Peak Found	Peak Found	Peak Found	n/a	n/a	High	High	High	High	High	n/a			53	51	26
High	[K].RIGQEVDGEAVGDEFKGYVFK.[I]	1xGG [K16]	0.00109026	0.000566562	1	1	2	P0CX37	P0CX37 [31-51]	2	2457.2	1.369	0.761463	0.576967	95.09	1.57381e+06	2.15504e+06	93.79	41.67	Light	Not Found	Not Found	High	High	Peak Found	Not Found	Peak Found	Not Found	Not Found	Not Found	Peak Found	Peak Found	Not Found	Not Found	Not Found	Not Found	n/a	n/a	High	High	n/a	n/a	n/a	n/a			29	31
High	[K].LNISYPVNGSQKTFEIDDEHR.[I]	1xGG [K12]	4.26134e-09	0.00046156	1	1	5	P0CX37	P0CX37 [3-23]	1	2576.24	0.16	2.06133e-13	1.57451e-06	3.29	3.06069e+07	4.88937e+06	87.46	147.16	Light	Not Found	Not Found	High	High	Not Found	Not Found	Not Found	Not Found	Not Found	Not Found	Peak Found	Peak Found	Peak Found	Peak Found	Not Found	Not Found	n/a	n/a	High	High	n/a	n/a	n/a	n/a			53	56
High	[K].LNISYPVNGSQKTFEIDDEHRIR.[V]	1xGG [K12]	5.2492e-10	0.00046156	1	1	7	P0CX37	P0CX37 [3-25]	2	2845.42	1.183	0.945217	0.640174	86.05	2.21142e+06	2.67928e+06	93.02	90.84	Light	Not Found	Not Found	High	High	High	Peak Found	Peak Found	Not Found	Not Found	Not Found	Peak Found	Peak Found	Peak Found	Peak Found	Peak Found	Not Found	n/a	n/a	High	High	High	n/a	n/a	n/a			63	80	27
High	[R].IGQEVDGEAVGDEFKGYVFK.[I]	1xGG [K15]	9.34878e-06	0.00046156	1	1	2	P0CX37	P0CX37 [32-51]	1	2301.1	0.19	0.000726615	0.00214033	5.16	2.50173e+06	215882	133.87	147.9	Light	Not Found	Not Found	High	High	Not Found	Not Found	Peak Found	Not Found	Not Found	Not Found	Peak Found	Peak Found	Peak Found	Peak Found	Peak Found	Peak Found	n/a	n/a	High	High	n/a	n/a	n/a	Low			36	28
High	[K].QGFPMKQGVLLPTR.[I]	1xOxidation [M5]; 1xGG [K6]	7.93957e-06	0.00046156	1	1	11	P0CX37	P0CX37 [59-72]	1	1701.91	0.511	0.0254134	0.0873695	36.43	1.08409e+07	1.05947e+07	104.78	147.06	Light	Not Found	Not Found	Not Found	Peak Found	High	High	High	High	Not Found	Peak Found	Peak Found	Peak Found	Peak Found	Peak Found	Peak Found	Peak Found	n/a	n/a	n/a	Low	High	High	High	High				16	44
High	[K].LLLTKNVSCYRPR.[R]	1xCarbamidomethyl [C9]; 1xGG [K5]	0.0619467	0.0072684	1	1	1	P0CX37	P0CX37 [75-87]	1	1733.95	1.097	0.999855	0.817091	132.36	515305	598621	101.64	101.46	Light	Not Found	Not Found	Not Found	Peak Found	Peak Found	High	Peak Found	Not Found	Not Found	Not Found	Not Found	Peak Found	Peak Found	Peak Found	Peak Found	Not Found	n/a	n/a	n/a	n/a	Medium	High	Medium	n/a					14
High	[R].GAIVGPDLAVLALVIVKK.[G]	1xGG [K]	2.51117e-06	0.00046156	1	1	7	P0CX37	P0CX37 [99-116]	1	1890.18	0.948	0.999855	0.949102	128.56	4.99085e+06	4.92337e+06	112.39	111.87	Light	Not Found	Not Found	Not Found	Not Found	Peak Found	High	High	High	Not Found	Not Found	Not Found	Not Found	Peak Found	Peak Found	Peak Found	Peak Found	n/a	n/a	n/a	n/a	n/a	High	High	High
High	[R].QWFEAHYGQTLGKK.[K]	1xGG [K]	1.75757e-05	0.00046156	1	1	5	P0CX39	P0CX39 [111-124]	1	1806.89	1.222	0.905445	0.585726	94.64	3.43291e+06	5.41231e+06	77.13	54.71	Light	Not Found	Not Found	Peak Found	Peak Found	High	High	Not Found	Peak Found	Not Found	Not Found	Peak Found	Peak Found	Peak Found	Peak Found	Peak Found	Peak Found	n/a	n/a	n/a	Low	High	High	n/a	n/a				20	25
High	[R].AASAKIESSVESQFSAGR.[L]	1xGG [K5]	5.37049e-11	0.00046156	1	1	26	P0CX39	P0CX39 [147-164]	1	1938.95	0.977	0.999855	0.989633	123.9	1.86592e+07	1.85697e+07	195.03	193.08	Light	Not Found	Peak Found	High	High	High	High	High	High	Not Found	Peak Found	Peak Found	Peak Found	Peak Found	Peak Found	Peak Found	Peak Found	n/a	n/a	High	High	High	High	High	High			79	75	67
High	[K].FELGRQPANTKIGAK.[R]	1xGG [K11]	0.00875914	0.00177697	1	1	1	P0CX39	P0CX39 [27-41]	2	1743.95	2.342	0.108284	0.0486092	102.59	26672.5	105697	84.49	50.93	Light	Not Found	Not Found	Not Found	Peak Found	High	Peak Found	Not Found	Not Found	Not Found	Not Found	Not Found	Peak Found	Peak Found	Peak Found	Not Found	Not Found	n/a	n/a	n/a	n/a	High	n/a	n/a	n/a					15
High	[R].IETGNFSWASEGISKK.[T]	1xGG [K]	1.41095e-11	0.00046156	1	1	20	P0CX39	P0CX39 [60-75]	1	1867.92	0.894	0.999855	0.825866	32.52	1.94424e+07	1.80568e+07	28.74	42.08	Light	Not Found	Not Found	High	High	High	High	High	High	Not Found	Not Found	Peak Found	Peak Found	Peak Found	Peak Found	Peak Found	Peak Found	n/a	n/a	High	High	High	High	High	High			60	48	21
High	[R].IETGNFSWASEGISKK.[T]	1xGG [K]; 1xLRGG [K]	4.44859e-06	0.00046156	1	1	4	P0CX39	P0CX39 [60-75]	1	2251.15	0.01	8.72433e-17			1.49336e+06		22.88		Light	Not Found	Not Found	Not Found	High	High	Not Found	Not Found	Not Found	Not Found	Not Found	Not Found	Not Found	Not Found	Not Found	Not Found	Not Found	n/a	n/a	n/a	High	High	n/a	n/a	n/a				38	29
High	[R].IETGNFSWASEGISKKTR.[I]	1xGG [K]; 1xLRGG [K]	5.68239e-05	0.00046156	1	1	3	P0CX39	P0CX39 [60-77]	2	2508.3	0.506	0.34677	0.22764	21.19	1.59937e+06	809990	128.32	35.39	Light	Not Found	Not Found	Not Found	Peak Found	High	High	Peak Found	Peak Found	Not Found	Not Found	Not Found	Not Found	Peak Found	Peak Found	Peak Found	Not Found	n/a	n/a	n/a	n/a	High	High	n/a	n/a					28
High	[R].IETGNFSWASEGISKKTR.[I]	2xGG [K15; K16]	1.1682e-05	0.00046156	1	1	3	P0CX39	P0CX39 [60-77]	2	2239.11	0.01	8.72433e-17			3.39231e+06		3.41		Light	Not Found	Not Found	Not Found	High	High	Not Found	Not Found	Not Found	Not Found	Not Found	Not Found	Not Found	Not Found	Not Found	Not Found	Not Found	n/a	n/a	n/a	High	High	n/a	n/a	n/a				40	40
High	[R].TNTLTKAAIVQIDATPFR.[Q]	1xGG [K6]	5.81769e-08	0.00046156	1	1	27	P0CX39	P0CX39 [93-110]	1	2074.13	1.065	0.999855	0.845473	140.38	1.56884e+08	2.24024e+08	106.69	93.12	Light	Not Found	Not Found	Peak Found	High	High	High	High	High	Not Found	Not Found	Not Found	Peak Found	Peak Found	Peak Found	Peak Found	Peak Found	n/a	n/a	n/a	High	High	High	High	High				25	64
High	[R].LPAASLGDMVMATVKK.[G]	1xGG [K]	0.0411101	0.00465777	1	1	2	P0CX41	P0CX41 [49-64]	1	1745.93	100	8.72433e-17				657922		90.74	Light	Not Found	Not Found	Not Found	Not Found	Not Found	High	Not Found	Not Found	Not Found	Not Found	Not Found	Peak Found	Peak Found	Peak Found	Peak Found	Not Found	n/a	n/a	n/a	n/a	n/a	High	n/a	n/a
High	[K].YNAFIASEVLIKQVPR.[L]	1xGG [K12]	0.00069871	0.00046156	1	1	3	P0CX43	P0CX43 [107-122]	1	1962.08	0.407	0.188018	0.132988	14.75	1.04843e+06	671839	95.34	67.77	Light	Not Found	Not Found	Not Found	Not Found	High	High	High	Not Found	Not Found	Not Found	Not Found	Not Found	Peak Found	Peak Found	Peak Found	Not Found	n/a	n/a	n/a	n/a	High	High	High	n/a					20
High	[K].AGKFPTPVSHNDDLYGK.[V]	1xGG [K3]	0.000369131	0.00046156	1	1	3	P0CX43	P0CX43 [131-147]	1	1959.96	0.618	0.736124	0.430393	52.5	424268	281288	125.18	137.14	Light	Not Found	Not Found	High	High	Peak Found	Peak Found	Peak Found	Peak Found	Not Found	Not Found	Peak Found	Peak Found	Peak Found	Peak Found	Peak Found	Not Found	n/a	n/a	High	High	n/a	n/a	n/a	n/a			25	0
High	[K].FPTPVSHNDDLYGKVTDVR.[S]	1xGG [K14]	1.50591e-08	0.00046156	1	1	4	P0CX43	P0CX43 [134-152]	1	2274.11	2.067	0.17739	0.219109	144.06	545750	3.05195e+06	142.52	104.52	Light	Not Found	Not Found	High	High	High	Peak Found	Peak Found	Not Found	Not Found	Not Found	Peak Found	Peak Found	Peak Found	Peak Found	Not Found	Not Found	n/a	n/a	High	High	High	Low	n/a	n/a			14	54	14
High	[K].KNWQNVGSLVVK.[S]	1xGG [K1]	4.65129e-06	0.00046156	1	1	6	P0CX43	P0CX43 [196-207]	1	1485.82	0.915	0.999855	0.874315	87.15	4.23274e+06	7.17299e+06	91.95	81.4	Light	Not Found	Peak Found	Not Found	Peak Found	High	High	High	High	Not Found	Not Found	Not Found	Peak Found	Peak Found	Peak Found	Peak Found	Peak Found	n/a	n/a	n/a	n/a	High	High	High	High					27
High	[K].RNFLETVELQVGLKNYDPQR.[D]	1xGG [K14]	5.36441e-09	0.00046156	1	1	2	P0CX43	P0CX43 [26-45]	2	2533.32	1.035	0.999855	0.893229	89.53	641654	836368	98.94	85.95	Light	Not Found	Not Found	Not Found	Peak Found	High	Peak Found	Not Found	Not Found	Not Found	Not Found	Not Found	Not Found	Peak Found	Peak Found	Not Found	Not Found	n/a	n/a	n/a	Low	High	n/a	n/a	n/a				26	56
High	[R].FSGSLKLPNCPRPNMSICIFGDAFDVDR.[A]	2xCarbamidomethyl [C10; C18]; 1xOxidation [M15]; 1xGG [K6]	0.00069871	0.00046156	1	1	1	P0CX43	P0CX43 [49-76]	1	3343.57	1.873	0.162611	0.285352	144.83	1.71174e+06	2.92664e+06	125.52	94.62	Light	Not Found	Not Found	Peak Found	Not Found	Not Found	Not Found	High	Peak Found	Not Found	Not Found	Not Found	Not Found	Not Found	Not Found	Peak Found	Peak Found	n/a	n/a	n/a	n/a	n/a	n/a	High	n/a
High	[R].AKSCGVDAMSVDDLK.[K]	1xCarbamidomethyl [C4]; 1xOxidation [M9]; 1xGG [K2]	6.1281e-08	0.00046156	1	1	6	P0CX43	P0CX43 [77-91]	1	1725.78	0.903	0.999855	0.939042	119.43	221797	302607	170.87	169.94	Light	Not Found	High	High	Peak Found	Not Found	Not Found	Not Found	Not Found	Not Found	Peak Found	Peak Found	Peak Found	Not Found	Not Found	Not Found	Not Found	n/a	High	High	Low	n/a	n/a	n/a	n/a		53	32	17
High	[K].SCGVDAMSVDDLKK.[L]	1xCarbamidomethyl [C2]; 1xOxidation [M7]; 1xGG [K14]	0.000471563	0.00046156	1	1	4	P0CX43	P0CX43 [79-92]	1	1654.74	1.114	0.999855	0.797221	148.19	887316	368934	182.82	275.54	Light	Peak Found	High	Peak Found	Peak Found	Not Found	Not Found	Not Found	Not Found	Peak Found	Peak Found	Peak Found	Peak Found	Peak Found	Peak Found	Peak Found	Peak Found	n/a	High	n/a	n/a	n/a	n/a	n/a	n/a		24
High	[R].ASGNYVIIIGHNPDENKTR.[V]	1xGG [K17]	2.80995e-08	0.00046156	1	1	18	P0CX45	P0CX45 [129-147]	1	2212.11	0.904	0.999855	0.849006	66.2	2.16844e+07	1.918e+07	176.37	178.64	Light	Not Found	Not Found	High	High	High	High	High	High	Not Found	Not Found	Peak Found	Peak Found	Peak Found	Peak Found	Peak Found	Peak Found	n/a	n/a	High	High	High	High	High	High			66	48	52
High	[R].LPSGAKKVISSDAR.[G]	2xGG [K6; K7]	0.0614878	0.00715382	1	1	1	P0CX45	P0CX45 [150-163]	2	1656.9	1.024	0.999855	0.908687	135.88	39109.9	40045.4	111.92	151.75	Light	Not Found	Not Found	High	Peak Found	Not Found	Not Found	Not Found	Not Found	Not Found	Not Found	Peak Found	Peak Found	Peak Found	Not Found	Not Found	Peak Found	n/a	n/a	High	n/a	n/a	n/a	n/a	n/a			14
High	[R].GVIGVIAGGGRVDKPLLKAGR.[A]	1xGG [K18]	0.000249065	0.00046156	1	1	1	P0CX45	P0CX45 [164-184]	2	2147.28	0.184	0.000256379	0.0100854	7.84	2.91486e+06	499557	118.75	155.72	Light	Not Found	Not Found	Not Found	Not Found	Peak Found	Not Found	High	Not Found	Not Found	Not Found	Peak Found	Not Found	Peak Found	Not Found	Peak Found	Not Found	n/a	n/a	n/a	n/a	n/a	n/a	High	n/a
High	[R].GVIGVIAGGGRVDKPLLKAGR.[A]	2xGG [K14; K18]	0.00536874	0.00152249	1	1	1	P0CX45	P0CX45 [164-184]	2	2261.32	0.628	0.746301	0.426321	30.96	1.3241e+06	831985	63.9	52.44	Light	Not Found	Not Found	Not Found	Not Found	High	Peak Found	Peak Found	Not Found	Not Found	Not Found	Not Found	Not Found	Peak Found	Peak Found	Peak Found	Not Found	n/a	n/a	n/a	n/a	High	n/a	n/a	n/a					22
High	[R].GVAMNPVDHPHGGGNHQHIGKASTISR.[G]	1xGG [K21]	5.39452e-05	0.00046156	1	1	6	P0CX45	P0CX45 [201-227]	1	2888.41	1.082	0.999855	0.782678	77.37	786159	807604	42.09	80.6	Light	Not Found	Not Found	Not Found	High	High	High	High	Not Found	Not Found	Not Found	Not Found	Peak Found	Peak Found	Peak Found	Peak Found	Not Found	n/a	n/a	n/a	High	High	High	High	n/a				47	46
High	[R].GVAMNPVDHPHGGGNHQHIGKASTISR.[G]	1xOxidation [M4]; 1xGG [K21]	0.000107623	0.00046156	1	1	8	P0CX45	P0CX45 [201-227]	1	2904.4	1.007	0.999855	0.954053	115.43	1.5294e+06	1.57196e+06	243.35	238.89	Light	Peak Found	Not Found	Peak Found	High	High	Peak Found	Peak Found	Not Found	Peak Found	Not Found	Peak Found	Peak Found	Peak Found	Peak Found	Peak Found	Not Found	n/a	n/a	n/a	High	High	n/a	Medium	n/a				28	29
High	[R].GAVSGQKAGLIAAR.[R]	1xGG [K7]	0.100905	0.00960465	1	1	1	P0CX45	P0CX45 [228-241]	1	1412.8	0.967	0.999855	0.989356	121.52	134002	125963	187.32	190.69	Light	Not Found	Not Found	Peak Found	Peak Found	Peak Found	High	Peak Found	Peak Found	Not Found	Not Found	Peak Found	Peak Found	Peak Found	Peak Found	Peak Found	Peak Found	n/a	n/a	n/a	Low	n/a	High	n/a	n/a				35
High	[R].GIVKQIVHDSGR.[G]	1xGG [K4]	7.15347e-05	0.00046156	1	1	10	P0CX45	P0CX45 [43-54]	1	1422.78	0.971	0.999855	1	99.59	6.02607e+06	5.9763e+06	79.38	81.87	Light	Not Found	Not Found	High	High	High	High	High	High	Not Found	Not Found	Peak Found	Peak Found	Peak Found	Peak Found	Peak Found	Peak Found	n/a	n/a	High	High	High	High	High	High			27	46	19
High	[R].GAPLAKVVFR.[D]	1xGG [K6]	0.0035446	0.000908178	1	1	1	P0CX45	P0CX45 [55-64]	1	1171.69	1.039	0.999855	0.875255	24.7	3.00566e+06	3.02751e+06	74.61	76.09	Light	Not Found	Not Found	Not Found	Not Found	Not Found	Peak Found	High	Peak Found	Not Found	Not Found	Not Found	Not Found	Not Found	Peak Found	Peak Found	Peak Found	n/a	n/a	n/a	n/a	n/a	n/a	High	n/a
High	[R].GAPLAKVVFRDPYK.[Y]	1xGG [K6]	0.000589121	0.00046156	1	1	8	P0CX45	P0CX45 [55-68]	2	1674.93	0.962	0.999855	0.980217	131.1	1.72791e+07	1.56958e+07	79.92	79.91	Light	Not Found	Not Found	High	High	High	High	High	Peak Found	Not Found	Not Found	Peak Found	Peak Found	Peak Found	Peak Found	Peak Found	Not Found	n/a	n/a	High	High	High	High	High	n/a			15	18	22
High	[K].VVFRDPYKYR.[L]	1xGG [K8]	0.00480379	0.00136949	1	1	6	P0CX45	P0CX45 [61-70]	2	1456.77	0.526	0.157001	0.186187	32.8	4.79381e+06	2.83832e+06	90.97	138.24	Light	Not Found	Not Found	High	High	High	High	High	Not Found	Not Found	Peak Found	Peak Found	Peak Found	Peak Found	Peak Found	Peak Found	Peak Found	n/a	n/a	High	High	High	High	High	Low			19	16	24
High	[R].LREEIFIANEGVHTGQFIYAGKK.[A]	1xGG [K]	4.58723e-08	0.00046156	1	1	26	P0CX45	P0CX45 [71-93]	2	2734.43	0.934	0.999855	0.917604	100	3.51699e+07	4.86397e+07	78.49	64.27	Light	Not Found	Not Found	Peak Found	High	High	High	High	High	Not Found	Not Found	Not Found	Peak Found	Peak Found	Peak Found	Peak Found	Peak Found	n/a	n/a	n/a	High	High	High	High	High				57	62
High	[K].KASLNVGNVLPLGSVPEGTIVSNVEEKPGDR.[G]	1xGG [K]; 1xLRGG [K]	4.03796e-05	0.00046156	1	1	6	P0CX45	P0CX45 [93-123]	1	3672.97	0.821	0.947267	0.715061	30.66	3.21251e+06	2.63795e+06	61.37	25.47	Light	Not Found	Not Found	Not Found	Peak Found	High	High	High	Peak Found	Not Found	Not Found	Not Found	Not Found	Peak Found	Peak Found	Peak Found	Not Found	n/a	n/a	n/a	n/a	High	High	High	n/a					42
High	[K].KASLNVGNVLPLGSVPEGTIVSNVEEKPGDR.[G]	1xGG [K1]	5.24042e-07	0.00046156	1	1	3	P0CX45	P0CX45 [93-123]	1	3289.74	0.935	0.999855	0.931769	119.07	2.42502e+06	2.26846e+06	97.87	100.6	Light	Not Found	Not Found	Peak Found	High	High	High	Peak Found	Not Found	Not Found	Not Found	Peak Found	Peak Found	Peak Found	Peak Found	Peak Found	Not Found	n/a	n/a	n/a	High	High	High	Low	n/a				57	21
High	[K].KASLNVGNVLPLGSVPEGTIVSNVEEKPGDR.[G]	2xGG [K1; K27]	5.89736e-05	0.00046156	1	1	5	P0CX45	P0CX45 [93-123]	1	3403.78	0.768	0.974402	0.708295	66.69	1.08429e+06	766312	84.31	111.56	Light	Not Found	Not Found	High	Peak Found	High	High	High	Not Found	Not Found	Not Found	Peak Found	Peak Found	Peak Found	Peak Found	Not Found	Peak Found	n/a	n/a	High	Low	High	High	High	n/a			30	54	50
High	[K].ASLNVGNVLPLGSVPEGTIVSNVEEKPGDR.[G]	1xGG [K26]	4.06929e-06	0.00046156	1	1	7	P0CX45	P0CX45 [94-123]	0	3161.64	0.878	0.988515	0.788625	102.73	9.09973e+06	8.3272e+06	116.69	125.04	Light	Not Found	Not Found	High	High	High	High	High	Not Found	Not Found	Not Found	Peak Found	Peak Found	Peak Found	Peak Found	Peak Found	Peak Found	n/a	n/a	High	High	High	High	High	n/a			33	8	46
High	[K].ASLNVGNVLPLGSVPEGTIVSNVEEKPGDRGALAR.[A]	1xGG [K26]	1.62027e-06	0.00046156	1	1	2	P0CX45	P0CX45 [94-128]	1	3629.92	0.859	0.999855	0.842151	38.65	595000	511000	76.5	75.82	Light	Not Found	Not Found	Not Found	Not Found	High	High	Not Found	Not Found	Not Found	Not Found	Not Found	Not Found	Peak Found	Peak Found	Not Found	Not Found	n/a	n/a	n/a	n/a	High	High	n/a	n/a					49
High	[K].RHKNVPVHVSPAFR.[V]	1xGG [K3]	0.0236316	0.00266465	1	1	5	P0CX47	P0CX47 [103-116]	2	1757.97	2.42	0.178695	0.0408	148.26	113785	218924	223.56	223.52	Light	High	Not Found	Not Found	Peak Found	High	High	High	Not Found	Peak Found	Not Found	Not Found	Not Found	Peak Found	Peak Found	Peak Found	Peak Found	High	n/a	n/a	n/a	High	High	High	n/a	26				24
High	[R].HKNVPVHVSPAFR.[V]	1xGG [K2]	2.70388e-05	0.00046156	1	1	3	P0CX47	P0CX47 [104-116]	1	1601.87	1.061	0.999855	0.877399	111.51	423079	408190	110.5	133.45	Light	Not Found	Not Found	Not Found	Peak Found	High	High	High	Peak Found	Not Found	Not Found	Not Found	Peak Found	Peak Found	Peak Found	Peak Found	Peak Found	n/a	n/a	n/a	Low	High	High	High	n/a				3	46
High	[R].VQVGDIVTVGQCRPISKTVR.[F]	1xCarbamidomethyl [C12]; 1xGG [K17]	2.52906e-05	0.00046156	1	1	15	P0CX47	P0CX47 [117-136]	1	2326.27	0.983	0.999855	0.979332	135.37	3.94217e+07	3.58208e+07	108.12	107.84	Light	Not Found	Not Found	Peak Found	High	High	High	High	Peak Found	Not Found	Not Found	Peak Found	Peak Found	Peak Found	Peak Found	Peak Found	Peak Found	n/a	n/a	n/a	High	High	High	High	n/a				27	33
High	[R].AFQKQPHIFNNPK.[V]	1xGG [K4]	0.000551071	0.00046156	1	1	7	P0CX47	P0CX47 [12-24]	1	1682.88	1.371	0.537081	0.466854	137.55	2.88037e+06	8.72065e+06	99.21	182.18	Light	Not Found	Not Found	Not Found	High	High	High	High	Not Found	Peak Found	Not Found	Not Found	Peak Found	Peak Found	Peak Found	Peak Found	Not Found	n/a	n/a	n/a	High	High	High	High	n/a				19	23
High	[R].FNVVKVSAAAGK.[A]	1xGG [K5]	0.000332698	0.00046156	1	1	3	P0CX47	P0CX47 [137-148]	1	1304.73	1.157	0.999855	0.757715	143.23	1.03459e+06	1.076e+06	143.63	146.47	Light	Not Found	Not Found	Not Found	Peak Found	Peak Found	High	High	Peak Found	Not Found	Not Found	Not Found	Peak Found	Peak Found	Peak Found	Peak Found	Peak Found	n/a	n/a	n/a	n/a	n/a	High	High	n/a
High	[K].RWYKNAGLGFK.[T]	1xGG [K4]	0.0250904	0.00266465	1	1	2	P0CX47	P0CX47 [33-43]	2	1453.77	0.151	7.57363e-05	0.000526226	2.86	1.07956e+06	229798	109.23	76.89	Light	Not Found	Not Found	Not Found	Peak Found	High	High	Peak Found	Peak Found	Not Found	Not Found	Not Found	Not Found	Peak Found	Peak Found	Peak Found	Not Found	n/a	n/a	n/a	n/a	High	High	n/a	Low					11
High	[R].WYKNAGLGFK.[T]	1xGG [K3]	0.0170014	0.0022293	1	1	1	P0CX47	P0CX47 [34-43]	1	1297.67	1.162	0.965915	0.771202	115.69	1.85099e+06	2.31188e+06	80.88	80.79	Light	Not Found	Not Found	Not Found	Not Found	Peak Found	High	Peak Found	Peak Found	Not Found	Not Found	Not Found	Not Found	Peak Found	Peak Found	Peak Found	Peak Found	n/a	n/a	n/a	n/a	n/a	High	Low	n/a
High	[K].NAGLGFKTPKTAIEGSYIDK.[K]	1xGG [K]; 1xLRGG [K]	0.000325371	0.00046156	1	1	3	P0CX47	P0CX47 [37-56]	2	2607.39	1.018	0.999855	0.939966	31.9	2.18584e+06	2.39428e+06	15.51	67.1	Light	Not Found	Not Found	Not Found	Peak Found	High	High	High	Not Found	Not Found	Not Found	Not Found	Peak Found	Peak Found	Peak Found	Peak Found	Not Found	n/a	n/a	n/a	n/a	High	High	High	n/a					18
High	[K].NAGLGFKTPKTAIEGSYIDK.[K]	2xGG [K7; K]	0.000441098	0.00046156	1	1	5	P0CX47	P0CX47 [37-56]	2	2338.2									Light	Not Found	Not Found	High	Peak Found	High	High	Peak Found	Not Found	Not Found	Not Found	Peak Found	Peak Found	Peak Found	Peak Found	Peak Found	Not Found	n/a	n/a	High	Low	High	High	n/a	n/a			28	7	22
High	[K].NAGLGFKTPKTAIEGSYIDK.[K]	2xGG [K7; K20]; 1xLabel:13C(6) [K10]	0.00168856	0.000566562	1	1	1	P0CX47	P0CX47 [37-56]	2	2344.22	1.327	0.876013	0.597714	113.18	1.15891e+06	1.04739e+06	92.61	87.6	Heavy	Not Found	Not Found	Peak Found	Peak Found	Peak Found	Peak Found	Peak Found	Not Found	Not Found	Not Found	Peak Found	High	Peak Found	Peak Found	Peak Found	Not Found	n/a	n/a	n/a	High	Low	n/a	n/a	n/a				17	18
High	[K].TPKTAIEGSYIDK.[K]	1xGG [K3]	1.8383e-06	0.00046156	1	1	7	P0CX47	P0CX47 [44-56]	1	1536.79	1.141	0.998761	0.703212	142.81	2.61791e+06	3.66978e+06	198.81	199.21	Light	Not Found	High	High	High	Peak Found	High	High	Peak Found	Not Found	Peak Found	Peak Found	Peak Found	Peak Found	Peak Found	Peak Found	Peak Found	n/a	High	High	High	Low	High	High	Low		16	61	24	11
High	[K].TPKTAIEGSYIDK.[K]	1xGG [K3]; 1xLabel:13C(6) [K13]	0.00334045	0.000908178	1	1	1	P0CX47	P0CX47 [44-56]	1	1542.81									Heavy	Not Found	Peak Found	Peak Found	Peak Found	Peak Found	Peak Found	Peak Found	Peak Found	Not Found	Peak Found	High	Peak Found	Peak Found	Peak Found	Peak Found	Peak Found	n/a	Medium	High	n/a	n/a	n/a	n/a	n/a		20	41
High	[K].TPKTAIEGSYIDKK.[C]	1xGG [K]; 1xLRGG [K]	1.085e-06	0.00046156	1	1	4	P0CX47	P0CX47 [44-57]	2	2048.11	0.998	0.999855	0.917492	111.55	314455	271534	109.82	106.41	Light	Not Found	Not Found	High	Peak Found	High	High	Not Found	Not Found	Not Found	Not Found	Peak Found	Peak Found	Peak Found	Peak Found	Not Found	Not Found	n/a	n/a	High	Low	High	High	Low	n/a			17	14	25
High	[K].TPKTAIEGSYIDKK.[C]	2xGG [K3; K]	1.19497e-06	0.00046156	1	1	2	P0CX47	P0CX47 [44-57]	2	1778.93	0.497	0.285402	0.14736	35.19	90266.7	55157.8	112.39	139.61	Light	Not Found	Peak Found	High	Peak Found	Not Found	Peak Found	Not Found	Peak Found	Not Found	Not Found	Peak Found	Peak Found	Peak Found	Peak Found	Peak Found	Peak Found	n/a	n/a	High	n/a	n/a	n/a	n/a	n/a			42
High	[K].TAIEGSYIDKKCPFTGLVSIR.[G]	1xCarbamidomethyl [C12]; 1xGG [K]; 1xLRGG [K]	0.000475075	0.00046156	1	1	7	P0CX47	P0CX47 [47-67]	2	2852.51	3.836	9.30121e-08	0.00375866	140.89	2.70274e+06	1.56288e+07	139.23	65.06	Light	Not Found	Peak Found	Peak Found	Peak Found	High	High	High	Not Found	Not Found	Not Found	Not Found	Not Found	Peak Found	Peak Found	Peak Found	Not Found	n/a	n/a	n/a	n/a	High	High	High	n/a					22
High	[K].TAIEGSYIDKKCPFTGLVSIR.[G]	1xCarbamidomethyl [C12]; 2xGG [K10; K11]	3.59229e-09	0.00046156	1	1	8	P0CX47	P0CX47 [47-67]	2	2583.32	1.043	0.999855	0.880078	88.7	9.95012e+06	9.79427e+06	80.47	65.17	Light	Not Found	Not Found	Not Found	High	High	Peak Found	High	High	Not Found	Not Found	Not Found	Peak Found	Peak Found	Peak Found	Peak Found	Peak Found	n/a	n/a	n/a	High	High	n/a	High	High				73	56
High	[K].KCPFTGLVSIR.[G]	1xCarbamidomethyl [C2]; 1xGG [K1]	0.000121201	0.00046156	1	1	3	P0CX47	P0CX47 [57-67]	1	1391.75	1.084	0.999855	0.816387	114.23	2.52108e+07	3.19872e+07	125.05	121.07	Light	Not Found	Not Found	Not Found	High	Peak Found	High	High	Peak Found	Not Found	Not Found	Not Found	Peak Found	Peak Found	Peak Found	Peak Found	Peak Found	n/a	n/a	n/a	High	n/a	High	High	n/a				18
High	[K].ILTGTVVSTKMHR.[T]	1xGG [K10]	0.0109473	0.00177697	1	1	1	P0CX47	P0CX47 [70-82]	1	1556.86	1.061	0.999855	0.814254	134.22	739554	1.14663e+06	115.29	100.71	Light	Not Found	Not Found	Not Found	Not Found	Peak Found	High	Not Found	Not Found	Not Found	Not Found	Not Found	Peak Found	Peak Found	Peak Found	Peak Found	Peak Found	n/a	n/a	n/a	n/a	n/a	High	n/a	n/a
High	[K].ILTGTVVSTKMHR.[T]	1xOxidation [M11]; 1xGG [K10]	8.61288e-05	0.00046156	1	1	23	P0CX47	P0CX47 [70-82]	1	1572.85	1.045	0.999855	0.876891	141.04	1.19531e+07	1.25359e+07	108.99	109.43	Light	Not Found	Not Found	Not Found	High	High	High	High	High	Not Found	Not Found	Not Found	Peak Found	Peak Found	Peak Found	Peak Found	Peak Found	n/a	n/a	n/a	High	High	High	High	High				16	31
High	[R].AYLHYIPKYNRYEK.[R]	1xGG [K8]	0.00680609	0.00177169	1	1	3	P0CX47	P0CX47 [89-102]	2	1972.01	0.864	0.999855	0.798452	65.43	3.93332e+06	3.52993e+06	68.66	67.34	Light	Not Found	Not Found	Not Found	High	High	Peak Found	Peak Found	Not Found	Not Found	Not Found	Not Found	Peak Found	Peak Found	Peak Found	Peak Found	Not Found	n/a	n/a	Low	High	High	Low	Low	n/a			7	13	12
High	[K].IVKAGGECITLDQLAVR.[A]	1xCarbamidomethyl [C8]; 1xGG [K3]	7.37821e-08	0.00046156	1	1	5	P0CX49	P0CX49 [114-130]	1	1957.05	0.794	0.776937	0.592041	69.9	7.31168e+06	5.42685e+06	83.44	87.96	Light	Not Found	Not Found	High	Peak Found	High	High	High	Not Found	Not Found	Not Found	Peak Found	Peak Found	Peak Found	Peak Found	Peak Found	Peak Found	n/a	n/a	High	Low	High	High	High	n/a			20	14	33
High	[K].SDNVYLKLLVK.[L]	1xGG [K7]	0.0128967	0.00177697	1	1	2	P0CX49	P0CX49 [21-31]	1	1405.8	2.265	0.144059	0.168236	98.01	974905	2.41675e+06	35.44	101.05	Light	Not Found	Not Found	Not Found	High	Peak Found	High	Peak Found	Not Found	Not Found	Peak Found	Not Found	Peak Found	Peak Found	Peak Found	Peak Found	Peak Found	n/a	n/a	n/a	High	n/a	High	n/a	n/a				6
High	[K].VVLKALFLSK.[I]	1xGG [K4]	0.000258485	0.00046156	1	1	2	P0CX49	P0CX49 [47-56]	1	1231.78	1.049	0.999855	0.857232	143.1	3.86347e+06	2.95711e+06	108.57	110.83	Light	Not Found	Not Found	Not Found	Not Found	Peak Found	Peak Found	High	Peak Found	Not Found	Not Found	Not Found	Not Found	Peak Found	Peak Found	Peak Found	Peak Found	n/a	n/a	n/a	n/a	n/a	Low	High	Low
High	[K].QEGAANKTVVVVGTVTDDAR.[I]	1xGG [K7]	4.16982e-10	0.00046156	1	1	6	P0CX49	P0CX49 [73-92]	1	2144.09	0.923	0.999855	0.892612	116.78	4.82454e+07	4.45452e+07	152.72	153.71	Light	Not Found	High	High	High	Not Found	Not Found	Not Found	Not Found	Not Found	Peak Found	Peak Found	Peak Found	Not Found	Not Found	Not Found	Not Found	n/a	High	High	High	n/a	n/a	Medium	n/a		75	46	28
High	[R].IFEFPKTTVAALR.[F]	1xGG [K6]	2.91327e-06	0.00046156	1	1	3	P0CX49	P0CX49 [93-105]	1	1606.9	0.905	0.999855	0.851314	115.14	2.1798e+07	1.91451e+07	133.51	134.79	Light	Not Found	Not Found	Not Found	Not Found	Peak Found	High	High	Peak Found	Not Found	Not Found	Not Found	Not Found	Not Found	Peak Found	Peak Found	Peak Found	n/a	n/a	n/a	n/a	n/a	High	High	n/a
High	[K].GLIKVNGSPITLVEPEILR.[F]	1xGG [K4]	0.00255779	0.000566562	1	1	4	P0CX51	P0CX51 [27-45]	1	2162.25	0.971	0.999855	1	87.11	6.96163e+06	6.759e+06	79.92	80.73	Light	Not Found	Not Found	Not Found	High	High	High	High	Peak Found	Not Found	Not Found	Not Found	Peak Found	Peak Found	Peak Found	Peak Found	Peak Found	n/a	n/a	n/a	High	High	High	High	n/a				25	12
High	[R].FKVYEPLLLVGLDK.[F]	1xGG [K2]	0.00139249	0.000566562	1	1	6	P0CX51	P0CX51 [46-59]	1	1748	1.062	0.999855	0.850134	81.52	8.87809e+06	9.21449e+06	66.2	67.86	Light	Not Found	Not Found	Not Found	High	High	High	High	Peak Found	Not Found	Not Found	Not Found	Peak Found	Peak Found	Peak Found	Peak Found	Peak Found	n/a	n/a	n/a	High	High	High	High	Low				8	15
High	[K].VYEPLLLVGLDKFSNIDIR.[V]	1xGG [K12]	1.59639e-06	0.00046156	1	1	2	P0CX51	P0CX51 [48-66]	1	2318.28	0.584	0.590172	0.350458	49.92	1.77898e+06	831090	160.06	196.65	Light	Not Found	Not Found	Not Found	Peak Found	Peak Found	High	High	Not Found	Not Found	Not Found	Peak Found	Peak Found	Peak Found	Peak Found	Peak Found	Peak Found	n/a	n/a	n/a	n/a	n/a	High	High	n/a
High	[K].GLVAYHQKYVDEQSK.[N]	1xGG [K8]	0.000327796	0.00046156	1	1	2	P0CX51	P0CX51 [88-102]	1	1878.93	0.315	0.023743	0.0149969	12.16	110773	30624.9	115.5	177.7	Light	Not Found	Peak Found	High	Peak Found	Not Found	Peak Found	Not Found	Not Found	Not Found	Not Found	Peak Found	Peak Found	Peak Found	Peak Found	Not Found	Not Found	n/a	n/a	High	n/a	n/a	n/a	n/a	n/a			33
High	[R].TLASVTKEILGTAQSVGCR.[V]	1xCarbamidomethyl [C18]; 1xGG [K7]	3.30864e-08	0.00046156	1	1	9	P0CX53	P0CX53 [124-142]	1	2105.1	3.888	6.71873e-08	0.00343201	153.35	1.70182e+07	5.86716e+07	149.51	109.54	Light	Not Found	Peak Found	Not Found	Peak Found	High	High	High	Peak Found	Not Found	Not Found	Not Found	Not Found	Peak Found	Peak Found	Peak Found	Peak Found	n/a	Low	Low	n/a	High	High	High	n/a		4	6		29
High	[R].VDFKNPHDIIEGINAGEIEIPEN.[-]	1xGG [K4]	0.000403515	0.00046156	1	1	1	P0CX53	P0CX53 [143-165]	1	2677.31	1.093	0.999855	0.780872	78.5	3.03698e+06	3.80812e+06	62.11	35.45	Light	Not Found	Not Found	Peak Found	Peak Found	High	Peak Found	Not Found	Not Found	Not Found	Not Found	Peak Found	Peak Found	Peak Found	Not Found	Not Found	Not Found	n/a	n/a	Medium	Low	High	Medium	n/a	n/a			18	4	40
High	[R].AVGGEVGASAALAPKIGPLGLSPK.[K]	1xGG [K15]	0.00536874	0.00152249	1	1	2	P0CX53	P0CX53 [17-40]	1	2274.28	0.769	0.990131	0.68387	24.17	649993	499697	63.08	82.18	Light	Not Found	Not Found	Not Found	Not Found	High	High	Peak Found	Not Found	Not Found	Not Found	Not Found	Not Found	Peak Found	Peak Found	Peak Found	Not Found	n/a	n/a	n/a	n/a	High	High	Medium	n/a					17
High	[K].VGEDIAKATKEFK.[G]	1xGG [K]; 1xLRGG [K]	3.74893e-05	0.00046156	1	1	6	P0CX53	P0CX53 [42-54]	2	1933.05	0.771	0.882401	0.616996	72.83	2.63883e+06	2.03403e+06	83.89	89.87	Light	Not Found	Not Found	High	High	Peak Found	High	High	Not Found	Not Found	Not Found	Peak Found	Peak Found	Peak Found	Peak Found	Peak Found	Not Found	n/a	n/a	High	High	Medium	High	High	n/a			34	14	3
High	[K].VGEDIAKATKEFK.[G]	2xGG [K7; K]	0.000234703	0.00046156	1	1	8	P0CX53	P0CX53 [42-54]	2	1663.86	1.039	0.999855	0.848347	138.15	812532	1.05614e+06	144.19	136.23	Light	Not Found	Peak Found	High	High	High	Peak Found	High	High	Not Found	Not Found	Peak Found	Peak Found	Peak Found	Peak Found	Peak Found	Peak Found	n/a	n/a	High	High	High	n/a	High	High			19	16	5
High	[R].QAAASVVPSASSLVITALKEPPRDR.[K]	1xGG [K19]	4.38169e-05	0.00046156	1	1	4	P0CX53	P0CX53 [68-92]	2	2677.46	0.984	0.999855	0.977621	26.6	6.43932e+06	6.76732e+06	48.13	54.93	Light	Not Found	Not Found	Not Found	Not Found	High	High	High	Not Found	Not Found	Not Found	Not Found	Not Found	Peak Found	Peak Found	Peak Found	Not Found	n/a	n/a	n/a	n/a	High	High	High	n/a					36
High	[K].NVKHSGNIQLDEIIEIAR.[Q]	1xGG [K3]	1.43822e-05	0.00046156	1	1	4	P0CX53	P0CX53 [97-114]	1	2163.15	1.062	0.999855	0.885317	115.07	1.16889e+06	2.4268e+06	122.17	97.78	Light	Not Found	Not Found	High	High	Peak Found	High	Peak Found	Not Found	Not Found	Not Found	Peak Found	Peak Found	Peak Found	Peak Found	Not Found	Not Found	n/a	n/a	High	High	n/a	High	n/a	n/a			33	40
High	[R].LLNTNVDGNIKIVYALTTIK.[G]	1xGG [K11]	7.05004e-06	0.00046156	1	1	3	P0CX55	P0CX55 [17-36]	1	2317.31	0.88	0.990475	0.793293	105.6	2.47625e+07	2.18029e+07	97.96	103.8	Light	Not Found	Not Found	Not Found	Not Found	Not Found	Peak Found	High	High	Not Found	Not Found	Not Found	Not Found	Not Found	Peak Found	Peak Found	Peak Found	n/a	n/a	n/a	n/a	n/a	n/a	High	High
High	[K].IVYALTTIKGVGR.[R]	1xGG [K9]	3.61503e-07	0.00046156	1	1	8	P0CX55	P0CX55 [28-40]	1	1504.88	0.912	0.999855	0.867429	101.67	5.50137e+07	5.0174e+07	89.22	91.31	Light	Not Found	Not Found	Not Found	Not Found	High	High	High	High	Not Found	Not Found	Not Found	Not Found	Peak Found	Peak Found	Peak Found	Peak Found	n/a	n/a	n/a	n/a	High	High	High	High					41
High	[R].IVQIMQNPTHYKIPAWFLNR.[Q]	1xGG [K12]	0.0238092	0.00266465	1	1	1	P0CX55	P0CX55 [69-88]	1	2583.37	0.148	3.19282e-08	5.18045e-05	15.2	5.68649e+06	841240		138.31	Light	Not Found	Not Found	Not Found	Not Found	Not Found	Not Found	Not Found	High	Not Found	Not Found	Not Found	Not Found	Not Found	Peak Found	Not Found	Peak Found	n/a	n/a	n/a	n/a	n/a	n/a	n/a	High
High	[R].IVQIMQNPTHYKIPAWFLNR.[Q]	1xOxidation [M5]; 1xGG [K12]	0.000313516	0.00046156	1	1	4	P0CX55	P0CX55 [69-88]	1	2599.36	0.952	0.999855	0.958033	134.27	7.32861e+06	6.98027e+06	167.67	167	Light	Not Found	Not Found	Peak Found	Not Found	Not Found	Not Found	High	High	Not Found	Not Found	Peak Found	Not Found	Not Found	Not Found	Peak Found	Peak Found	n/a	n/a	n/a	n/a	n/a	n/a	High	High
High	[R].QNDITDGKDYHTLANNVESK.[L]	1xGG [K8]	2.2169e-09	0.00046156	1	1	10	P0CX55	P0CX55 [89-108]	1	2376.11	0.857	0.999855	0.784981	98.29	3.08289e+06	2.64161e+06	205.34	207.37	Light	Not Found	High	High	Peak Found	Peak Found	High	Peak Found	Peak Found	Not Found	Peak Found	Peak Found	Peak Found	Peak Found	Peak Found	Peak Found	Peak Found	n/a	High	High	Low	Low	High	Low	n/a		48	74	21	7
High	[K].DYHTLANNVESKLR.[D]	1xGG [K12]	0.000150325	0.00046156	1	1	1	P0CX55	P0CX55 [97-110]	1	1773.89	16.918	8.72433e-17	8.43608e-12	146.31	137081	4516808	216.45	137.45	Light	Not Found	Not Found	High	Peak Found	Peak Found	Peak Found	Peak Found	Not Found	Not Found	Not Found	Peak Found	Peak Found	Peak Found	Not Found	Not Found	Not Found	n/a	n/a	High	Low	n/a	n/a	n/a	n/a			27	9
High	[K].DYHTLANNVESKLRDDLER.[L]	1xGG [K12]	0.00056767	0.00046156	1	1	5	P0CX55	P0CX55 [97-115]	2	2402.17	4.021	4.85012e-05	0.000688781	147.59	2.3453e+06	2.33556e+06	205.25	164.35	Light	Not Found	Not Found	High	Peak Found	Peak Found	Peak Found	Not Found	Peak Found	Not Found	Not Found	Peak Found	Peak Found	Not Found	Not Found	Not Found	Peak Found	n/a	n/a	High	Medium	Low	n/a	Low	n/a			24	9	13
High	[K].IDKHLYHVLYK.[E]	1xGG [K3]	0.0010584	0.000566562	1	1	6	P0CX82	P0CX82 [115-125]	1	1542.84	1.046	0.999855	0.904873	115.73	1.76749e+06	1.84817e+06	80.48	85.21	Light	Not Found	Not Found	Peak Found	Peak Found	High	High	High	High	Not Found	Not Found	Peak Found	Peak Found	Peak Found	Peak Found	Peak Found	Peak Found	n/a	n/a	n/a	Low	High	High	High	High				5	21
High	[K].IDKHLYHVLYKESK.[G]	2xGG [K3; K11]	0.00373344	0.00107287	1	1	1	P0CX82	P0CX82 [115-128]	2	2001.06	0.702	0.870141	0.481379	34.05	89165.2	84519.2	76.75	52.8	Light	Not Found	Not Found	Not Found	High	Peak Found	Not Found	Not Found	Not Found	Not Found	Not Found	Peak Found	Peak Found	Peak Found	Peak Found	Peak Found	Not Found	n/a	n/a	n/a	High	n/a	n/a	n/a	n/a				18
High	[K].HLYHVLYKESK.[G]	1xGG [K]	0.000693547	0.00046156	1	1	4	P0CX82	P0CX82 [118-128]	1	1530.81	0.913	0.999855	0.95574	94.3	249698	186683	94.73	162.94	Light	Not Found	Not Found	High	High	Peak Found	High	Peak Found	Peak Found	Not Found	Not Found	Peak Found	Peak Found	Peak Found	Peak Found	Peak Found	Peak Found	n/a	n/a	High	High	n/a	High	n/a	Low			23	8
High	[K].RALVEHIIQAKADAQR.[E]	1xGG [K11]	4.29067e-08	0.00046156	1	1	27	P0CX82	P0CX82 [136-151]	2	1933.07	0.899	0.999855	0.83745	107.26	3.23557e+07	2.79108e+07	107.55	115.39	Light	Not Found	Not Found	High	High	High	High	High	High	Not Found	Not Found	Peak Found	Peak Found	Peak Found	Peak Found	Peak Found	Peak Found	n/a	n/a	High	High	High	High	High	High			24	21	52
High	[R].ALVEHIIQAKADAQR.[E]	1xGG [K10]	6.90122e-08	0.00046156	1	1	2	P0CX82	P0CX82 [137-151]	1	1776.97	0.993	0.999855	0.96231	94.74	2.38083e+07	1.95394e+07	69.89	68.65	Light	Not Found	Not Found	Peak Found	High	High	Peak Found	Not Found	Peak Found	Not Found	Not Found	Peak Found	Peak Found	Peak Found	Peak Found	Peak Found	Peak Found	n/a	n/a	n/a	High	High	n/a	n/a	n/a				45	64
High	[K].RKVWLDPNETSEIAQANSR.[N]	1xGG [K2]	1.67089e-08	0.00046156	1	1	6	P0CX82	P0CX82 [20-38]	2	2328.17	0.865	0.999855	0.800373	95.08	2.98018e+06	3.78057e+06	151.01	74.53	Light	Not Found	Peak Found	Not Found	High	High	High	High	Not Found	Not Found	Not Found	Not Found	Peak Found	Not Found	Peak Found	Not Found	Not Found	n/a	n/a	n/a	High	High	High	High	n/a				65	30
High	[R].KVWLDPNETSEIAQANSR.[N]	1xGG [K1]	8.70242e-11	0.00046156	1	1	2	P0CX82	P0CX82 [21-38]	1	2172.07	0.126	6.99273e-10	1.11691e-05	2.05	5.5298e+06	1.13019e+06	93.45	160.66	Light	Not Found	Not Found	High	Peak Found	Not Found	Not Found	Not Found	Not Found	Not Found	Not Found	Peak Found	Peak Found	Peak Found	Peak Found	Not Found	Peak Found	n/a	n/a	High	Low	n/a	n/a	n/a	n/a			66	44
High	[K].SKEQLASQLVDLK.[K]	1xGG [K2]	0.000834828	0.00046156	1	1	3	P0CX84	P0CX84 [13-25]	1	1572.86	3.606	0.00446396	0.0327356	137.98	522447	2.59213e+06	158.56	106.1	Light	Not Found	Not Found	High	High	Peak Found	Peak Found	Peak Found	Not Found	Not Found	Not Found	Peak Found	Peak Found	Not Found	Not Found	Not Found	Not Found	n/a	n/a	High	High	n/a	n/a	n/a	n/a			43	15
High	[K].EQLASQLVDLKK.[E]	1xGG [K]	3.69479e-06	0.00046156	1	1	13	P0CX84	P0CX84 [15-26]	1	1485.83	0.983	0.999855	0.980487	111.2	3.42376e+06	3.3663e+06	173.25	178.63	Light	Not Found	Not Found	High	High	High	High	High	Not Found	Not Found	Not Found	Peak Found	Peak Found	Peak Found	Peak Found	Peak Found	Not Found	n/a	n/a	High	High	High	High	High	n/a			54	16	32
High	[R].KSIACVLTVINEQQR.[E]	1xCarbamidomethyl [C5]; 1xGG [K1]	0.000108425	0.00046156	1	1	2	P0CX84	P0CX84 [49-63]	1	1873	1.443	0.671644	0.519858	24.95	1.50564e+06	2.17212e+06	13.52	25.76	Light	Not Found	Not Found	Not Found	Not Found	High	High	Not Found	Not Found	Not Found	Not Found	Not Found	Not Found	Peak Found	Peak Found	Not Found	Not Found	n/a	n/a	n/a	n/a	High	High	n/a	n/a					21
High	[R].ALTKFEASQVTEK.[Q]	1xGG [K4]	0.00269407	0.000566562	1	1	1	P0CX84	P0CX84 [91-103]	1	1565.82	100	8.72433e-17				62455.9		95.27	Light	Not Found	Not Found	High	Not Found	Not Found	Not Found	Not Found	Not Found	Not Found	Not Found	Peak Found	Not Found	Not Found	Peak Found	Not Found	Not Found	n/a	n/a	High	n/a	n/a	n/a	n/a	n/a			13
High	[K].FEASQVTEKQR.[K]	1xGG [K9]	0.000471563	0.00046156	1	1	1	P0CX84	P0CX84 [95-105]	1	1436.71	1.002	0.999855	0.937435	0	1.1728e+06	1.17529e+06			Light	Not Found	High	Not Found	Not Found	Not Found	Not Found	Not Found	Not Found	Not Found	Peak Found	Not Found	Not Found	Not Found	Not Found	Not Found	Not Found	n/a	High	n/a	n/a	n/a	n/a	n/a	n/a		33
High	[R].AYYSQFGSGVKQNVLSSLLAEEWHADK.[M]	1xGG [K11]	4.97281e-06	0.00046156	1	1	2	P0CY07	P0CY07 [101-127]	1	3141.53	0.455	0.294086	0.197272	37.6	729307	358000	103.16	137.08	Light	Not Found	Not Found	Not Found	Not Found	High	High	Peak Found	Not Found	Not Found	Not Found	Not Found	Peak Found	Not Found	Peak Found	Not Found	Not Found	n/a	n/a	n/a	n/a	High	High	n/a	n/a					40
High	[R].ILESWFAKNIENPYLDTK.[G]	1xGG [K8]	4.28514e-05	0.00046156	1	2	3	P0CY09	P0CY09 [143-160]	1	2295.17	0.285	0.000447466	0.00831498	11.94	5.47658e+06	2.21693e+06	80.52	112.39	Light	Not Found	Not Found	Not Found	Not Found	High	High	High	Not Found	Not Found	Not Found	Peak Found	Peak Found	Peak Found	Peak Found	Peak Found	Not Found	n/a	n/a	n/a	n/a	High	High	High	n/a					30
High	[K].NIENPYLDTKGLENLMK.[N]	1xGG [K10]	0.00334045	0.000908178	1	2	1	P0CY09	P0CY09 [151-167]	1	2106.05	100	8.72433e-17				145211		71.99	Light	Not Found	Not Found	High	Not Found	Not Found	Not Found	Not Found	Not Found	Not Found	Not Found	Peak Found	Peak Found	Peak Found	Peak Found	Not Found	Not Found	n/a	n/a	High	Low	n/a	n/a	n/a	n/a			21	51
High	[K].NIENPYLDTKGLENLMK.[N]	1xOxidation [M16]; 1xGG [K10]	6.21979e-08	0.00046156	1	2	1	P0CY09	P0CY09 [151-167]	1	2122.05	0.986	0.999855	0.981417	120.68	1.63671e+06	1.61349e+06	14.61	89.94	Light	Not Found	Not Found	High	Peak Found	Not Found	Not Found	Not Found	Not Found	Not Found	Not Found	Peak Found	Peak Found	Not Found	Peak Found	Not Found	Not Found	n/a	n/a	High	Low	n/a	n/a	n/a	n/a			55	40
High	[K].GLENLMKNTSLSR.[I]	1xOxidation [M6]; 1xGG [K7]	0.000216296	0.00046156	1	2	3	P0CY09	P0CY09 [161-173]	1	1592.81	2.389	0.145097	0.0981806	81.84	268575	666060	84.98	22.57	Light	Not Found	Not Found	Peak Found	High	High	Peak Found	Not Found	Not Found	Not Found	Not Found	Not Found	Peak Found	Peak Found	Not Found	Not Found	Peak Found	n/a	n/a	n/a	High	High	n/a	n/a	n/a				26	12
High	[R].IQIKNWVSNR.[R]	1xGG [K4]	0.00296672	0.000744398	1	2	1	P0CY09	P0CY09 [174-183]	1	1371.75	2.927	0.0784316	0.0616625	140.69	400755	725929	145.62	122.6	Light	Not Found	Not Found	Peak Found	Peak Found	High	Peak Found	Peak Found	Peak Found	Not Found	Not Found	Not Found	Not Found	Peak Found	Peak Found	Peak Found	Not Found	n/a	n/a	n/a	n/a	High	n/a	n/a	n/a					23
High	[K].EKTITIAPELADLLSGEPLAK.[K]	1xGG [K2]	2.53393e-09	0.00046156	1	2	2	P0CY09	P0CY09 [187-207]	1	2323.28	1.064	0.999855	0.816027	106.25	280034	401366	82.6	62.04	Light	Not Found	Not Found	Peak Found	High	High	Peak Found	Not Found	Not Found	Not Found	Not Found	Peak Found	Peak Found	Peak Found	Peak Found	Not Found	Not Found	n/a	n/a	n/a	High	High	n/a	n/a	n/a				58	17
High	[K].KLFSICCNLPK.[L]	2xCarbamidomethyl [C6; C7]; 1xGG [K1]	0.0328502	0.00374794	1	1	1	P0CY09	P0CY09 [28-38]	1	1493.76	0.01	8.72433e-17			650228		98.66		Light	Not Found	Not Found	Not Found	Not Found	Peak Found	Not Found	High	Not Found	Not Found	Not Found	Peak Found	Peak Found	Peak Found	Peak Found	Peak Found	Not Found	n/a	n/a	n/a	n/a	n/a	n/a	High	n/a
High	[K].LFSICCNLPKLPESVTTEEEVELR.[D]	2xCarbamidomethyl [C5; C6]; 1xGG [K10]	0.00209367	0.000566562	1	1	1	P0CY09	P0CY09 [29-52]	1	2977.46	0.01	8.72433e-17			168703		55		Light	Not Found	Not Found	Not Found	High	Peak Found	Not Found	Not Found	Not Found	Not Found	Not Found	Not Found	Not Found	Not Found	Not Found	Not Found	Not Found	n/a	n/a	n/a	High	Medium	n/a	n/a	n/a				13	11
High	[K].LLQTTSQLTTTITVLLKEMR.[S]	1xOxidation [M19]; 1xGG [K17]	0.0109473	0.00177697	1	1	2	P0CY09	P0CY09 [74-93]	1	2420.34	21.011	8.72433e-17	8.8928e-11	233.92	1.75976e+06	3.69737e+07	156.18	96.3	Light	Not Found	Not Found	Not Found	Peak Found	Peak Found	Not Found	High	High	Not Found	Not Found	Not Found	Not Found	Not Found	Not Found	Peak Found	Peak Found	n/a	n/a	n/a	n/a	n/a	n/a	High	High
High	[K].DLLNPQITDEFKSSILDINK.[K]	1xGG [K12]	9.20822e-05	0.00046156	1	1	1	P0CY09	P0CY09 [8-27]	1	2417.26	0.138	9.22745e-05	0.000949758	2.01	787466	70344.1	66.3	165.56	Light	Not Found	Not Found	Not Found	Not Found	High	Peak Found	Peak Found	Not Found	Not Found	Not Found	Peak Found	Peak Found	Peak Found	Peak Found	Not Found	Not Found	n/a	n/a	n/a	n/a	High	n/a	n/a	n/a					41
High	[K].IDFDNIKENYDTK.[V]	1xGG [K7]	2.93499e-06	0.00046156	1	1	1	P10080	P10080 [93-105]	1	1728.81	1.23	0.965041	0.586924	5.74	687488	845652	5.47		Light	Not Found	High	Peak Found	Not Found	Not Found	Not Found	Not Found	Not Found	Not Found	Peak Found	Not Found	Not Found	Not Found	Not Found	Not Found	Not Found	n/a	High	n/a	n/a	n/a	n/a	n/a	n/a		38
High	[R].LIGDAAKNQAAMNPSNTVFDAK.[R]	1xOxidation [M12]; 1xGG [K7]	0.103145	0.0098045	1	1	1	P10591	P10591 [48-69]	1	2406.17	0.665	0.852974	0.516844	0	611847	406987			Light	Not Found	Not Found	Not Found	High	Not Found	Not Found	Not Found	Not Found	Not Found	Not Found	Not Found	Peak Found	Not Found	Not Found	Not Found	Not Found	n/a	n/a	n/a	High	Medium	n/a	n/a	n/a				5	16
[truncated: 4,359 more rows]
[truncated: 4 more columns]

## Sheet: PSMs
Table S3. Additional information on Peptide Spectrum Matches (precursor ions that have been fragmented) (data extracted from Proteome Discoverer v 2.5.0.400)
TABLE LEGEND:
[truncated: 13,639 more rows]
