# Supplementary material for: Dissecting Ubiquitylation and DNA Damage Response Pathways in the Yeast Saccharomyces cerevisiae Using a Proteome-Wide Approach
Source: Mol Cell Proteomics. 2023 Dec 14;23(1):100695. doi: 10.1016/j.mcpro.2023.100695 (PMC10803944; doi:10.1016/j.mcpro.2023.100695)
Supplement: Table S4 [file mmc4.xlsx]

## Sheet: Table S4
Table S4. Proteins with ubiquitin-modified lysine residues significantly more abundant in MMS treated cells
TABLE LEGEND:	Protein: Gene symbol - official name of the gene encoding the identified protein
	Protein: Accession - unique protein identifier from the UniProt database
	Protein: Ensembl Gene ID - systematic gene identifier
	Protein: Modfied lysine - position of modified lysine on the protein sequence
	Protein: Literature describing lysine modification - according to information available in the BioGrid database (https://thebiogrid.org/; accessed: November 2023)
	Protein: Number of diGly peptides in protein - number of diGly peptides with H/L ratio ≥ 2 and p-value ≤ 0.05
	Peptide: Confidence - level of confidence of the peptide identification
	Peptide: Annotated sequence - sequence of the identified peptide; amino acids in square brackets indicate amino acids before and after the identifed peptide in the protein sequence
	Peptide: Positions in a Master proteins - positions of the peptide in the corresponding protein
	Peptide: Modifications - modifications present in the peptide; lysines modified by ubiquitin remnant are indicated by 1xGG [K]
	Peptide: Abundances (Grouped) Light - abundance all detected peptides with "light" lysine residues; calculated based on the intensitites in each fraction
	Peptide: Abundances (Grouped) Heavy - abundance all detected peptides with "heavy" lysine residues; calculated based on the intensitites in each fraction
	Peptide: Abundance Ratio: (Heavy) / (Light) - ratio of the summed "heavy" and "light" peptide abundances
	Peptide: Abundance Ratio Adj. P-Value: (Heavy) / (Light) - abundance ratio p-value; calculated using a Background-Based ANOVA and adjusted using a Benjamini-Hochberg correction for the false discovery rate (FDR)
Protein: Gene Symbol	Protein: Accession	Protein: Ensembl Gene ID	Protein: Modified lysine	Protein: Literature describing lysine modification	Protein: Number of diGly peptides in protein with H/L ratio ≥ 2 and p-value ≤ 0.05	Peptide: Confidence	Peptide: Annotated Sequence	Peptide: Positions in Master Proteins	Peptide: Modifications	Peptide: Abundances (Grouped): Light	Peptide: Abundances (Grouped): Heavy	Peptide: Abundance Ratio: (Heavy) / (Light)	Peptide: Abundance Ratio Adj. P-Value: (Heavy) / (Light)
ABD1	P32783	YBR236C	374	NA	1	High	[R].SLADEYGLELVSQMPFNKFFVQEIPK.[W]	P32783 [357-382]	1xOxidation [M14]|1xGG [K18]	727369.646296712	3611163.30608068	4.965	8.8647833890413e-6
ACC1	Q00955	YNR016C	1274	Mayor T (2005), Swaney DL (2013), Mayor T (2007)	1	High	[K].DGSYPKYYTFNGPNYNENETIR.[H]	Q00955 [1269-1290]	1xGG [K6]	147448.487559162	517008.090962443	3.506	0.0137207536220105
ACS2	P52910	YLR153C	89	Mayor T (2005), Mayor T (2007)	1	High	[K].VQSGSLNNGDVAWFLNGKLNASYNCVDR.[H]	P52910 [72-99]	1xCarbamidomethyl [C25]|1xGG [K18]	162592.673258306	862957.641434453	5.307	0.00120761203704876
AGP2	P38090	YBR132C	NA	NA	1	High	[K].ERMTIDYENDGDFEYDKNK.[Y]	P38090 [4-22]	1xOxidation [M3]|1xGG [K]	829034.945425296	3283494.16563048	2.265	0.0456439655776969
ALD6	P54115	YPL061W	36	Beltrao P (2012)	2	High	[K].ITLPNGLTYEQPTGLFINNKFMK.[A]	P54115 [14-36]	1xOxidation [M22]|1xGG [K23]	1243221.78474969	23750497.571351	19.104	8.72433192686357e-17
ALD6	P54115	YPL061W	335	NA	2	High	[K].AYLETEIKVGNPFDK.[A]	P54115 [328-342]	1xGG [K8]	57431.4715523021	434736.269839863	7.57	4.98808414221967e-7
ALK1	P43633	YGL021W	541	Swaney DL (2013)	1	High	[K].IMQQKFDGIPQLLK.[S]	P43633 [537-550]	1xOxidation [M2]|1xGG [K5]	NA	369639.034769677	100	8.72433192686357e-17
ALK2	P32789	YBL009W	NA	NA	2	High	[R].SVNDQDPNFVQPKPTNSLQKK.[S]	P32789 [231-251]	1xGG [K]	NA	88556.3916436456	100	8.72433192686357e-17
ALK2	P32789	YBL009W	431	NA	2	High	[K].KVCLGALSDLTTSNLISLHELKSLR.[L]	P32789 [431-455]	1xCarbamidomethyl [C3]|2xGG [K1; K22]	94569.4372778734	1948721.90724256	5.645	3.23972328724969e-4
ALK2	P32789	YBL009W	452	NA	2	High	[K].KVCLGALSDLTTSNLISLHELKSLR.[L]	P32789 [431-455]	1xCarbamidomethyl [C3]|2xGG [K1; K22]	94569.4372778734	1948721.90724256	5.645	3.23972328724969e-4
ALY2	P47029	YJL084C	189	Iesmantavicius V (2014), Mayor T (2007)	1	High	[K].NSISGLSSLNLSPLGAPGNSSVNVKDR.[E]	P47029 [165-191]	1xGG [K25]	NA	522819.783044495	100	8.72433192686357e-17
AMA1	P50082	YGR225W	NA	NA	1	High	[R].VFTFETTSAEILEKNK.[A]	P50082 [143-158]	1xGG [K]	NA	270615.5	100	8.72433192686357e-17
AMN1	P38285	YBR158W	272	NA	1	High	[K].SVHNFKEFLR.[T]	P38285 [267-276]	1xGG [K6]	337617.05882435	1361418.52432909	4.032	0.00975905575448167
APC1	P53886	YNL172W	NA	NA	1	High	[K].TDILQDFQLVLFPSDKDK.[C]	P53886 [183-200]	1xGG [K]	NA	236657.6738257	100	8.72433192686357e-17
ARO1	P08566	YDR127W	1120	Mayor T (2005), Mayor T (2007)	1	High	[R].VDHLANYSADFVSKQLSILR.[K]	P08566 [1107-1126]	1xGG [K14]	NA	291502.431149362	100	8.72433192686357e-17
ARO10	Q06408	YDR380W	385	NA	1	High	[K].GINFAPILKELYK.[R]	Q06408 [373-385]	1xGG [K13]	509601.091078828	1328996.29169411	3.391	0.0196663240283454
ARO8	P53090	YGL202W	430	Iesmantavicius V (2014), Swaney DL (2013)	1	High	[K].YNSDPYQLEQSLYHKVVER.[G]	P53090 [416-434]	1xGG [K15]	NA	454166.1189864	100	8.72433192686357e-17
ARO9	P38840	YHR137W	242	NA	3	High	[R].VLYTIATGQNPTGMSVPQWKR.[E]	P38840 [223-243]	1xOxidation [M14]|1xGG [K20]	348147.756259141	1649771.19640076	4.739	0.00153034779345422
ARO9	P38840	YHR137W	298	NA	3	High	[R].YLNDFLMKSFLTLDTDAR.[V]	P38840 [291-308]	1xOxidation [M7]|1xGG [K8]	NA	160210.5922271	100	8.72433192686357e-17
ARO9	P38840	YHR137W	317	NA	3	High	[R].LETFSKIFAPGLR.[L]	P38840 [312-324]	1xGG [K6]	549616.623564564	2434592.23690644	3.215	0.0165285925931258
ARP7	Q12406	YPR034W	259	NA	1	High	[K].EQADIYAKQQEQLK.[Q]	Q12406 [252-265]	1xGG [K8]	27445.8167786918	42253278.1749292	100	8.72433192686357e-17
ARP8	Q12386	YOR141C	705	NA	1	High	[K].ENFAPLEKAIVQSIANASITADVTR.[M]	Q12386 [698-722]	1xGG [K8]	269782.05247382	830101.264553145	4.318	0.00549263625052296
ASF1	P32447	YJL115W	129	NA	1	High	[R].VGYYVNNEYDEEELRENPPAKVQVDHIVR.[N]	P32447 [109-137]	1xGG [K21]	266596.627111387	1036964.71861895	3.89	0.00417530150826793
ASI3	P53983	YNL008C	386	Swaney DL (2013)	1	High	[R].KEMTTDSQLPGFAR.[T]	P53983 [386-399]	1xOxidation [M3]|1xGG [K1]	121348.954283923	970659.529776211	7.999	1.68548563037635e-5
ASM4	Q05166	YDL088C	257	NA	1	High	[R].IANIEQNHLDNNYNTAETNNKVHETSSK.[S]	Q05166 [237-264]	1xGG [K21]	NA	82884.5526797842	100	8.72433192686357e-17
ASN1	P49089	YPR145W	362	NA	1	High	[K].AQGVKMVLSGEGSDEIFGGYLYFAQAPSAAEFHTESVQR.[V]	P49089 [358-396]	1xOxidation [M6]|1xGG [K5]	129757.185580185	342369.844148363	3.425	0.0123417508093986
ASN2	P49090	YGR124W	361	NA	1	High	[K].AQGVKMVLSGEGSDEIFGGYLYFAQAPSAAEFHTESVQR.[V]	P49090 [357-395]	1xOxidation [M6]|1xGG [K5]	129757.185580185	342369.844148363	3.425	0.0123417508093986
ASP1	P38986	YDR321W	353	Iesmantavicius V (2014), Swaney DL (2013)	1	High	[K].EDNLIASGYLSPEKSR.[I]	P38986 [340-355]	1xGG [K14]	863428.231366741	2900464.19631703	3.359	0.00387980722120191
ATF2	P53296	YGR177C	344	NA	1	High	[K].LFTKSLLEYGFDVAIPSNAR.[R]	P53296 [341-360]	1xGG [K4]	NA	329994.068023521	100	8.72433192686357e-17
ATG33	Q06485	YLR356W	110	Swaney DL (2013)	1	High	[K].VSKESSLFPEDSK.[L]	Q06485 [108-120]	1xGG [K3]	706023.583785228	9169755.36674824	12.988	8.72433192686357e-17
ATP16	Q12165	YDL004W	57	NA	1	High	[K].LQFALPHETLYSGSEVTQVNLPAKSGR.[I]	Q12165 [34-60]	1xGG [K24]	137732.292859977	341572.29485987	4.551	0.00103843233519889
ATX1	P38636	YNL259C	59	NA	1	High	[K].QLVDVYTTLPYDFILEKIK.[K]	P38636 [43-61]	1xGG [K17]	NA	506272.636201055	100	8.72433192686357e-17
AVT6	P40074	YER119C	349	NA	1	High	[R].DSSLDLNEVIEEESIYQPKETPLR.[G]	P40074 [331-354]	1xGG [K19]	222037.58031626	1092170.98375803	4.919	5.04137831362779e-4
AYR1	P40471	YIL124W	239	Beltrao P (2012), Swaney DL (2013), Iesmantavicius V (2014)	1	High	[K].QLVKDILSTSDPVDVYR.[G]	P40471 [236-252]	1xGG [K4]	415014.060480922	1421825.7357968001	3.426	0.0197980372357416
BCP1	Q06338	YDR361C	101	NA	1	High	[R].IQLSSLADLILGSPTTTIKTDGK.[E]	Q06338 [83-105]	1xGG [K19]	34369.9003227482	1990106.79261306	57.903	8.72433192686357e-17
BGL2	P15703	YGR282C	156	Mayor T (2005), Mayor T (2007), Swaney DL (2013)	1	High	[R].SVVADISDSDGKSYSGK.[Q]	P15703 [145-161]	1xGG [K12]	170402.244031977	1435511.20140656	6.307	2.62118590643853e-4
BLM10	P43583	YFL007W	943	NA	1	High	[R].LFPEDSKIPEK.[D]	P43583 [937-947]	1xGG [K7]	155080.648298576	1732163.5216371	11.169	5.6509825445368e-7
BMH1	P29311	YER177W	51	Beltrao P (2012), Starita LM (2012), Swaney DL (2013), Iesmantavicius V (2014)	1	High	[R].NLLSVAYKNVIGAR.[R]	P29311 [44-57]	1xGG [K8]	3362420.09839109	12820595.2229514	4.25	7.22288486869485e-9
BNA4	P38169	YBL098W	259	Iesmantavicius V (2014)	1	High	[K].DQISDLITSKSR.[V]	P38169 [250-261]	1xGG [K10]	193091.528921562	751009.569645485	3.889	0.0090307956398881
BPT1	P14772	YLL015W	753	Swaney DL (2013)	1	High	[K].ACQLLPDLKILPDGDETLVGEK.[G]	P14772 [745-766]	1xCarbamidomethyl [C2]|1xGG [K9]	NA	104753.615832416	100	8.72433192686357e-17
BRR2	P32639	YER172C	564	NA	1	High	[K].IVYIAPLKALVQEQVR.[E]	P32639 [557-572]	1xGG [K8]	NA	1354876.01797962	100	8.72433192686357e-17
BRX1	Q08235	YOL077C	131	NA	2	High	[K].FYIQNLHTMDELNFTGNCLKGSRPVLSFDQR.[F]	Q08235 [112-142]	1xCarbamidomethyl [C18]|1xOxidation [M9]|1xGG [K20]	1720491.53764096	9806305.94501057	5.588	2.60075635761965e-10
BRX1	Q08235	YOL077C	185	NA	2	High	[K].SKPFIDHVMSFSIVDDKIWVR.[T]	Q08235 [169-189]	1xOxidation [M9]|1xGG [K17]	1427828.69167464	3864931.33071967	2.707	0.00564878269388304
BUD16	P39988	YEL029C	246	NA	1	High	[K].ILSNPTTTLKFEDQVNNVLNVIQK.[V]	P39988 [237-260]	1xGG [K10]	1068659.68060646	4252709.80304077	3.979	6.4685498757322e-5
CAB1	Q04430	YDR531W	164	NA	1	High	[K].AIYPYLLVNIGSGVSILKVTEPNNFSR.[V]	Q04430 [147-173]	1xGG [K18]	4559515.571865	14528618.6706154	3.186	6.03635665242489e-6
CAJ1	P39101	YER048C	132	Iesmantavicius V (2014), Starita LM (2012), Swaney DL (2013), Back S (2019)	2	High	[K].ELNEATEMFGKEDEEGTAATETEKADESTDGGMVK.[H]	P39101 [109-143]	1xGG [K24]	NA	327452.6875	100	8.72433192686357e-17
CAJ1	P39101	YER048C	132	Iesmantavicius V (2014), Starita LM (2012), Swaney DL (2013), Back S (2019)	2	High	[K].ELNEATEMFGKEDEEGTAATETEKADESTDGGMVK.[H]	P39101 [109-143]	2xOxidation [M8; M33]|1xGG [K24]	962276.547713087	3759617.6114522	3.907	1.767515622809e-4
CBT1	P36038	YKL208W	NA	NA	1	High	[K].EFITEGISKGAINDK.[L]	P36038 [84-98]	1xGG [K]	NA	308385.953852331	100	8.72433192686357e-17
CCR4	P31384	YAL021C	813	Iesmantavicius V (2014)	1	High	[K].FIGFPNDKFPSDHIPLLAR.[F]	P31384 [806-824]	1xGG [K8]	205784.04655629	1652167.71223647	8.029	1.52342779767578e-5
CCT2	P39076	YIL142W	257	NA	1	High	[K].VDSTAKLAQLEK.[A]	P39076 [252-263]	1xGG [K6]	183363.809124163	1243865.50262125	6.784	1.19433069315809e-4
CCT3	P39077	YJL014W	344	NA	1	High	[R].VEDLKESDVGTNCGLFK.[V]	P39077 [340-356]	1xCarbamidomethyl [C13]|1xGG [K5]	NA	645778.04231082	100	8.72433192686357e-17
CCT6	P39079	YDR188W	40	Swaney DL (2013)	1	High	[K].VNVTSAEGLQSVLETNLGPKGTLK.[M]	P39079 [21-44]	1xGG [K20]	NA	588063.158277028	100	8.72433192686357e-17
CCT8	P47079	YJL008C	450	Mayor T (2007)	1	High	[R].TPGLLQLAIKQFAVAFEVVPR.[T]	P47079 [441-461]	1xGG [K10]	231344.066224772	9507339.96856266	41.096	8.72433192686357e-17
CDC10	P25342	YCR002C	202	NA	1	High	[R].ELIQNEFEKYNFK.[I]	P25342 [194-206]	1xGG [K9]	386798.012324768	1937018.85283711	5.008	7.40897221000622e-4
CDC19	P00549	YAL038W	116	NA	1	High	[R].TGTTTNDVDYPIPPNHEMIFTTDDKYAK.[A]	P00549 [92-119]	1xOxidation [M18]|1xGG [K25]	NA	665337.912530158	100	8.72433192686357e-17
CDC4	P07834	YFL009W	369	NA	1	High	[K].NWYNPKFVPQR.[T]	P07834 [364-374]	1xGG [K6]	NA	206400.105919057	100	8.72433192686357e-17
CDC48	P25694	YDL126C	534	Beltrao P (2012), Mayor T (2005), Swaney DL (2013), Mayor T (2007)	2	High	[K].GVLFYGPPGTGKTLLAK.[A]	P25694 [523-539]	1xGG [K12]	1200270.6375229	3823994.5958629	2.371	0.0241648928389271
CDC48	P25694	YDL126C	624	Swaney DL (2013), Back S (2019)	2	High	[R].VVNQLLTEMDGMNAKK.[N]	P25694 [610-625]	1xGG [K15]	NA	139689.669208932	100	8.72433192686357e-17
CDC60	P26637	YPL160W	896	Iesmantavicius V (2014), Swaney DL (2013)	1	High	[R].EVLGNQTSVQNAKFPR.[A]	P26637 [884-899]	1xGG [K13]	NA	209956.029869697	100	8.72433192686357e-17
CDC73	Q06697	YLR418C	91	NA	1	High	[K].DSSAADYLADCQNKQLTNVSFLQR.[T]	Q06697 [78-101]	1xCarbamidomethyl [C11]|1xGG [K14]	NA	224561.0625	100	8.72433192686357e-17
CDH1	P53197	YGL003C	117	NA	1	High	[K].NELFGEMLSKDTVGSESSIDR.[I]	P53197 [108-128]	1xOxidation [M7]|1xGG [K10]	207933.229842617	1177046.45332385	5.661	5.74567701361395e-4
CEG1	Q01159	YGL130W	341	Iesmantavicius V (2014)	1	High	[K].FAELSVSDEEWQNLKNLEQPLNGR.[I]	Q01159 [327-350]	1xGG [K15]	NA	683851.962893523	100	8.72433192686357e-17
CHD1	P32657	YER164W	1044	NA	1	High	[K].EILDELIADGTLPVKSFEK.[Y]	P32657 [1030-1048]	1xGG [K15]	NA	396148.158234304	100	8.72433192686357e-17
CHS2	P14180	YBR038W	827	Mayor T (2007)	1	High	[K].AIVVQGPDGKQIVETDWPQEVDK.[K]	P14180 [818-840]	1xGG [K10]	NA	271428.426683848	100	8.72433192686357e-17
CHS3	P29465	YBR023C	NA	NA	1	High	[R].ETDSYLLQDMNTTDKK.[A]	P29465 [104-119]	1xOxidation [M10]|1xGG [K]	216368.866081049	1592550.20371813	4.33	0.00484931771484788
CIA2	P38829	YHR122W	65	NA	1	High	[K].SQVLQDIEVLDKLLSIR.[I]	P38829 [54-70]	1xGG [K12]	99770.9888107505	303306.972325277	3.04	0.0455953643048452
CIK1	Q01649	YMR198W	284	NA	1	High	[K].DLQDTHGELKENIK.[T]	Q01649 [275-288]	1xGG [K10]	179718.97790391	2056859.60005851	11.445	2.50632733061611e-7
CIN8	P27895	YEL061C	576	NA	1	High	[K].ETIQSQNCQIESLKTTIDHLR.[A]	P27895 [563-583]	1xCarbamidomethyl [C8]|1xGG [K14]	NA	130482.2578125	100	8.72433192686357e-17
CIT1	P00890	YNR001C	88	NA	1	High	[R].GIKGLVWEGSVLDPEEGIR.[F]	P00890 [86-104]	1xGG [K3]	NA	530904.101477881	100	8.72433192686357e-17
CIT2	P08679	YCR005C	230	Iesmantavicius V (2014), Mayor T (2005), Mayor T (2007)	1	High	[K].MGEVDPNADYAKNLVNLIGSKDEDFVDLMR.[L]	P08679 [219-248]	2xOxidation [M1; M29]|1xGG [K12]	391579.391742759	1719529.19108196	4.391	0.00288236422656885
CLB1	P24868	YGR108W	322	NA	1	High	[K].HFAYETDGACSVEDIKEGER.[F]	P24868 [307-326]	1xCarbamidomethyl [C10]|1xGG [K16]	NA	2628910.80936484	100	8.72433192686357e-17
CLB2	P24869	YPR119W	270	NA	1	High	[R].DILVNWLVKIHNK.[F]	P24869 [262-274]	1xGG [K9]	688293.198533524	3420305.05913844	4.969	7.45410307776465e-6
CLB3	P24870	YDL155W	192	NA	2	High	[R].KLEDLYKPNPYYMDKQPELR.[W]	P24870 [178-197]	2xGG [K15; K]	216599.922774542	971270.569396603	4.484	0.00402842592250281
CLB3	P24870	YDL155W	192	NA	2	High	[K].LEDLYKPNPYYMDKQPELR.[W]	P24870 [179-197]	1xOxidation [M12]|1xGG [K14]	63628.2516738093	1305521.83986222	12.488	9.28504730507972e-8
CLN2	P20438	YPL256C	269	Mayor T (2007)	1	High	[K].KFLIDVSAWQYDLLR.[Y]	P20438 [269-283]	1xGG [K1]	474509.048826908	3726613.99715034	7.065	3.37706221922745e-9
CPR4	P25334	YCR069W	NA	NA	1	High	[K].ISNILDLHAAYTEKVEK.[F]	P25334 [230-246]	1xGG [K]	414525.606403195	2885779.71875	5.945	1.89958716678473e-5
CPR5	P35176	YDR304C	186	NA	1	High	[R].NMPVKEVIIVESGELETVPLDNK.[D]	P35176 [182-204]	1xOxidation [M2]|1xGG [K5]	NA	306196.725258571	100	8.72433192686357e-17
CPR6	P53691	YLR216C	NA	NA	1	High	[K].QVLVASSEVLYAEAADEKAK.[A]	P53691 [288-307]	1xGG [K]	NA	638300.065902738	100	8.72433192686357e-17
CRG1	P38892	YHR209W	237	Mayor T (2007)	1	High	[K].EFVKSWSIYTSWAR.[D]	P38892 [234-247]	1xGG [K4]	851811.137895245	3331539.17581066	3.911	7.21444821369399e-5
CTK1	Q03957	YKL139W	441	NA	1	High	[K].SVLPSSKCLQLAINLLCYDQTK.[R]	Q03957 [435-456]	2xCarbamidomethyl [C8; C17]|1xGG [K7]	663516.183824915	2137534.61365227	3.222	0.0244951866443748
CTR1	P49573	YPR124W	371	Beltrao P (2012), Starita LM (2012), Swaney DL (2013)	2	High	[K].TPTQEEGCNCATDSGKNQANIER.[D]	P49573 [356-378]	2xCarbamidomethyl [C8; C10]|1xGG [K16]	114871.537518415	299535.379188529	2.799	0.0468829517854808
CTR1	P49573	YPR124W	402	Iesmantavicius V (2014), Swaney DL (2013)	2	High	[K].LQEQSGNMDQNLLPAEKFTHN.[-]	P49573 [386-406]	1xOxidation [M8]|1xGG [K17]	146814.274836492	2708674.90079494	18.45	2.98895900083645e-11
DAK1	P54838	YML070W	328	NA	1	High	[K].ATKALQSDFEEIK.[S]	P54838 [326-338]	1xGG [K3]	77464.5230495567	194153.249270273	3.583	0.0239297587329367
DAL80	P26343	YKR034W	60	NA	1	High	[R].RDEHGTVLCNACGLFLKLHGEPRPISLK.[T]	P26343 [44-71]	2xCarbamidomethyl [C9; C12]|1xGG [K17]	1479823.45693838	16450638.3610847	11.117	8.72433192686357e-17
DBP3	P20447	YGL078C	497	NA	1	High	[K].HLAGGLVNVLNGANQPVPEDLIKFGTHTK.[K]	P20447 [469-497]	1xGG [K29]	490040.821332879	1541676.34090289	3.146	0.0292815163016699
DED1	P06634	YOR204W	377	NA	1	High	[R].VGSTSENITQKVLYVENQDK.[K]	P06634 [367-386]	1xGG [K11]	NA	1684390.36438613	100	8.72433192686357e-17
DMA2	P53924	YNL116W	423	NA	1	High	[R].LQNLQKLTTGIEEEDCSICLCK.[I]	P53924 [418-439]	3xCarbamidomethyl [C16; C19; C21]|1xGG [K6]	NA	319711.29359587	100	8.72433192686357e-17
DNM1	P54861	YLL001W	285	NA	1	High	[R].SQQDIQLNKTVEESLDK.[E]	P54861 [277-293]	1xGG [K9]	260265.095417983	1056483.18805173	4.059	0.00268470231926941
DOA1	P36037	YKL213C	NA	NA	1	High	[K].NTNGISLDQPNDNASSSAVSPSKTSVMK.[V]	P36037 [438-465]	1xOxidation [M27]|1xGG [K]	298933.548841598	1361058.80089087	4.553	0.00716103660264841
DPH6	Q12429	YLR143W	172	Swaney DL (2013)	1	High	[K].DVNNVENDTNSGNKFDAR.[I]	Q12429 [159-176]	1xGG [K14]	259934.241741287	935868.380963814	4.165	0.00660073797663085
DRS2	P39524	YAL026C	561	Mayor T (2007)	1	High	[R].TSSLVEELGQIEYIFSDKTGTLTR.[N]	P39524 [544-567]	1xGG [K18]	56599.643146845	390671.93925569	6.902	1.31606843853029e-5
DSK2	P48510	YMR276W	13	Iesmantavicius V (2014), Starita LM (2012), Mayor T (2005), Mayor T (2007), Beltrao P (2012), Swaney DL (2013)	1	High	[K].SGQDKWEVNVAPESTVLQFK.[E]	P48510 [9-28]	1xGG [K5]	532080.99487126	4664352	8.766	3.23246229206341e-11
DUG1	P43616	YFR044C	305	NA	1	High	[K].DIEFSVEELNAATGSKTSLYDK.[K]	P43616 [284-305]	1xGG [K22]	NA	70110.9056105895	100	8.72433192686357e-17
ECM21	P38167	YBL101C	26	Mayor T (2007), Swaney DL (2013)	1	High	[K].NSSHSLSETDLNQSKGQPFQPSPTK.[K]	P38167 [12-36]	1xGG [K15]	NA	96263.5703125	100	8.72433192686357e-17
ECM29	P38737	YHL030W	44	Mayor T (2007)	2	High	[K].FETNLQTFLPPLLLKLASPHASVR.[T]	P38737 [30-53]	1xGG [K15]	1081379.61932019	17063045.4856776	15.779	8.72433192686357e-17
ECM29	P38737	YHL030W	519	Mayor T (2007)	2	High	[K].FVSIKFTNAAFPFHDPEAR.[L]	P38737 [515-533]	1xGG [K5]	781659.473549086	5981724.15925059	7.653	1.34340461410628e-9
EFT2; EFT1	P32324	YDR385W; YOR133W	769	Mayor T (2005), Mayor T (2007), Swaney DL (2013)	1	High	[K].RGQVVSEEQRPGTPLFTVKAYLPVNESFGFTGELR.[Q]	P32324 [751-785]	1xGG [K19]	50525.5006972526	2776928.3121387	9.669	5.52484842326486e-7
EIS1	Q05050	YMR031C	655	NA	1	High	[R].KSELNATEIELK.[K]	Q05050 [655-666]	1xGG [K1]	78506.1852481549	2040942.52466424	25.997	5.49075799842217e-13
ENO2	P00925	YHR174W	243	Iesmantavicius V (2014), Starita LM (2012), Beltrao P (2012), Mayor T (2007), Swaney DL (2013)	1	High	[K].VKIGLDCASSEFFK.[D]	P00925 [242-255]	1xCarbamidomethyl [C7]|1xGG [K2]	1341218.84577303	6708156.41408216	5.002	1.69093620673993e-6
EPL1	P43572	YFL024C	39	NA	2	High	[R].SAHDDGLDSFSKGDSGAGASAGSSNSR.[F]	P43572 [28-54]	1xGG [K12]	248091.773163901	985267.853906099	3.971	0.0063590776725979
EPL1	P43572	YFL024C	698	NA	2	High	[R].EGSNDTDSINVYDSKYDEFVR.[L]	P43572 [684-704]	1xGG [K15]	1128184.38894772	3263772.62191445	2.893	0.00586384587473954
ERG11	P10614	YHR007C	353	Starita LM (2012), Mayor T (2005), Mayor T (2007)	2	High	[K].KELTYDLLQEMPLLNQTIKETLR.[M]	P10614 [353-375]	1xOxidation [M11]|2xGG [K1; K19]	NA	571185.540580134	100	8.72433192686357e-17
ERG11	P10614	YHR007C	371	Iesmantavicius V (2014), Starita LM (2012), Mayor T (2005), Swaney DL (2013), Mayor T (2007)	2	High	[K].KELTYDLLQEMPLLNQTIKETLR.[M]	P10614 [353-375]	1xOxidation [M11]|2xGG [K1; K19]	NA	571185.540580134	100	8.72433192686357e-17
ERG11	P10614	YHR007C	454	Iesmantavicius V (2014), Starita LM (2012), Mayor T (2005), Mayor T (2007), Beltrao P (2012), Swaney DL (2013)	2	High	[R].WNKDSASSYSVGEEVDYGFGAISKGVSSPYLPFGGGR.[H]	P10614 [431-467]	1xGG [K24]|1xLRGG [K3]	168560.694264462	3237662.69555582	7	1.03557245800038e-5
ERG27	Q12452	YLR100W	309	Beltrao P (2012), Swaney DL (2013)	2	High	[R].DGMPYIKTQEIDPTGMSDVFAYIQK.[K]	Q12452 [303-327]	1xGG [K7]	126206.571844155	746125.174040285	5.912	2.62118590643853e-4
ERG27	Q12452	YLR100W	NA	NA	2	High	[K].TQEIDPTGMSDVFAYIQKK.[K]	Q12452 [310-328]	1xOxidation [M9]|1xGG [K]	NA	212107.015600757	100	8.72433192686357e-17
ERG5	P54781	YMR015C	188	Beltrao P (2012), Mayor T (2007)	5	High	[K].QALAQYLPSLEQIMDKYMDK.[F]	P54781 [173-192]	1xOxidation [M18]|1xGG [K16]	NA	512905.717814263	100	8.72433192686357e-17
ERG5	P54781	YMR015C	424	Mayor T (2005), Mayor T (2007)	5	High	[K].NFPVSPNYTAPKGAMLIPTLYPALHDPEVYENPDEFIPER.[W]	P54781 [413-452]	1xOxidation [M15]|1xGG [K12]	1018091.10388857	2434160.62860286	2.718	0.0479081022362201
ERG5	P54781	YMR015C	519	Iesmantavicius V (2014), Mayor T (2007), Swaney DL (2013)	5	High	[K].VFATIFPKDDLLLTFK.[K]	P54781 [512-527]	1xGG [K8]	797704.640578581	3912705.87065426	4.905	4.18508697966825e-6
ERG5	P54781	YMR015C	NA	NA	5	High	[K].DDLLLTFKK.[R]	P54781 [520-528]	1xGG [K]	NA	644641.647813081	100	8.72433192686357e-17
ERG5	P54781	YMR015C	528	Mayor T (2005), Mayor T (2007)	5	High	[K].KRDPITGEVFE.[-]	P54781 [528-538]	1xGG [K1]	NA	1512196.51937178	100	8.72433192686357e-17
ERG9	P29704	YHR190W	118	NA	1	High	[K].WSFDGNAPDVKDR.[A]	P29704 [108-120]	1xGG [K11]	295477.708846071	1140386.7567967	3.859	0.0107097774045769
ESBP6	P53918	YNL125C	NA	NA	1	High	[K].LNIPVTHTTTAGASLSAPSSSAFSASSIQNDTTEHKASMDSK.[L]	P53918 [117-158]	1xOxidation [M39]|1xGG [K]	NA	76042.1462510068	100	8.72433192686357e-17
ETP1	P38748	YHL010C	410	Peng J (2003), Beltrao P (2012), Hitchcock AL (2003), Swaney DL (2013), Iesmantavicius V (2014), Back S (2019)	2	High	[K].KDGELAANFLR.[H]	P38748 [410-420]	1xGG [K1]	NA	778891.213980884	100	8.72433192686357e-17
ETP1	P38748	YHL010C	555	Mayor T (2007)	2	High	[K].DADESVKEGTILIQQPHGAAQASK.[S]	P38748 [549-572]	1xGG [K7]	NA	606643.356182822	100	8.72433192686357e-17
FAA4	P47912	YMR246W	566	Mayor T (2005), Mayor T (2007)	1	High	[K].TLNGEYIALEKLESIYR.[S]	P47912 [556-572]	1xGG [K11]	NA	26460.2803451781	100	8.72433192686357e-17
FAR1	P21268	YJL157C	757	NA	1	High	[R].MTPLNASIKQFLEELHTK.[R]	P21268 [749-766]	1xOxidation [M1]|1xGG [K9]	514279.169899929	3761540.90609658	12.406	6.234884579362e-14
FAS1	P07149	YKL182W	706	Iesmantavicius V (2014), Mayor T (2005), Mayor T (2007), Swaney DL (2013)	1	High	[K].YLGLKPGSIDAISQVINIAK.[A]	P07149 [702-721]	1xGG [K5]	NA	7383782.5172665	100	8.72433192686357e-17
FBA1	P14540	YKL060C	258	Beltrao P (2012), Starita LM (2012), Radivojac P (2010), Iesmantavicius V (2014)	1	High	[K].EEKPLFLVFHGGSGSTVQEFHTGIDNGVVK.[V]	P14540 [256-285]	1xGG [K3]	200275.107900359	786008.970092475	3.51	0.0237886250831708
FCY2	P17064	YER056C	NA	NA	1	High	[R].SPVIGSSLENEKK.[V]	P17064 [18-30]	1xGG [K]	698769.149260082	9459367.06911626	13.537	8.72433192686357e-17
FLC1	Q08967	YPL221W	NA	NA	1	High	[K].SVANELMALGNVAKDHTENWEYELK.[S]	Q08967 [610-634]	1xGG [K]	6807554.37241154	22101297.623772	3.247	4.08898611975394e-6
FLC2	P39719	YAL053W	640	Back S (2019)	2	High	[K].NKNDSELFELR.[K]	P39719 [639-649]	1xGG [K2]	77598.1867097188	1102097.34110424	12.327	1.32505587922193e-7
FLC2	P39719	YAL053W	662	Iesmantavicius V (2014), Swaney DL (2013)	2	High	[K].AVMDTNENEEEKMFRDDTFGK.[N]	P39719 [651-671]	1xOxidation [M13]|1xGG [K12]	1098896.15681194	5873911.00447911	5.345	1.22887602674507e-6
FLC3	P53121	YGL139W	673	NA	1	High	[K].QAQDETTPTTVTSSDDNKPTFSEKILSK.[F]	P53121 [650-677]	1xGG [K24]	407577.387742915	1745707.50532911	4.283	0.00319105968666705
FRE1	P32791	YLR214W	NA	NA	1	High	[K].EESEITVECLNKRPDLK.[E]	P32791 [614-630]	1xCarbamidomethyl [C9]|1xGG [K]	248486.476296752	6553906.28137174	26.375	8.72433192686357e-17
FRK1	Q03002	YPL141C	621	NA	1	High	[K].LITHGQFSVAKPSVDLQSVSGDLIK.[Y]	Q03002 [611-635]	1xGG [K11]	756357.601466363	3861550.66676636	5.105	4.27766187486533e-6
FSH1	P38777	YHR049W	122	Swaney DL (2013)	1	High	[K].ANGPYDGIVGFSQGAALSSIITNKISELVPDHPQFK.[V]	P38777 [99-134]	1xGG [K24]	6481831.16413429	14660765.1903738	2.262	0.00263268272739328
FUI1	P38196	YBL042C	30	Beltrao P (2012)	2	High	[K].DDTIPTEDYEEITKESEMGDATKITSK.[I]	P38196 [17-43]	1xOxidation [M18]|2xGG [K14; K23]	256421.788765858	5374930.46624043	20.961	8.72433192686357e-17
FUI1	P38196	YBL042C	39	Swaney DL (2013)	2	High	[K].DDTIPTEDYEEITKESEMGDATKITSK.[I]	P38196 [17-43]	1xOxidation [M18]|2xGG [K14; K23]	256421.788765858	5374930.46624043	20.961	8.72433192686357e-17
FUI1	P38196	YBL042C	43	Beltrao P (2012), Swaney DL (2013), Back S (2019)	2	High	[K].ITSKIDANVIEK.[K]	P38196 [40-51]	1xGG [K4]	1019998.14145797	6082775.87913822	19.017	8.72433192686357e-17
FUN19	P28003	YAL034C	358	NA	1	High	[R].LPCDLYLDSKR.[R]	P28003 [349-359]	1xCarbamidomethyl [C3]|1xGG [K10]	107495.859059093	549040.333169809	5.108	8.39498675697614e-4
FUN30	P31380	YAL019W	95	NA	1	High	[R].EFPDFSQTLVQAVFKSNSFNLQSAR.[E]	P31380 [81-105]	1xGG [K15]	3265595.624975	6930667.07008881	2.122	0.0153577239347977
GAL11	P19659	YOL051W	515	NA	2	High	[K].DVEVIKQLSLDASK.[T]	P19659 [510-523]	1xGG [K6]	176865.214110215	1074112.03570321	6.073	2.95258008371663e-4
GAL11	P19659	YOL051W	NA	NA	2	High	[K].LFVQVSNFAPQVYIITKNENFLK.[E]	P19659 [553-575]	1xGG [K]	3632552.63302474	9711650.97177718	2.674	1.767515622809e-4
GAT1	P43574	YFL021W	363	NA	1	High	[R].SSTKINNNITPPPSSSLNPGAAGK.[K]	P43574 [360-383]	1xGG [K4]	NA	59732.2753918213	100	8.72433192686357e-17
GCD11	P32481	YER025W	401	Mayor T (2007)	1	High	[K].FAVPGGLIGVGTKVDPTLCR.[A]	P32481 [389-408]	1xCarbamidomethyl [C19]|1xGG [K13]	567114.59449533	2027863.50469853	4.193	0.00357632176922343
GCN3	P14741	YKR026C	160	NA	1	High	[R].CVVTESRPSKQGNQLYTLLEQK.[G]	P14741 [151-172]	1xCarbamidomethyl [C1]|1xGG [K10]	NA	154421.087255769	100	8.72433192686357e-17
GCS1	P35197	YDL226C	295	Beltrao P (2012)	1	High	[R].AAAQFGQKFQETSSYGFQAFSNFTK.[N]	P35197 [288-312]	1xGG [K8]	676363.998087094	2779655.16256494	4.11	0.00209298499626321
GDH3	P39708	YAL062W	251	NA	1	High	[R].VTISGSGNVAQYAALKVIELGGIVVSLSDSK.[G]	P39708 [221-251]	1xGG [K31]	NA	405494.554834887	100	8.72433192686357e-17
GDS1	P41913	YOR355W	238	NA	1	High	[K].QQLETSGDTSDFNSNGKK.[K]	P41913 [222-239]	1xGG [K17]	NA	894736.725622506	100	8.72433192686357e-17
GET4	Q12125	YOR164C	130	NA	1	High	[K].FSEYKFGDPYLHNTIGSK.[L]	Q12125 [126-143]	1xGG [K5]	NA	75146.9431696228	100	8.72433192686357e-17
GID8	P40208	YMR135C	217	NA	1	High	[R].SHHQQENITKDSNDFILNLIQYSQNK.[L]	P40208 [208-233]	1xGG [K10]	120298.006548774	740976.755061246	6.16	2.47782844856884e-4
GID11	Q99296	YLR149C	132	NA	1	High	[K].LVEFNFKPR.[C]	Q99296 [126-134]	1xGG [K7]	131431.842546859	797272.578005026	6.066	1.96013322190515e-4
GLC7	P32598	YER133W	112	Swaney DL (2013)	1	High	[K].QSLETICLLLAYKIK.[Y]	P32598 [98-112]	1xCarbamidomethyl [C7]|1xGG [K15]	905775.669980785	7893878.37689451	8.715	2.81817225805669e-11
GLN1	P32288	YPR035W	363	Beltrao P (2012), Starita LM (2012), Mayor T (2007), Swaney DL (2013)	1	High	[R].RPASNIDPYLVTGIMCETVCGAIDNADMTKEFER.[E]	P32288 [334-367]	2xCarbamidomethyl [C16; C20]|2xOxidation [M15; M28]|1xGG [K30]	79023.1763199901	802496.479961185	3.732	0.0113932507658851
GLO1	P50107	YML004C	103	NA	1	High	[K].NPDYKINNGNEEPHR.[G]	P50107 [99-113]	1xGG [K5]	240628.348694634	9807957.68859784	40.76	8.72433192686357e-17
GLO2	Q05584	YDR272W	131	Swaney DL (2013)	1	High	[R].DSICYYVKDPTTDER.[C]	Q05584 [124-138]	1xCarbamidomethyl [C4]|1xGG [K8]	195653.559330671	1114867.76578505	4.6	0.0010359636492875
GND1	P38720	YHR183W	162	Mayor T (2007)	1	High	[K].NIFQSISAKSDGEPCCEWVGPAGAGHYVK.[M]	P38720 [154-182]	2xCarbamidomethyl [C15; C16]|1xGG [K9]	51729.0272833501	476137.436444375	5.252	6.97527039182545e-5
GPM1	P00950	YKL152C	27	Beltrao P (2012), Swaney DL (2013), Mayor T (2007)	1	High	[K].NLFTGWVDVKLSAK.[G]	P00950 [18-31]	1xGG [K10]	121292.926739503	2732691.9249809	22.53	1.31641465675808e-12
GPM3	Q12326	YOL056W	244	Mayor T (2007)	1	High	[R].SLLKVLEGISDEDIK.[D]	Q12326 [241-255]	1xGG [K4]	NA	381290.769521018	100	8.72433192686357e-17
GRS1	P38088	YBR121C	163	NA	1	High	[R].GLVEDANAAAKDDAEK.[K]	P38088 [153-168]	1xGG [K11]	227700.909525805	1063079.30798007	4.669	9.64195132291885e-4
GTS1	P40956	YGL181W	95	Iesmantavicius V (2014), Swaney DL (2013)	1	High	[R].EDIDELVSLGGNKGNAR.[F]	P40956 [83-99]	1xGG [K13]	305335.216691581	988726.380097566	3.238	0.0194127545325145
GUS1	P46655	YGL245W	116	Mayor T (2005), Mayor T (2007)	1	High	[R].TFILGGLKYSAADVACWGALR.[S]	P46655 [109-129]	1xCarbamidomethyl [C16]|1xGG [K8]	NA	17962776.7801873	100	8.72433192686357e-17
GVP36	P40531	YIL041W	173	Beltrao P (2012), Swaney DL (2013), Iesmantavicius V (2014)	1	High	[K].MFPTEEQPLASALLQFSDVQAKIAQAR.[I]	P40531 [152-178]	1xGG [K22]	NA	1970919.1764827	100	8.72433192686357e-17
HBT1	Q07653	YDL223C	NA	NA	1	High	[K].ASYGSGGNSQNQEYSSDDNIDVNKNAK.[V]	Q07653 [842-868]	1xGG [K]	NA	169753.996763564	100	8.72433192686357e-17
HCM1	P25364	YCR065W	203	NA	1	High	[R].GYEFVKDSLQDIGK.[Y]	P25364 [198-211]	1xGG [K6]	NA	246695.862907182	100	8.72433192686357e-17
HEM13	P11353	YDR044W	253	NA	1	High	[K].DMPYTKEEQQWQAIR.[R]	P11353 [248-262]	1xOxidation [M2]|1xGG [K6]	365606.575155128	2037986.68648759	5.574	1.7474800326115e-4
HEM2	P05373	YGL040C	117	NA	1	High	[K].DPVGTAADDPAGPVIQGIKFIR.[E]	P05373 [99-120]	1xGG [K19]	NA	206128.104332772	100	8.72433192686357e-17
HFD1	Q04458	YMR110C	291	NA	1	High	[K].VIKECESVLNEFYPSFDEQTDFTR.[M]	Q04458 [289-312]	1xCarbamidomethyl [C5]|1xGG [K3]	NA	212172.953125	100	8.72433192686357e-17
HHF1; HHF2	P02309	YNL030W; YBR009C	32	Beltrao P (2012), Swaney DL (2013), Mayor T (2007)	1	High	[R].DNIQGITKPAIR.[R]	P02309 [25-36]	1xGG [K8]	NA	123700.209816113	100	8.72433192686357e-17
HHT2; HHT1	P61830	YNL031C; YBR010W	116	Mayor T (2007)	1	High	[R].FQSSAIGALQESVEAYLVSLFEDTNLAAIHAKR.[V]	P61830 [85-117]	1xGG [K32]	764928.399424238	7144862.37277894	9.341	8.59977204365547e-12
HMF1	P40037	YER057C	52	Iesmantavicius V (2014), Starita LM (2012), Swaney DL (2013), Beltrao P (2012)	1	High	[K].LVEGSIADKAEQVIQNIK.[N]	P40037 [44-61]	1xGG [K9]	NA	543217.526905016	100	8.72433192686357e-17
HMLALPHA2; MATALPHA2	P0CY09	YCL067C; YCR039C	90	NA	2	High	[K].LLQTTSQLTTTITVLLKEMR.[S]	P0CY09 [74-93]	1xOxidation [M19]|1xGG [K17]	1759764.11172365	36973747.8092754	21.011	8.72433192686357e-17
HMLALPHA2; MATALPHA2	P0CY09	YCL067C; YCR039C	160	NA	2	High	[K].NIENPYLDTKGLENLMK.[N]	P0CY09 [151-167]	1xGG [K10]	NA	145210.504382508	100	8.72433192686357e-17
HMT1	P38074	YBR034C	221	NA	1	High	[R].NNVNTTSDKLIEFDLNTVK.[I]	P38074 [213-231]	1xGG [K9]	176062.491555072	572298.231168441	3.251	0.0383633603187425
HNM1	P19807	YGL077C	35	Beltrao P (2012), Swaney DL (2013), Iesmantavicius V (2014), Back S (2019)	4	High	[R].VEEEIKPLDDMDSK.[G]	P19807 [30-43]	1xOxidation [M11]|1xGG [K6]	309406.631625247	3506201.79335556	11.332	6.22523348998848e-11
HNM1	P19807	YGL077C	43	Iesmantavicius V (2014), Swaney DL (2013), Back S (2019)	4	High	[R].VEEEIKPLDDMDSKGAVAADGEVHLR.[K]	P19807 [30-55]	1xOxidation [M11]|1xGG [K14]	923685.066092283	2565079.58072861	3.523	0.00679842227936907
HNM1	P19807	YGL077C	43	Iesmantavicius V (2014), Swaney DL (2013), Back S (2019)	4	High	[R].VEEEIKPLDDMDSKGAVAADGEVHLRK.[S]	P19807 [30-56]	1xOxidation [M11]|1xGG [K14]	NA	134375.801426233	100	8.72433192686357e-17
HNM1	P19807	YGL077C	562	Iesmantavicius V (2014), Swaney DL (2013), Back S (2019)	4	High	[R].EFSVAASDVELENEHVPWGKK.[-]	P19807 [543-563]	2xGG [K20; K21]	660516.402042888	3670884.40363173	5.558	8.85485993148859e-7
HNM1	P19807	YGL077C	563	Back S (2019)	4	High	[R].EFSVAASDVELENEHVPWGKK.[-]	P19807 [543-563]	2xGG [K20; K21]	660516.402042888	3670884.40363173	5.558	8.85485993148859e-7
HOC1	P47124	YJR075W	106	Swaney DL (2013)	1	High	[K].IQDLKQTPPEATLR.[E]	P47124 [102-115]	1xGG [K5]	NA	300537.827023072	100	8.72433192686357e-17
HOF1	Q05080	YMR032W	639	NA	1	High	[K].DWYKGEVYDNDR.[I]	Q05080 [636-647]	1xGG [K4]	49693.2989298528	1194820.58410095	24.044	4.20672520921174e-12
HOS2	P53096	YGL194C	239	NA	1	High	[K].GKHFALNVPLEDGIDDDSYINLFK.[S]	P53096 [238-261]	1xGG [K2]	NA	276793.71875	100	8.72433192686357e-17
HRP1	Q99383	YOL123W	472	NA	1	High	[K].SNDVQTIGNTSNTDSGSPPLNLPNGPKGPSQYNDDHNSGYGYNR.[D]	Q99383 [446-489]	1xGG [K27]	NA	493095.79969666	100	8.72433192686357e-17
HRR25	P29295	YPL204W	38	NA	1	High	[K].IGSGSFGDIYHGTNLISGEEVAIKLESIR.[S]	P29295 [15-43]	1xGG [K24]	366338.534913214	1180474.33129928	3.222	0.0378217680110601
HSC82	P15108	YMR186W	445	Iesmantavicius V (2014), Beltrao P (2012), Mayor T (2007), Swaney DL (2013)	1	High	[R].YNSTKSVDELTSLTDYVTR.[M]	P15108 [441-459]	1xGG [K5]	NA	14850229.4404632	100	8.72433192686357e-17
HSP26	P15992	YBR072W	50	Iesmantavicius V (2014)	1	High	[K].DSTGKEVARPNNYAGALYDPR.[D]	P15992 [46-66]	1xGG [K5]	NA	552945.182517778	100	8.72433192686357e-17
HSP82	P02829	YPL240C	449	Swaney DL (2013), Beltrao P (2012), Mayor T (2007), Iesmantavicius V (2014)	1	High	[R].YNSTKSVDELTSLTDYVTR.[M]	P02829 [445-463]	1xGG [K5]	NA	14850229.4404632	100	8.72433192686357e-17
HST4	P53688	YDR191W	145	NA	1	High	[R].VYGDESMSLKFNQLMVSLFR.[L]	P53688 [136-155]	2xOxidation [M7; M15]|1xGG [K10]	66186.7064347095	3466978.64358151	52.382	8.72433192686357e-17
HTB1	P02293	YDR224C	NA	NA	1	High	[K].ETYSSYIYKVLK.[Q]	P02293 [39-50]	1xGG [K]	948417.375087692	4212111.23874634	4.441	1.24439282059796e-5
HTL1	Q9URQ5	YCR020W-B	22	Swaney DL (2013)	1	High	[R].AYNNVTLKNLTAFQLLSQR.[E]	Q9URQ5 [15-33]	1xGG [K8]	439397.793854026	4214283.11049438	9.591	1.42156928430616e-11
HXT1	P32465	YHR094C	318	Mayor T (2007)	1	High	[R].AAGTASWGELFTGKPAMFQR.[T]	P32465 [305-324]	1xOxidation [M17]|1xGG [K14]	92240.765841097	1803996.19540196	19.557	3.58603752727529e-10
HXT11	P54862	YOL156W	562	NA	1	High	[R].TADYDADAIDHDNRPIYKR.[F]	P54862 [545-563]	1xGG [K18]	77009.7841837694	903910.692343511	11.738	5.29501358367955e-7
HXT3	P32466	YDR345C	320	Mayor T (2007)	1	High	[R].AAGSASWGELFTGKPAMFK.[R]	P32466 [302-320]	1xGG [K19]	NA	711429.779711961	100	8.72433192686357e-17
HYR1	P40581	YIR037W	129	NA	1	High	[K].WNFEKFLVDK.[K]	P40581 [125-134]	1xGG [K5]	162308.898554993	749088.049698202	4.615	0.00239519047778886
IFH1	P39520	YLR223C	830	Beltrao P (2012), Swaney DL (2013)	1	High	[R].NKGINAYEEDEYMIPANSNRK.[V]	P39520 [829-849]	1xOxidation [M13]|1xGG [K2]	45232.4315177869	398152.56464258	4.556	0.00142535406210814
ILS1	P09436	YBL076C	372	Mayor T (2005)	1	High	[K].DVPDFEGVYVKDADK.[L]	P09436 [362-376]	1xGG [K11]	713873.94275077	3761373.87352514	5.269	7.7098340715276e-6
IMP3	P32899	YHR148W	119	NA	1	High	[R].LKMAETIQDAVK.[F]	P32899 [118-129]	1xOxidation [M3]|1xGG [K2]	33662.1371076934	634485.212005164	18.849	3.62235766673986e-11
INM2	Q05533	YDR287W	66	NA	1	High	[K].ENLTAKYPSFK.[F]	Q05533 [61-71]	1xGG [K6]	59780.5542958437	218104.697902243	3.648	0.0240574088102463
IPP1	P00817	YBR011C	NA	NA	1	High	[K].EETLNPIIQDTKK.[G]	P00817 [63-75]	1xGG [K]	209840.250530312	8907970.31276007	42.451	8.72433192686357e-17
IRC20	Q06554	YLR247C	1111	NA	2	High	[R].TVFDELKNSR.[I]	Q06554 [1105-1114]	1xGG [K7]	921314.20063592	4315354.29466496	4.684	4.17743831438034e-6
IRC20	Q06554	YLR247C	605	Swaney DL (2013)	2	High	[K].LRNEAKDYTSNDFVCQLK.[G]	Q06554 [600-617]	1xCarbamidomethyl [C15]|1xGG [K6]	NA	114528.661240335	100	8.72433192686357e-17
ISW1	P38144	YBR245C	NA	NA	2	High	[R].IQAIDDYNAPDSKK.[F]	P38144 [558-571]	1xGG [K]	NA	1120360.17246439	100	8.72433192686357e-17
ISW1	P38144	YBR245C	918	NA	2	High	[R].ELAPGKTLEEVR.[A]	P38144 [913-924]	1xGG [K6]	58609.7822568428	9877195.7231775	100	8.72433192686357e-17
ITR1	P30605	YDR497C	326	Mayor T (2007)	1	High	[K].VWNTIKELHTVPSNLR.[A]	P30605 [321-336]	1xGG [K6]	374448.666047619	1140988.69581078	3.047	0.046018122684585
IZH3	Q07959	YLR023C	458	NA	1	High	[R].SDVQVDKTIPTNYELSTDLEIITK.[Q]	Q07959 [452-475]	1xGG [K7]	NA	75714.0659062525	100	8.72433192686357e-17
JHD1	P40034	YER051W	122	NA	2	High	[K].LLDYIALNEGESKR.[D]	P40034 [110-123]	1xGG [K13]	65783.7452267635	265713.543222457	4.039	0.0114909893945109
JHD1	P40034	YER051W	439	NA	2	High	[K].NKITSDVSDGDLLSR.[T]	P40034 [438-452]	1xGG [K2]	258004.102759295	2965852.09563228	11.495	5.09894466851641e-9
KAR4	P25583	YCL055W	283	NA	2	High	[R].TGYETPVKVRPGWVIVSPDVMLDNFSPK.[R]	P25583 [276-303]	1xOxidation [M21]|1xGG [K8]	264555.50881884	2458447.91738063	9.293	8.64943199288007e-7
KAR4	P25583	YCL055W	319	NA	2	High	[K].EEIANLGSNIPLKNEIELLRPR.[S]	P25583 [307-328]	1xGG [K13]	NA	281551.14480074	100	8.72433192686357e-17
KIN28	P06242	YDL108W	144	NA	1	High	[R].DLKPNNLLFSPDGQIKVADFGLAR.[A]	P06242 [129-152]	1xGG [K16]	NA	477144.536544877	100	8.72433192686357e-17
KRE6	P32486	YPR159W	316	Mayor T (2007), Swaney DL (2013)	1	High	[R].TSLVDPDTPDTAKTR.[E]	P32486 [304-318]	1xGG [K13]	1492580.73094253	9076586.04392218	6.081	6.22523348998848e-11
LAT1	P12695	YNL071W	NA	NA	1	High	[R].LLQSTQGIPSYIVSSKISISK.[L]	P12695 [267-287]	1xGG [K]	593399.532719177	686982.476723541	3.611	0.0114772782579838
LCB4	Q12246	YOR171C	148	Iesmantavicius V (2014), Beltrao P (2012), Starita LM (2012), Mayor T (2007), Swaney DL (2013), Back S (2019)	2	High	[K].TNTVKVSPDDSQDNSPSLGIK.[D]	Q12246 [144-164]	1xGG [K5]	45940.5216684831	802127.204271716	4.588	0.00243390491127749
LCB4	Q12246	YOR171C	224	NA	2	High	[R].ANTGEENISSGTVEEILEKSYENSK.[R]	Q12246 [200-224]	1xGG [K25]	NA	547540.940716449	100	8.72433192686357e-17
LRP1	P38801	YHR081W	154	NA	2	High	[K].FENDELAESTTTKIIDSTDHIR.[K]	P38801 [142-163]	1xGG [K13]	NA	134345.484375	100	8.72433192686357e-17
LRP1	P38801	YHR081W	NA	NA	2	High	[K].ALDELKPEIEKLTSK.[S]	P38801 [17-31]	1xGG [K]	154064.773192171	1631222.31506045	10.588	5.43947496844871e-6
LTO1	P53846	YNL260C	70	NA	1	High	[K].QSFLEGKQYGLQVGFQR.[F]	P53846 [64-80]	1xGG [K7]	NA	756743.37839485	100	8.72433192686357e-17
LYP1	P32487	YNL268W	300	Swaney DL (2013), Mayor T (2007)	1	High	[R].NPGAWGPGIISSDKSEGR.[F]	P32487 [287-304]	1xGG [K14]	NA	234500.654383847	100	8.72433192686357e-17
MAK3	Q03503	YPR051W	153	Iesmantavicius V (2014), Swaney DL (2013)	1	High	[R].YYLNEGDAFKLILPLTEK.[S]	Q03503 [144-161]	1xGG [K10]	97412.4771325024	862271.82391916	4.459	0.00409035408306119
MAP1	Q01662	YLR244C	211	Beltrao P (2012)	1	High	[K].SLCTSVNEVICHGVPDKTVLK.[E]	Q01662 [191-211]	2xCarbamidomethyl [C3; C11]|1xGG [K21]	216121.527452145	835968.872995	3.868	0.00955295606310581
MBF1	O14467	YOR298C-A	106	Swaney DL (2013), Back S (2019)	1	High	[K].INEKPTVVNDYEAAR.[A]	O14467 [103-117]	1xGG [K4]	214784.665554526	20988968.9221136	97.721	8.72433192686357e-17
MCD1	Q12158	YDL003W	18	NA	2	High	[R].LATNKGPLAQIWLASNMSNIPR.[G]	Q12158 [14-35]	1xOxidation [M17]|1xGG [K5]	163970.000115522	471844.603527355	4.355	0.00279432963106845
MCD1	Q12158	YDL003W	99	NA	2	High	[K].DTLTKISMLFK.[T]	Q12158 [95-105]	1xGG [K5]	NA	523783.992817039	100	8.72433192686357e-17
MCH4	Q08268	YOL119C	370	NA	2	High	[R].YIPGYFADKFIGR.[F]	Q08268 [362-374]	1xGG [K9]	NA	84117.1094547857	100	8.72433192686357e-17
MCH4	Q08268	YOL119C	65	Iesmantavicius V (2014), Beltrao P (2012), Swaney DL (2013), Mayor T (2007), Back S (2019)	2	High	[K].KNSDQVDLDVNKLTNVTSR.[V]	Q08268 [54-72]	1xGG [K12]	51863.7557930115	463466.251492843	3.572	0.00312354063698449
MCM3	P24279	YEL032W	299	NA	1	High	[R].VNVVGVFKSLGAGGMNQSNSNTLIGFK.[T]	P24279 [292-318]	1xOxidation [M15]|1xGG [K8]	162565.188523474	3167974.90827335	19.487	4.58492963937879e-13
MCM7	P38132	YBR202W	550	NA	1	High	[R].TAIHEVMEQQTISISKAGINTTLNAR.[T]	P38132 [535-560]	1xGG [K16]	147948.425200814	564749.021441655	4.038	0.0141997839988041
MCR1	P36060	YKL150W	52	Iesmantavicius V (2014)	1	High	[K].GDDKWIDLPISK.[I]	P36060 [49-60]	1xGG [K4]	350661.875652331	1261846.625	3.598	0.0214253483785547
MDG1	P53885	YNL173C	221	Iesmantavicius V (2014), Swaney DL (2013), Beltrao P (2012)	4	High	[K].SEGYVTDGLGKTQSSESR.[L]	P53885 [211-228]	1xGG [K11]	159751.808469526	1318997.07121185	6.114	2.04008270134901e-4
MDG1	P53885	YNL173C	303	Iesmantavicius V (2014), Starita LM (2012), Swaney DL (2013)	4	High	[K].ETSVKPTGKVATETQTYETK.[Q]	P53885 [295-314]	1xGG [K9]	140184.113139635	1425998.3035465	3.84	0.013985666991638
MDG1	P53885	YNL173C	210	Iesmantavicius V (2014), Swaney DL (2013), Beltrao P (2012)	4	High	[K].VNLVKSEGYVTDGLGK.[T]	P53885[206-221]	1xGG [K5]	256827.172763945	495432.40625	3.173	0.041552787386545
MDG1	P53885	YNL173C	268	Iesmantavicius V (2014)	4	High	[K].DTSTSADAEASEDQNKEPLSK.[S]	P53885[253-273]	1xGG [K16]	229741.806646712	1036831.83824986	4.513	0.00300999280601474
MDJ2	P42834	YNL328C	67	NA	1	High	[K].SSLIDEELKNR.[L]	P42834 [59-69]	1xGG [K9]	45517.536800498	325826.285852846	6.828	1.60326264429859e-4
MED7	Q08278	YOL135C	86	NA	1	High	[R].AFGSIWQVKDQLPDLESMGLTQLYK.[K]	Q08278 [78-102]	1xOxidation [M18]|1xGG [K9]	361126.595682789	1905131.66129837	5.276	7.60002175913358e-4
MET1	P36150	YKR069W	NA	NA	1	High	[R].IHSILNAGGNPIVVNPSSPSHTKQLQLEFGK.[F]	P36150 [43-73]	1xGG [K]	2090068.21089698	12667184.8089066	6.061	2.39537858147821e-13
MET10	P39692	YFR030W	215	NA	1	High	[K].LSKVIAPDAAFDDVLDK.[F]	P39692 [213-229]	1xGG [K3]	NA	451875.736964031	100	8.72433192686357e-17
MET17	P06106	YLR303W	149	NA	2	High	[R].TKAVYLETIGNPK.[Y]	P06106 [148-160]	1xGG [K2]	NA	66522.6642699174	100	8.72433192686357e-17
MET17	P06106	YLR303W	386	Mayor T (2007)	2	High	[K].LASNLANVGDAKTLVIAPYFTTHK.[Q]	P06106 [375-398]	1xGG [K12]	NA	507097.100179336	100	8.72433192686357e-17
MET30	P39014	YIL046W	428	NA	1	High	[R].GHTEWVNCVKLHPK.[S]	P39014 [419-432]	1xCarbamidomethyl [C8]|1xGG [K10]	NA	35035.1289138568	100	8.72433192686357e-17
MGT1	P26188	YDL200C	179	NA	1	High	[K].EQLLNNEKENSLSLSR.[L]	P26188 [172-187]	1xGG [K8]	599846.733038917	3943417.53339355	6.574	6.58605142679131e-8
MIG1	P27705	YGL035C	254	NA	1	High	[R].TVFIDGPEQKQLQQQQNSLSPR.[Y]	P27705 [245-266]	1xGG [K10]	NA	93870.046875	100	8.72433192686357e-17
MND2	P40577	YIR025W	37	NA	1	High	[K].KNQHVNGIDDYEDDSLDR.[F]	P40577 [37-54]	1xGG [K1]	137082.862486206	762631.383089777	5.563	3.91396939145648e-4
MNN1	P39106	YER001W	295	NA	1	High	[K].VQEYFKYEYDPSK.[T]	P39106 [290-302]	1xGG [K6]	542831.855466152	1584260.0217636	2.919	0.0475902823411493
MOT1	P32333	YPL082C	1221	NA	1	High	[R].NLATTTFASIIKLVPLEAGIADPK.[G]	P32333 [1210-1233]	1xGG [K12]	272485.492623424	2025969.47342622	7.435	2.12548114733811e-5
MPE1	P35728	YKL059C	31	NA	1	High	[R].ILFDGTGLTVFDLKR.[E]	P35728 [18-32]	1xGG [K14]	NA	774964.093327445	100	8.72433192686357e-17
MPS1	P54199	YDL028C	NA	NA	1	High	[K].ENIDTSNNSNFNSPIHKIYK.[G]	P54199 [324-343]	1xGG [K]	NA	338383.825466028	100	8.72433192686357e-17
MRS6	P32864	YOR370C	385	NA	1	High	[R].LTCIVENPCTEWFNEGESAAMVVFPPGSLKSGNK.[E]	P32864 [356-389]	2xCarbamidomethyl [C3; C9]|1xGG [K30]	NA	212135.459237877	100	8.72433192686357e-17
MSA1	Q08471	YOR066W	230	NA	1	High	[K].YCDTDTLPEAPPAKPSR.[S]	Q08471 [217-233]	1xCarbamidomethyl [C2]|1xGG [K14]	3002461.66492547	6751384.17673484	2.249	0.0243259339745864
MSC1	Q03104	YML128C	480	NA	1	High	[K].DDLINLAKQNTQWLFGTVK.[E]	Q03104 [473-491]	1xGG [K8]	83485.7945317085	3562410.38298957	42.671	8.72433192686357e-17
MSC3	Q05812	YLR219W	458	Iesmantavicius V (2014), Swaney DL (2013)	1	High	[K].SANTGLTDKEMYDQALK.[I]	Q05812 [450-466]	1xOxidation [M11]|1xGG [K9]	130819.265401862	539279.175178705	3.405	0.0153683855612148
MUP1	P50276	YGR055W	16	Swaney DL (2013), Mayor T (2007), Back S (2019)	2	High	[R].TFLSQLNVFNKENYQFSSSTTK.[K]	P50276 [6-27]	1xGG [K11]	5954074.92568661	22133682.5968368	3.717	1.96993472330568e-7
MUP1	P50276	YGR055W	NA	NA	2	High	[R].TFLSQLNVFNKENYQFSSSTTKK.[E]	P50276 [6-28]	2xGG [K]	898216.447122628	2470049.40663135	2.75	0.0423777191121599
MVD1	P32377	YNR043W	365	NA	1	High	[R].ELDLELQKDVAR.[V]	P32377 [358-369]	1xGG [K8]	NA	52154.2379160178	100	8.72433192686357e-17
NAM7	P30771	YMR080C	336	NA	1	High	[R].LPNSFQDTFTLELKPSK.[T]	P30771 [320-336]	1xGG [K17]	NA	145299.464677019	100	8.72433192686357e-17
NAP1	P25293	YKR048C	250	Iesmantavicius V (2014)	1	High	[R].FDSSANPFFTNDILCKTYFYQK.[E]	P25293 [235-256]	1xCarbamidomethyl [C15]|1xGG [K16]	941478.077212094	8635245.85286488	9.172	1.81742945114094e-12
NDE1	P40215	YMR145C	111	Mayor T (2007)	1	High	[R].EANPSTQVPQSDTFPNGSKR.[K]	P40215 [93-112]	1xGG [K19]	NA	84071.223668985	100	8.72433192686357e-17
NIC96	P34077	YFR002W	378	NA	1	High	[K].AYASSKDHGLPVEYSTK.[L]	P34077 [373-389]	1xGG [K6]	NA	136999.030077297	100	8.72433192686357e-17
NMA1	Q06178	YLR328W	357	NA	1	High	[K].QLIYNDISSTKVR.[L]	Q06178 [347-359]	1xGG [K11]	NA	68566.2939806	100	8.72433192686357e-17
NMA111	P53920	YNL123W	194	Swaney DL (2013)	1	High	[R].VVGNDAGEKLSILAGFISR.[I]	P53920 [186-204]	1xGG [K9]	NA	281279.664895895	100	8.72433192686357e-17
NOC3	Q07896	YLR002C	147	NA	1	High	[K].EDIADLVTKVMEEPEENTAALGR.[L]	Q07896 [139-161]	1xGG [K9]	NA	2676809.22327158	100	8.72433192686357e-17
NOG1	Q02892	YPL093W	6	Mayor T (2007)	2	High	[-].MQLSWKDIPTVAPANDLLDIVLNR.[T]	Q02892 [1-24]	1xOxidation [M1]|1xGG [K6]	388598.468381294	6876399.01138459	17.695	8.72433192686357e-17
NOG1	Q02892	YPL093W	88	NA	2	High	[R].DLMDTLYEKNHYK.[I]	Q02892 [80-92]	1xOxidation [M3]|1xGG [K9]	138377.025464618	1075388.6167172	7.771	1.40239944738657e-5
NSR1	P27476	YGR159C	219	NA	2	High	[R].GYGYVDFENKSYAEK.[A]	P27476 [210-224]	1xGG [K10]	220775.652933937	911124.604834753	4.127	0.00918938958054023
NSR1	P27476	YGR159C	289	NA	2	High	[R].DAIFELFAKHGEVVSVR.[I]	P27476 [281-297]	1xGG [K9]	386928.876011469	1747498.63912538	4.516	0.00228209929394004
NUG1	P40010	YER006W	170	NA	1	High	[K].IFKSVIDASDVILYVLDAR.[D]	P40010 [168-186]	1xGG [K3]	154849.771890095	2725992.67192664	13.131	3.20857910694183e-9
NUP192	P47054	YJL039C	733	NA	1	High	[R].ENNSEYMVFGKLAFPTR.[L]	P47054 [723-739]	1xOxidation [M7]|1xGG [K11]	NA	207526.688302747	100	8.72433192686357e-17
OGG1	P53397	YML060W	311	NA	1	High	[K].KWGSYAGWAQGVLFSK.[E]	P53397 [311-326]	1xGG [K1]	NA	1764928.66296274	100	8.72433192686357e-17
OKP1	P53298	YGR179C	240	NA	1	High	[R].DLDIEYIYSKR.[Q]	P53298 [231-241]	1xGG [K10]	365172.25237887	2231378.61753065	6.11	1.31254661902342e-4
OLA1	P38219	YBR025C	162	Iesmantavicius V (2014)	3	High	[K].DIEFAQKALEGAEK.[I]	P38219 [156-169]	1xGG [K7]	NA	259093.967976549	100	8.72433192686357e-17
OLA1	P38219	YBR025C	225	NA	3	High	[K].EVEIINSMFLLTAKPCIYLINLSER.[D]	P38219 [212-236]	1xCarbamidomethyl [C16]|1xOxidation [M8]|1xGG [K14]	NA	2997878.69598727	100	8.72433192686357e-17
OLA1	P38219	YBR025C	98	Starita LM (2012), Mayor T (2007)	3	High	[K].TASEVPAHLTVYDIAGLTKGASAGEGLGNAFLSHIR.[S]	P38219 [80-115]	1xGG [K19]	490160.503829065	6683048.10838845	13.634	1.92366296696923e-15
OLE1	P21147	YGL055W	NA	NA	3	High	[K].VIIYLTSLVGLAYDLKK.[F]	P21147 [359-375]	1xGG [K]	555684.494913527	7167617.41526718	12.899	1.92366296696923e-15
OLE1	P21147	YGL055W	NA	NA	3	High	[K].FSQNAIEEALIQQEQKK.[I]	P21147 [376-392]	1xGG [K]	507335.889176704	1864173.89340872	3.674	0.0103063977574699
OLE1	P21147	YGL055W	399	Mayor T (2005), Mayor T (2007)	3	High	[K].AKINWGPVLTDLPMWDK.[Q]	P21147 [398-414]	1xGG [K2]	NA	549103.361040524	100	8.72433192686357e-17
OPI1	P21957	YHL020C	234	Iesmantavicius V (2014), Swaney DL (2013), Mayor T (2007)	1	High	[K].VYSLISKFTANSLPEPAR.[S]	P21957 [228-245]	1xGG [K7]	2357131.73772855	5148694.51050723	2.184	0.0434570661867025
OPT1	P40897	YJL212C	76	NA	1	High	[R].HSIQEEGLVWKGDPTYLPNSPYPEVR.[S]	P40897 [66-91]	1xGG [K11]	252577.183076667	1067271.125	4.226	0.00212596868951615
ORC3	P54790	YLL004W	291	NA	1	High	[K].YGNQIFQSFLDTVDGKLNLSDR.[F]	P54790 [276-297]	1xGG [K16]	192982.150239258	2027947.98602071	10.508	4.62566903436114e-7
PAB1	P04147	YER165W	164	Beltrao P (2012), Swaney DL (2013)	1	High	[K].ALYDTFSVFGDILSSKIATDENGK.[S]	P04147 [141-164]	1xGG [K24]	108566.05629041	927492.987015661	5.164	0.00111779793270343
PAF1	P38351	YBR279W	137	NA	1	High	[R].RTEYVSNTIAAHDNTSLKR.[K]	P38351 [120-138]	1xGG [K18]	90049.5864197674	702034.401216439	7.796	3.24279437802339e-5
PBP1	P53297	YGR178C	NA	NA	2	High	[K].NENAVSTDTSTPAAAGAPEGKPPQK.[T]	P53297 [345-369]	1xGG [K]	28000.7790287869	1349424.62899275	48.192	8.72433192686357e-17
PBP1	P53297	YGR178C	NA	NA	2	High	[K].NENAVSTDTSTPAAAGAPEGKPPQKTSK.[N]	P53297 [345-372]	1xGG [K]	203392.949671207	1765389.4721041	8.68	8.6761507038229e-6
PCL7	P40186	YIL050W	49	NA	1	High	[K].TDPFSSNNSSLLSKISTNPSLESPFSSK.[S]	P40186 [36-63]	1xGG [K14]	NA	331880.625352694	100	8.72433192686357e-17
PDC1	P06169	YLR044C	233	Iesmantavicius V (2014), Starita LM (2012), Mayor T (2005), Mayor T (2007), Beltrao P (2012), Swaney DL (2013), Back S (2019)	2	High	[K].KLIDLTQFPAFVTPMGKGSIDEQHPR.[Y]	P06169 [233-258]	1xOxidation [M15]|2xGG [K1; K17]	249563.077425941	1315694.17642372	5.272	0.00172505856426705
PDC1	P06169	YLR044C	249	Iesmantavicius V (2014), Mayor T (2005), Mayor T (2007), Radivojac P (2010), Beltrao P (2012), Swaney DL (2013)	2	High	[K].KLIDLTQFPAFVTPMGKGSIDEQHPR.[Y]	P06169 [233-258]	1xOxidation [M15]|2xGG [K1; K17]	249563.077425941	1315694.17642372	5.272	0.00172505856426705
PDC1	P06169	YLR044C	505	Iesmantavicius V (2014), Mayor T (2007), Starita LM (2012), Swaney DL (2013), Beltrao P (2012)	2	High	[K].AQYNEIQGWDHLSLLPTFGAKDYETHR.[V]	P06169 [485-511]	1xGG [K21]	2155889.61463714	3178677.5627705	2.335	0.0230574323869495
PET10	P36139	YKR046C	78	Swaney DL (2013)	2	High	[K].QVVAAGKEGAFKLDELVNLLVFK.[E]	P36139 [72-94]	1xGG [K7]	1329277.50222818	3412307.14414846	2.567	0.0161646916409313
PET10	P36139	YKR046C	83	NA	2	High	[K].EGAFKLDELVNLLVFK.[E]	P36139 [79-94]	1xGG [K5]	117071.206929037	416932.08147289703	5.899	2.31830066795631e-5
PEX6	P33760	YNL329C	298	NA	1	High	[K].IIASFPDCSVVTISKSNIGHTDIPIANQVFISR.[V]	P33760 [284-316]	1xCarbamidomethyl [C8]|1xGG [K15]	NA	645433.130811647	100	8.72433192686357e-17
PFK1	P16861	YGR240C	807	Iesmantavicius V (2014)	1	High	[R].EDITLLKENFR.[H]	P16861 [801-811]	1xGG [K7]	396379.819635763	2470139.12028887	6.232	5.32135997717597e-5
PFS2	P42841	YNL317W	NA	NA	1	High	[R].ARPIDPNAYDDPTYNNKK.[I]	P42841 [380-397]	1xGG [K]	NA	23677.3586347676	100	8.72433192686357e-17
PGK1	P00560	YCR012W	274	Starita LM (2012), Mayor T (2007)	2	High	[K].AKGVEVVLPVDFIIADAFSADANTK.[T]	P00560 [273-297]	1xGG [K2]	NA	286232.968464351	100	8.72433192686357e-17
PGK1	P00560	YCR012W	297	Beltrao P (2012), Mayor T (2007)	2	High	[K].GVEVVLPVDFIIADAFSADANTKTVTDK.[E]	P00560 [275-302]	1xGG [K23]	NA	100581.173133001	100	8.72433192686357e-17
PHO84	P25297	YML123C	NA	NA	1	High	[K].LELAAAAQEQDGEKK.[I]	P25297 [284-298]	1xGG [K]	53905.3013923268	894527.171625167	16.594	2.90346936882013e-9
PHO87	P25360	YCR037C	NA	NA	1	High	[K].IAQLIEFYAVLMGQPGNVDSCKQELK.[S]	P25360 [357-382]	1xCarbamidomethyl [C21]|1xOxidation [M12]|1xGG [K]	2069030.74124831	6141481.29837841	2.968	0.00235260724913494
PHO88	P38264	YBR106W	64	Beltrao P (2012), Swaney DL (2013), Iesmantavicius V (2014)	2	High	[K].NDMTTMKYVEPGNAMSGEGEK.[L]	P38264 [58-78]	2xOxidation [M6; M15]|1xGG [K7]	NA	79099.6564615639	100	8.72433192686357e-17
PHO88	P38264	YBR106W	90	Iesmantavicius V (2014), Swaney DL (2013)	2	High	[R].DYDLKEIDSAIK.[S]	P38264 [86-97]	1xGG [K5]	2351018.57324973	19557280.80656	8.319	8.72433192686357e-17
PHO90	P39535	YJL198W	50	NA	2	High	[K].NLIYTLQTDELQVGDNEEGFGAGKSSNITDR.[F]	P39535 [27-57]	1xGG [K24]	2612294.31929327	9514720.93096162	3.642	8.98248236891243e-7
PHO90	P39535	YJL198W	379	NA	2	High	[K].LVGKLDLEYYR.[W]	P39535 [376-386]	1xGG [K4]	170585.015816438	5327571.85065071	31.231	8.72433192686357e-17
PIG1	Q06216	YLR273C	188	NA	1	High	[K].VDVTGLEDKIFK.[Y]	Q06216 [180-191]	1xGG [K9]	NA	296029.601975117	100	8.72433192686357e-17
PMA1	P05030	YGL008C	239	Iesmantavicius V (2014), Beltrao P (2012), Mayor T (2005), Mayor T (2007), Swaney DL (2013)	4	High	[R].IVTEDCFLQIDQSAITGESLAVDKHYGDQTFSSSTVKR.[G]	P05030 [216-253]	1xCarbamidomethyl [C6]|1xGG [K24]|1xLRGG [K37]	113849.77279086	562528.727543337	4.941	0.00112748617384027
PMA1	P05030	YGL008C	239	Iesmantavicius V (2014), Beltrao P (2012), Mayor T (2005), Mayor T (2007), Swaney DL (2013)	4	High	[R].IVTEDCFLQIDQSAITGESLAVDKHYGDQTFSSSTVKR.[G]	P05030 [216-253]	1xCarbamidomethyl [C6]|2xGG [K24; K37]	272319.35254543	562897.014159963	3.368	0.0255547524929912
PMA1	P05030	YGL008C	252	Beltrao P (2012), Starita LM (2012), Mayor T (2005), Mayor T (2007)	4	High	[R].IVTEDCFLQIDQSAITGESLAVDKHYGDQTFSSSTVKR.[G]	P05030 [216-253]	1xCarbamidomethyl [C6]|2xGG [K24; K37]	272319.35254543	562897.014159963	3.368	0.0255547524929912
PMA1	P05030	YGL008C	566	Iesmantavicius V (2014), Mayor T (2005), Mayor T (2007), Hitchcock AL (2003), Beltrao P (2012), Swaney DL (2013)	4	High	[K].MLTGDAVGIAKETCR.[Q]	P05030 [556-570]	1xCarbamidomethyl [C14]|1xOxidation [M1]|1xGG [K11]	1914851.47761901	3732561.63824648	4.302	6.32385005941092e-6
PMA1	P05030	YGL008C	644	Iesmantavicius V (2014), Starita LM (2012), Mayor T (2005), Mayor T (2007), Hitchcock AL (2003), Beltrao P (2012), Swaney DL (2013), Back S (2019)	4	High	[K].KADTGIAVEGATDAAR.[S]	P05030 [644-659]	1xGG [K1]	952069.457963214	11811954.7189406	12.407	8.72433192686357e-17
PMT5	P52867	YDL093W	18	Beltrao P (2012), Swaney DL (2013), Back S (2019)	1	High	[K].VDPIPDVTIKR.[G]	P52867 [9-19]	1xGG [K10]	102860.536588323	629481.614754983	6.12	0.00129157687856591
PNG1	Q02890	YPL096W	182	Iesmantavicius V (2014), Mayor T (2005), Mayor T (2007)	1	High	[R].YNDPIKLLETR.[K]	Q02890 [177-187]	1xGG [K6]	260382.894924128	1559580.55555381	5.99	3.41156408117977e-4
POL1	P13382	YNL102W	1216	NA	1	High	[K].SNNLIPDPQYYLEKQIFAPVER.[L]	P13382 [1203-1224]	1xGG [K14]	NA	90390.1429228931	100	8.72433192686357e-17
POL12	P38121	YBL035C	143	NA	1	High	[K].QTYNVGSEAETNEKGNSSLK.[L]	P38121 [130-149]	1xGG [K14]	46639.215190046	328729.101909316	7.048	1.51946697040193e-4
POL30	P15873	YBR088C	NA	NA	3	High	[R].DLSQLSDSINIMITKETIK.[F]	P15873 [150-168]	1xGG [K]	1540412.72929538	13345389.5180612	8.664	8.72433192686357e-17
POL30	P15873	YBR088C	NA	NA	3	High	[R].DLSQLSDSINIMITKETIK.[F]	P15873 [150-168]	1xOxidation [M12]|1xGG [K]	681122.499631158	1901385.53500406	3.316	0.0236402022908715
POL30	P15873	YBR088C	210	NA	3	High	[K].LEMDQPVDLTFGAKYLLDIIK.[G]	P15873 [197-217]	1xOxidation [M3]|1xGG [K14]	60577.1238753403	319581.193057167	4.077	0.00897696000371887
POL32	P47110	YJR043C	66	NA	1	High	[K].YNCVVICCYKDQTIK.[I]	P47110 [52-66]	3xCarbamidomethyl [C3; C7; C8]|1xGG [K15]	NA	134764.891603713	100	8.72433192686357e-17
PRC1	P00729	YMR297W	476	Swaney DL (2013)	1	High	[K].YDEEFASQKVR.[N]	P00729 [468-478]	1xGG [K9]	102500.121741876	11405260.9374862	100	8.72433192686357e-17
PRE1	P22141	YER012W	113	NA	1	High	[K].NKPELYQIDYLGTK.[V]	P22141 [112-125]	1xGG [K2]	NA	355397.30500303	100	8.72433192686357e-17
PRE3	P38624	YJL001W	140	Mayor T (2007)	2	High	[K].GEVYTIPLGGSVHKLPYAIAGSGSTFIYGYCDK.[N]	P38624 [127-159]	1xCarbamidomethyl [C31]|1xGG [K14]	6072130.66575056	8242239.08737075	2.113	0.0068630125945761
PRE3	P38624	YJL001W	167	Iesmantavicius V (2014)	2	High	[R].ENMSKEETVDFIK.[H]	P38624 [163-175]	1xGG [K5]	730355.415726568	13013543.3586192	17.818	8.72433192686357e-17
PRE4	P30657	YFR050C	139	NA	1	High	[R].SKMNPLWNAIIVAGVQSNGDQFLR.[Y]	P30657 [138-161]	1xGG [K2]	2474773.84596271	8350796.08777326	3.374	1.63229861368482e-5
PRE6	P40303	YOL038W	28	Mayor T (2007)	1	High	[R].ALSIFSPDGHIFQVEYALEAVKR.[G]	P40303 [7-29]	1xGG [K22]	446917.189905607	4497551.5034583	10.064	2.46163373373186e-12
PRO3	P32263	YER023W	216	Beltrao P (2012), Swaney DL (2013), Iesmantavicius V (2014)	1	High	[K].LGIPLQESKECAMK.[V]	P32263 [208-221]	1xCarbamidomethyl [C11]|1xOxidation [M13]|1xGG [K9]	285204.740758669	805089.263182924	4.65	0.00201183393258278
PRP43	P53131	YGL120C	643	NA	1	High	[R].YNLELNTTDYESPKYFDNIR.[K]	P53131 [630-649]	1xGG [K14]	51132.5780412008	462659.520037873	9.048	5.90370574944765e-8
PSR1	Q07800	YLL010C	111	Swaney DL (2013), Back S (2019)	1	High	[K].RISKDDLYEEK.[Y]	Q07800 [108-118]	1xGG [K4]	172271.290184081	887097.2642633	5.149	0.00104162891978395
PTC1	P35182	YDL006W	169	NA	1	High	[R].LTYDHKASDTLEMQR.[V]	P35182 [164-178]	1xOxidation [M13]|1xGG [K6]	104770.41888047	331549.155983025	3.165	0.0195935936567065
PTH2	P34222	YBL057C	206	Swaney DL (2013)	1	High	[K].AVLDQITGDLKLY.[-]	P34222 [196-208]	1xGG [K11]	NA	1542173.37699165	100	8.72433192686357e-17
PTR2	P32901	YKR093W	16	Iesmantavicius V (2014), Kolawa NJ (2013), Swaney DL (2013), Back S (2019)	2	High	[-].MLNHPSQGSDDAQDEKQGDFPVIEEEK.[T]	P32901 [1-27]	1xOxidation [M1]|1xGG [K16]	2051264.15796701	7967344.31267516	2.023	0.0357958485893724
PTR2	P32901	YKR093W	NA	NA	2	High	[-].MLNHPSQGSDDAQDEKQGDFPVIEEEKTQAVTLK.[D]	P32901 [1-34]	1xOxidation [M1]|1xGG [K]|1xLRGG [K]	187160.406306736	2133928.60386095	7.488	1.48996198024857e-5
PUF6	Q04373	YDR496C	167	NA	2	High	[K].DCISDLVLKHDASR.[I]	Q04373 [159-172]	1xCarbamidomethyl [C2]|1xGG [K9]	123226.541118388	1349239.17053452	10.949	4.03956628307865e-7
PUF6	Q04373	YDR496C	285	NA	2	High	[K].DLTIEKVCESSIEK.[R]	Q04373 [280-293]	1xCarbamidomethyl [C8]|1xGG [K6]	529634.734450095	2280817.31793144	4.306	0.00271461154477335
PUP3	P25451	YER094C	75	Beltrao P (2012)	1	High	[K].TNLYKLKEER.[A]	P25451 [71-80]	2xGG [K5; K7]	27755.2831173777	142323.91750853	5.128	7.60002175913358e-4
PUP3	P25451	YER094C	77	Beltrao P (2012)	1	High	[K].TNLYKLKEER.[A]	P25451 [71-80]	2xGG [K5; K7]	27755.2831173777	142323.91750853	5.128	7.60002175913358e-4
PYC1	P11154	YGL062W	281	Mayor T (2007)	1	High	[R].DAILTDAVKLAK.[EV]	P11154 [273-284]	1xGG [K9]	NA	384534.347247876	100	8.72433192686357e-17
RAD51	P25454	YER095W	122	NA	1	High	[K].DLLEIKGISEAK.[A]	P25454 [117-128]	1xGG [K6]	282196.496081553	962835.182469783	3.772	0.00968809320186496
RAS1	P01119	YOR101W	124	NA	1	High	[K].DSDYIPVVVVGNKLDLENER.[Q]	P01119 [112-131]	1xGG [K13]	391196.667057854	4163868.52753569	10.644	2.91887191385424e-12
RAX1	Q08760	YOR301W	131	NA	1	High	[K].LLENSGPDVPFSPKLNELLGDWK.[H]	Q08760 [118-140]	1xGG [K14]	113749.38255212	462892.12447275	3.969	0.00420349998832508
RCF1	Q03713	YML030W	155	NA	1	High	[K].ELSDLENKLGK.[K]	Q03713 [148-158]	1xGG [K8]	192974.032374344	1510572.92009095	7.828	3.66297502396914e-5
RCL1	Q08096	YOL010W	46	NA	1	High	[R].SGDLNPGLKDYEVSFLR.[L]	Q08096 [38-54]	1xGG [K9]	NA	1197402.46443663	100	8.72433192686357e-17
RDH54	P38086	YBR073W	132	NA	2	High	[K].TWSGDGYATLKASSDK.[L]	P38086 [122-137]	1xGG [K11]	18518.7461270881	6876523.8044689	100	8.72433192686357e-17
RDH54	P38086	YBR073W	831	NA	2	High	[K].ESSNDDLFNKEDLK.[D]	P38086 [822-835]	1xGG [K10]	188601.841353019	742534.159656073	3.937	0.00805191342899587
RDI1	Q12434	YDL135C	NA	NA	1	High	[K].NLDAEDESLAKWK.[E]	Q12434 [33-45]	1xGG [K]	6623574.00073908	28003676.1195772	4.492	1.67547681396155e-9
RFA2	P26754	YNL312W	199	NA	1	High	[K].QPLESASNNNGQSLFVKDDNDTSSGSSPLQR.[I]	P26754 [183-213]	1xGG [K17]	NA	515844.689056317	100	8.72433192686357e-17
RGA2	Q06407	YDR379W	359	NA	1	High	[R].NSTDKITSPLNSPMAVQMNEEVEPPHGLALTLSEATK.[E]	Q06407 [323-359]	1xOxidation [M]|1xGG [K37]|1xLabel:13C(6) [K5]	NA	618516.271169055	100	8.72433192686357e-17
RIF1	P29539	YBR275C	1203	NA	2	High	[R].ELVLLYLTKPLSR.[S]	P29539 [1195-1207]	1xGG [K9]	NA	740938.926278621	100	8.72433192686357e-17
RIF1	P29539	YBR275C	852	NA	2	High	[K].ARNETSEFLIIEKFLELDDK.[K]	P29539 [840-859]	1xGG [K13]	NA	57734.1612966956	100	8.72433192686357e-17
RIM101	P33400	YHL027W	NA	NA	2	High	[R].ESIVENGTDVSNVTKK.[D]	P33400 [22-37]	1xGG [K]	52932.4897714561	14144558.9479461	100	8.72433192686357e-17
RIM101	P33400	YHL027W	381	Mayor T (2007)	2	High	[K].TIANATQFFTKLSR.[N]	P33400 [371-384]	1xGG [K11]	NA	361403.726265607	100	8.72433192686357e-17
RIO2	P40160	YNL207W	175	Iesmantavicius V (2014), Swaney DL (2013)	1	High	[K].GFKVPEPFDNSR.[H]	P40160 [173-184]	1xGG [K3]	89944.5711531509	340373.803162077	3.784	0.0045661538183719
RNR1	P21524	YER070W	NA	NA	2	High	[K].GMAELNVQESKVEVPEVPAPTKNEEK.[A]	P21524 [828-853]	1xGG [K]	NA	229129.092421098	100	8.72433192686357e-17
RNR1	P21524	YER070W	849	Beltrao P (2012), Starita LM (2012), Swaney DL (2013)	2	High	[K].VEVPEVPAPTKNEEKAAPIVDDEETEFDIYNSK.[V]	P21524 [839-871]	2xGG [K11; K15]	NA	491709.399242201	100	8.72433192686357e-17
RNR1	P21524	YER070W	853	Iesmantavicius V (2014), Starita LM (2012), Mayor T (2005), Swaney DL (2013), Beltrao P (2012)	2	High	[K].VEVPEVPAPTKNEEKAAPIVDDEETEFDIYNSK.[V]	P21524 [839-871]	2xGG [K11; K15]	NA	491709.399242201	100	8.72433192686357e-17
RNR2	P09938	YJL026W	28	Iesmantavicius V (2014)	2	High	[K].SNLNKELETLREENR.[V]	P09938 [24-38]	1xGG [K5]	31409.161769684	450846.239584771	3.461	0.00730377148978146
RNR2	P09938	YJL026W	NA	NA	2	High	[K].AAADALSDLEIKDSK.[S]	P09938 [9-23]	1xGG [K]	716748.418054127	2380486.42720187	5.04	2.20310823913131e-4
ROY1	Q04847	YMR258C	343	NA	1	High	[K].FILNLPNVSKDLR.[L]	Q04847 [334-346]	1xGG [K10]	NA	2280523.70386157	100	8.72433192686357e-17
RPA135	P22138	YPR010C	513	NA	1	High	[R].GSFFAQLKTTTVR.[K]	P22138 [506-518]	1xGG [K8]	135684.275495347	1520041.93114886	6.145	7.86526653576783e-4
RPA190	P10964	YOR341W	259	Iesmantavicius V (2014), Mayor T (2005), Mayor T (2007)	3	High	[K].IFETALNEKQITNNR.[V]	P10964 [251-265]	1xGG [K9]	517816.962787139	1747114.67924897	3.374	0.0222616013131311
RPA190	P10964	YOR341W	283	Mayor T (2005), Mayor T (2007)	3	High	[K].KLDGSNEASANDEESFDVGR.[N]	P10964 [283-302]	1xGG [K1]	NA	187508.864181963	100	8.72433192686357e-17
RPA190	P10964	YOR341W	388	Mayor T (2005), Mayor T (2007)	3	High	[K].LGEEVHENSQNQLLSKVLTTSLLIR.[D]	P10964 [373-397]	1xGG [K16]	1228205.8920991	3643388.05118437	2.966	0.0023713959033146
RPB5	P20434	YBR154C	191	Iesmantavicius V (2014), Swaney DL (2013)	1	High	[R].ADPVALYLGLKR.[G]	P20434 [181-192]	1xGG [K11]	137047.981734859	551665.445142609	3.581	0.0201591316761848
RPC34	P32910	YNR003C	196	NA	1	High	[R].FISENTFPNGFKNFENGPK.[K]	P32910 [185-203]	1xGG [K12]	282229.391920884	867712.697066932	3.074	0.0399632696514605
RPC40	P07703	YPR110C	35	NA	1	High	[K].DAENEWNVEKFK.[K]	P07703 [26-37]	1xGG [K10]	197668.245799508	938936.014310308	4.75	0.00272183308027926
RPC82	P32349	YPR190C	313	NA	1	High	[R].VGSVTAQVYKIALR.[L]	P32349 [304-317]	1xGG [K10]	103483.389094581	290548.790600298	3.282	0.0339891583441447
RPL10	P41805	YLR075W	74	Beltrao P (2012), Mayor T (2007), Swaney DL (2013), Iesmantavicius V (2014)	1	High	[R].ICANKYMTTVSGR.[D]	P41805 [70-82]	1xCarbamidomethyl [C2]|1xOxidation [M7]|1xGG [K5]	1202696.45765008	6804553.47119518	6.583	1.59627968202426e-8
RPL12A; RPL12B	P0CX53	YEL054C; YDR418W	130	NA	1	High	[R].TLASVTKEILGTAQSVGCR.[V]	P0CX53 [124-142]	1xCarbamidomethyl [C18]|1xGG [K7]	17018188.2569199	58671635.9390655	3.888	6.71873319696393e-8
RPL16A	P26784	YIL133C	140	Beltrao P (2012), Swaney DL (2013)	2	High	[K].YTTLGKLSTSVGWKYEDVVAK.[L]	P26784 [135-155]	1xGG [K6]	NA	961345.13501857	100	8.72433192686357e-17
RPL16A	P26784	YIL133C	25	Beltrao P (2012), Swaney DL (2013)	2	High	[R].LASVVAKQLLNGQK.[I]	P26784 [19-32]	1xGG [K7]	3737822.54857018	8320002.31231521	2.226	0.00494874436580446
RPL16B	P26785	YNL069C	139	Beltrao P (2012), Swaney DL (2013)	1	High	[K].YTTLGKLSTSVGWKYEDVVAK.[L]	P26785 [134-154]	1xGG [K6]	NA	961345.13501857	100	8.72433192686357e-17
RPL17A	P05740	YKL180W	NA	NA	1	High	[K].SVKFVQGLLQNAAANAEAKGLDATK.[L]	P05740 [87-111]	2xGG [K3; K19]	180199.629905496	1216086.57468289	4.205	0.00626155149121752
RPL17B	P46990	YJL177W	NA	NA	1	High	[K].SVKFVQGLLQNAAANAEAKGLDATK.[L]	P46990 [87-111]	2xGG [K3; K19]	180199.629905496	1216086.57468289	4.205	0.00626155149121752
RPL20B; RPL20A	P0CX23	YMR242C; YOR312C	NA	NA	1	High	[R].YWYFLQKLHK.[V]	P0CX23 [41-50]	1xGG [K]	319069.878358821	3005587.77729662	9.42	9.27474074737161e-8
RPL23A; RPL23B	P0CX41	YER117W; YBL087C	NA	NA	1	High	[R].LPAASLGDMVMATVKK.[G]	P0CX41 [49-64]	1xGG [K]	NA	657921.538394554	100	8.72433192686357e-17
RPL24B	P24000	YGR148C	12	Swaney DL (2013), Beltrao P (2012), Mayor T (2005), Mayor T (2007), Iesmantavicius V (2014)	1	High	[K].VEVDSFSGAKIYPGR.[G]	P24000 [3-17]	1xGG [K10]	256762.359201562	7669879.29910683	29.872	8.72433192686357e-17
RPL25	P04456	YOL127W	61	Beltrao P (2012), Swaney DL (2013), Iesmantavicius V (2014)	1	High	[R].LDSYKVIEQPITSETAMK.[K]	P04456 [57-74]	1xOxidation [M17]|1xGG [K5]	144531.789583786	7150955.98247868	49.477	8.72433192686357e-17
RPL28	P02406	YGL103W	70	Mayor T (2005), Mayor T (2007), Swaney DL (2013)	1	High	[K].QQAHFWKPVLNLDK.[L]	P02406 [64-77]	1xGG [K7]	2083014.40446118	4401694.1258812	2.458	0.0212372016858992
RPL3	P14126	YOR063W	222	Beltrao P (2012), Mayor T (2005), Mayor T (2007), Swaney DL (2013)	3	High	[R].EHFEKTVAVDSVFEQNEMIDAIAVTKGHGFEGVTHR.[W]	P14126 [197-232]	1xOxidation [M18]|1xGG [K26]|1xLRGG [K5]	NA	395749.320379034	100	8.72433192686357e-17
RPL3	P14126	YOR063W	201	Beltrao P (2012), Mayor T (2005), Swaney DL (2013), Mayor T (2007)	3	High	[R].EHFEKTVAVDSVFEQNEMIDAIAVTKGHGFEGVTHR.[W]	P14126 [197-232]	2xGG [K5; K26]	75769.7999921839	846780.182707391	11.176	1.88680864251991e-7
RPL3	P14126	YOR063W	222	Beltrao P (2012), Mayor T (2005), Mayor T (2007), Swaney DL (2013)	3	High	[R].EHFEKTVAVDSVFEQNEMIDAIAVTKGHGFEGVTHR.[W]	P14126 [197-232]	2xGG [K5; K26]	75769.7999921839	846780.182707391	11.176	1.88680864251991e-7
RPL3	P14126	YOR063W	248	Beltrao P (2012), Mayor T (2005), Swaney DL (2013), Mayor T (2007)	3	High	[R].KVACIGAWHPAHVMWSVAR.[A]	P14126 [248-266]	1xCarbamidomethyl [C4]|1xOxidation [M14]|1xGG [K1]	NA	6961377.00917574	100	8.72433192686357e-17
RPL32	P38061	YBL092W	80	Swaney DL (2013), Iesmantavicius V (2014), Mayor T (2007), Beltrao P (2012)	2	High	[K].TFLVANVKDLETLTMHTK.[T]	P38061 [73-90]	1xGG [K8]	NA	249199.408516347	100	8.72433192686357e-17
RPL32	P38061	YBL092W	90	Swaney DL (2013), Iesmantavicius V (2014), Mayor T (2005), Mayor T (2007), Beltrao P (2012)	2	High	[K].DLETLTMHTKTYAAEIAHNISAK.[N]	P38061 [81-103]	1xGG [K10]	1996533.76523488	7235174.95006016	2.316	0.0269351960228723
RPL33B	P41056	YOR234C	31	Beltrao P (2012), Swaney DL (2013), Mayor T (2007)	1	High	[K].RVNNPNVSLIKIEGVATPQEAQFYLGK.[R]	P41056 [21-47]	1xGG [K11]	NA	4345154.04261167	100	8.72433192686357e-17
RPL35B; RPL35A	P0CX84	YDL191W; YDL136W	14	NA	2	High	[K].SKEQLASQLVDLK.[K]	P0CX84 [13-25]	1xGG [K2]	522447.021564357	2592133.1178372502	3.606	0.00446396271713092
RPL35B; RPL35A	P0CX84	YDL191W; YDL136W	94	NA	2	High	[R].ALTKFEASQVTEK.[Q]	P0CX84 [91-103]	1xGG [K4]	NA	62455.8872987967	100	8.72433192686357e-17
RPL6A	Q02326	YML073C	NA	NA	2	High	[R].VEDQKVVDKALIAEIK.[K]	Q02326 [135-150]	2xGG [K5; K9]	38087.7983346644	641696.353476597	16.848	3.39759737322475e-9
RPL6A	Q02326	YML073C	70	Mayor T (2005), Mayor T (2007)	2	High	[K].HLEDNTLLISGPFKVNGVPLR.[R]	Q02326 [57-77]	1xGG [K14]	346942.720457014	1713337.85648998	4.938	0.0011046808330651
RPL6B	P05739	YLR448W	128	Beltrao P (2012), Starita LM (2012), Mayor T (2005), Swaney DL (2013)	2	High	[K].EANLFPEQQTKEIKTER.[V]	P05739 [118-134]	1xGG [K11]|1xLRGG [K14]	285761.202644181	1111202.36572069	3.889	0.0106761155828794
RPL6B	P05739	YLR448W	NA	NA	2	High	[R].VEDQKVVDKALIAEIK.[K]	P05739 [135-150]	2xGG [K5; K9]	38087.7983346644	641696.353476597	16.848	3.39759737322475e-9
RPL9A	P05738	YGL147C	72	Mayor T (2007)	1	High	[R].TVKSLVDNMITGVTK.[G]	P05738 [70-84]	1xGG [K3]	83078.8296912923	379937.871245867	4.519	0.00233525776673916
RPN1	P38764	YHR027C	344	Mayor T (2005), Swaney DL (2013), Mayor T (2007)	1	High	[K].LSEHFLYLAKELNLTGPK.[V]	P38764 [335-352]	1xGG [K10]	113664.253816374	2104307.21423219	5.973	1.7973790116665e-4
RPN14	P53196	YGL004C	119	NA	1	High	[R].FILGTTEGDIKVLDSNFNLQR.[E]	P53196 [109-129]	1xGG [K11]	NA	825558.761842948	100	8.72433192686357e-17
RPO21	P04050	YDL140C	830	Iesmantavicius V (2014), Mayor T (2005), Mayor T (2007), Swaney DL (2013)	1	High	[R].EGLIDTAVKTAETGYIQR.[R]	P04050 [822-839]	1xGG [K9]	985145.261325048	4452491.5787843	4.52	5.02563908322623e-6
RPS0B	P46654	YLR048W	56	Beltrao P (2012), Mayor T (2007)	1	High	[K].TWEKLVLAAR.[I]	P46654 [53-62]	1xGG [K4]	207915.021573803	806303.231607458	3.233	0.0373231619374235
RPS10B	P46784	YMR230W	NA	NA	1	High	[K].IHQYLFQEGVVVAKK.[D]	P46784 [11-25]	1xGG [K]	1743610.79073508	8598077.4558107	2.472	0.00358115539142697
RPS11B; RPS11A	P0CX47	YBR048W; YDR025W	NA	NA	1	High	[K].TAIEGSYIDKKCPFTGLVSIR.[G]	P0CX47 [47-67]	1xCarbamidomethyl [C12]|1xGG [K]|1xLRGG [K]	2702737.76337002	15628829.2897068	3.836	9.30120568003587e-8
RPS18B; RPS18A	P0CX55	YML026C; YDR450W	108	NA	2	High	[K].DYHTLANNVESKLR.[D]	P0CX55 [97-110]	1xGG [K12]	137080.678557091	4516808	16.918	8.72433192686357e-17
RPS18B; RPS18A	P0CX55	YML026C; YDR450W	108	NA	2	High	[K].DYHTLANNVESKLRDDLER.[L]	P0CX55 [97-115]	1xGG [K12]	2345301.61144877	2335563.9140625	4.021	4.85012313231018e-5
RPS1A	P33442	YLR441C	94	Iesmantavicius V (2014), Starita LM (2012), Mayor T (2005), Mayor T (2007), Beltrao P (2012), Swaney DL (2013)	1	High	[K].LRVDEVQGKNLLTNFHGMDFTTDK.[L]	P33442 [86-109]	1xOxidation [M18]|1xGG [K9]|1xLRGG [K24]	16535505.6221943	48395513.1787405	2.462	7.17665504397194e-4
RPS1B	P23248	YML063W	94	Iesmantavicius V (2014), Starita LM (2012), Mayor T (2005), Mayor T (2007), Beltrao P (2012), Swaney DL (2013)	1	High	[K].LRVDEVQGKNLLTNFHGMDFTTDK.[L]	P23248 [86-109]	1xOxidation [M18]|1xGG [K9]|1xLRGG [K24]	16535505.6221943	48395513.1787405	2.462	7.17665504397194e-4
RPS20	P38701	YHL015W	21	Iesmantavicius V (2014), Starita LM (2012), Mayor T (2005), Mayor T (2007), Beltrao P (2012), Swaney DL (2013), Back S (2019)	1	High	[K].VEEQEQQQQQIIKIR.[I]	P38701 [9-23]	1xGG [K13]	448836.02839689	2807411.39235218	4.172	0.00128982270472064
RPS22A	P0C0W1	YJL190C	88	Beltrao P (2012), Swaney DL (2013), Iesmantavicius V (2014), Back S (2019)	1	High	[K].IGDIEKWTANLLPAR.[Q]	P0C0W1 [83-97]	1xGG [K6]	2726259.37010473	8146375.90382472	2.316	0.00485012534570047
RPS4B; RPS4A	P0CX35	YJR145C; YHR203C	22	NA	2	High	[R].LAAPHHWLLDKLSGCYAPRPSAGPHK.[L]	P0CX35 [12-37]	1xCarbamidomethyl [C15]|1xGG [K11]	2144189.31264988	43207402.8528043	20.151	8.72433192686357e-17
RPS4B; RPS4A	P0CX35	YJR145C; YHR203C	245	NA	2	High	[K].GIKLSIAEERDR.[R]	P0CX35 [243-254]	1xGG [K3]	13170.4594434469	475628.910138611	36.113	8.72433192686357e-17
RPS5	P26783	YJR123W	188	Mayor T (2005), Mayor T (2007), Swaney DL (2013)	1	High	[R].NIKTIAETLAEELINAAKGSSTSYAIK.[K]	P26783 [186-212]	2xGG [K3; K]	1187308.7315597	16875785.6684418	2.314	0.00188165099880524
RPS6B; RPS6A	P0CX37	YBR181C; YPL090C	116	NA	2	High	[K].KGEQELEGLTDTTVPK.[R]	P0CX37 [116-131]	1xGG [K1]	836721.501477567	12888268.5691923	6.86	3.82595190097214e-15
RPS6B; RPS6A	P0CX37	YBR181C; YPL090C	143	Beltrao P (2012), Mayor T (2005), Mayor T (2007), Swaney DL (2013)	2	High	[R].KFFGLSKEDDVR.[D]	P0CX37 [143-154]	2xGG [K1; K7]	435166.720304647	2116203.16861872	4.863	0.00291150661980524
RPS6B; RPS6A	P0CX37	YBR181C; YPL090C	149	Iesmantavicius V (2014), Starita LM (2012), Mayor T (2005), Mayor T (2007), Beltrao P (2012), Swaney DL (2013)	2	High	[R].KFFGLSKEDDVR.[D]	P0CX37 [143-154]	2xGG [K1; K7]	435166.720304647	2116203.16861872	4.863	0.00291150661980524
RPT1	P33299	YKL145W	180	Iesmantavicius V (2014)	1	High	[R].SKYNIELPLPPR.[I]	P33299 [179-190]	1xGG [K2]	70182.7334357506	311465.474155025	5.871	5.46306409475602e-4
RPT2	P40327	YDL007W	93	NA	1	High	[K].DHLLLEEEFVSNSEILKPFEKKQEEEK.[K]	P40327 [67-93]	1xGG [K27]	NA	138661.063533265	100	8.72433192686357e-17
RQT4	P36119	YKR023W	93	NA	1	High	[K].NVHLEHTAPTSWKNESK.[Q]	P36119 [81-97]	1xGG [K13]	79013.5974221152	373679.578060918	4.729	0.00135194245510628
RRI1	Q12468	YDL216C	200	NA	1	High	[R].FQDPYVAIVVDPLKSLEDK.[I]	Q12468 [187-205]	1xGG [K14]	NA	82590.1139715992	100	8.72433192686357e-17
RRM3	P38766	YHR031C	438	NA	1	High	[R].YGELTVDIAKTIR.[N]	P38766 [429-441]	1xGG [K10]	203071.805047361	651728.905956551	3.209	0.0304731694299747
RRP12	Q12754	YPL012W	307	NA	2	High	[K].TMAETTISSGLAENKYLR.[V]	Q12754 [293-310]	1xOxidation [M2]|1xGG [K15]	NA	156466.33130863	100	8.72433192686357e-17
RRP12	Q12754	YPL012W	319	Mayor T (2007)	2	High	[R].VLDTIFALKPSNVDTLLTK.[S]	Q12754 [311-329]	1xGG [K9]	270353.184725418	7425590.68740243	27.466	8.72433192686357e-17
RRP46	P53256	YGR095C	56	NA	1	High	[K].ARQELPTQLALEIIVRPAKGVATTR.[E]	P53256 [38-62]	1xGG [K19]	506731.452958224	4350084.99365577	8.585	4.99193177810462e-11
RRP5	Q05022	YMR229C	601	NA	2	High	[K].SLVNIEDNELPLVSTYENAKNIK.[E]	Q05022 [582-604]	1xGG [K20]	NA	400637.119867009	100	8.72433192686357e-17
RRP5	Q05022	YMR229C	686	Mayor T (2005)	2	High	[K].VSNEQAAQQKDTIENIVPGR.[T]	Q05022 [677-696]	1xGG [K10]	NA	750167.787575327	100	8.72433192686357e-17
RRP7	P25368	YCL031C	40	NA	1	High	[K].SQEASLHFMFAKR.[H]	P25368 [29-41]	1xOxidation [M9]|1xGG [K12]	66029.0684512367	1138118.73652629	17.237	1.24112991930903e-9
RSR1	P13856	YGR152C	187	Swaney DL (2013), Back S (2019)	1	High	[R].NQSQQFSKIESPSTR.[L]	P13856 [180-194]	1xGG [K8]	NA	160645.185812562	100	8.72433192686357e-17
RTF1	P53064	YGL244W	483	NA	1	High	[K].EDSNNFDSKSDPFSR.[L]	P53064 [475-489]	1xGG [K9]	NA	59889.859375	100	8.72433192686357e-17
RTS3	P53289	YGR161C	189	Mayor T (2007)	1	High	[R].NASISNGTSISDTIFPIETKIHSAPTTNR.[N]	P53289 [170-198]	1xGG [K20]	890072.736623598	5437025.23727343	6.109	1.13192716880946e-7
RUP1	Q12242	YOR138C	635	Iesmantavicius V (2014), Swaney DL (2013)	1	High	[K].FAEDDQNSLKTLR.[S]	Q12242 [626-638]	1xGG [K10]	319137.688790216	4220544.85441896	13.225	7.3584061218697e-14
SAM1	P10659	YLR180W	NA	NA	3	High	[K].ICDQVSDAILDACLAEDPHSKVACETAAK.[T]	P10659 [20-48]	3xCarbamidomethyl [C2; C13; C24]|1xGG [K]	867948.963775312	3328532.43282903	3.835	1.06018392306154e-4
SAM1	P10659	YLR180W	228	Iesmantavicius V (2014), Mayor T (2007), Swaney DL (2013)	3	High	[RK].DMLDENTKYFIQPSGR.[F]	P10659 [221-236]	1xOxidation [M2]|1xGG [K8]	1140814.23530024	3387760.78112256	2.97	0.00674868846349885
SAM1	P10659	YLR180W	68	Beltrao P (2012), Swaney DL (2013)	3	High	[K].AQLDYQKIVR.[D]	P10659 [62-71]	1xGG [K7]	92641.2708433717	700818.048519151	7.565	2.75653531983428e-5
SAM2	P19358	YDR502C	230	Iesmantavicius V (2014), Swaney DL (2013), Mayor T (2007)	1	High	[RK].DMLDENTKYFIQPSGR.[F]	P19358 [223-238]	1xOxidation [M2]|1xGG [K8]	1140814.23530024	3387760.78112256	2.97	0.00674868846349885
SAN1	P22470	YDR143C	180	Mayor T (2005), Mayor T (2007)	1	High	[K].AEGPLCSICYDEYEDEVDSTKAK.[R]	P22470 [160-182]	2xCarbamidomethyl [C6; C9]|1xGG [K21]	408016.307988668	1725400.77222637	4.229	0.00389957697649065
SAS10	Q12136	YDL153C	595	NA	1	High	[R].AVYSGGQSGVYEGEKTGIK.[K]	Q12136 [581-599]	1xGG [K15]	59771.9560395189	195521.299020273	3.271	0.0445239552384733
SCL1	P21243	YGL011C	220	NA	1	High	[K].VVEFAITHMIDALGTEFSKNDLEVGVATK.[D]	P21243 [202-230]	1xOxidation [M9]|1xGG [K19]	183865.648186365	457485.163418299	3.525	0.0151558457719985
SEA4	P38164	YBL104C	291	NA	1	High	[K].LSDQASLGDLNVASPLLTFEKLVGSGAASR.[K]	P38164 [271-300]	1xGG [K21]	NA	663549.136185724	100	8.72433192686357e-17
SEC11	P15367	YIR022W	77	Beltrao P (2012), Swaney DL (2013), Iesmantavicius V (2014)	1	High	[R].NTFNQVGDVVVYEVEGKQIPIVHR.[V]	P15367 [61-84]	1xGG [K17]	1005896.42418789	3065507.11916254	2.84	0.00758286648607526
SEC17	P32602	YBL050W	168	NA	1	High	[K].CADLKALDGQYIEASDIYSK.[L]	P32602 [164-183]	1xCarbamidomethyl [C1]|1xGG [K5]	217927.539859796	875594.848256073	4.018	0.00873219048018573
SEC27	P41811	YGL137W	109	Iesmantavicius V (2014), Mayor T (2007)	1	High	[R].SIAVHPTKPYVLSGSDDLTVK.[L]	P41811 [102-122]	1xGG [K8]	NA	225525.328125	100	8.72433192686357e-17
SEC59	P20048	YMR013C	18	Swaney DL (2013)	1	High	[K].LTQKTEGSQMPTEEICK.[I]	P20048 [15-31]	1xCarbamidomethyl [C16]|1xGG [K4]	95572.5548083486	415903.940985903	4.352	6.24872953963138e-4
SEC63	P14906	YOR254C	194	NA	1	High	[R].QNYLKYGHPDGPQSTSHGIALPR.[F]	P14906 [190-212]	1xGG [K5]	113469.401992215	941965.5	8.301	1.78707393839785e-5
SEH1	P53011	YGL100W	182	NA	1	High	[R].FSPEKLAVSALEQAIIYQR.[G]	P53011 [178-196]	1xGG [K5]	1038712.578745	2662690.68680456	2.563	0.0370590189031234
SES1	P07284	YDR023W	365	Iesmantavicius V (2014), Swaney DL (2013), Beltrao P (2012)	1	High	[K].EYKELVSCSNCTDYQSR.[N]	P07284 [363-379]	2xCarbamidomethyl [C8; C11]|1xGG [K3]	699781.097203535	2998737.00807626	4.285	5.04137831362779e-4
SET3	P36124	YKR029C	416	NA	1	High	[R].SCQPNVELVTIKLQDTDNRNDK.[S]	P36124 [405-426]	1xCarbamidomethyl [C2]|1xGG [K12]	NA	579324.686605069	100	8.72433192686357e-17
SFA1	P32771	YDL168W	190	NA	1	High	[K].APLDAACLLGCGVTTGFGAALKTANVQK.[G]	P32771 [169-196]	2xCarbamidomethyl [C7; C11]|1xGG [K22]	NA	1164041.60157586	100	8.72433192686357e-17
SGF73	P53165	YGL066W	401	NA	1	High	[R].EMFASSFSVKPGYTSPGYGAIHSR.[V]	P53165 [392-415]	1xOxidation [M2]|1xGG [K10]	NA	86458.8550916993	100	8.72433192686357e-17
SHC1	P39000	YER096W	464	NA	1	High	[K].DLIISDPDYAMALYEKAAALGHTESAR.[I]	P39000 [449-475]	1xGG [K16]	199443.592992069	687153.145367021	3.445	0.0200194836829003
SIC1	P38634	YLR079W	216	Mayor T (2005), Mayor T (2007)	1	High	[R].VGKNPFASDELVTQEIR.[N]	P38634 [214-230]	1xGG [K3]	1759551.5887743	39870120.239864	22.659	8.72433192686357e-17
SIM1	P40472	YIL123W	323	NA	1	High	[R].SNTDADYLCEWGVEAAYVVSKLSK.[G]	P40472 [303-326]	1xCarbamidomethyl [C9]|1xGG [K21]	NA	55630.0039184564	100	8.72433192686357e-17
SKG6	P32900	YHR149C	210	Swaney DL (2013), Back S (2019)	1	High	[R].VQEDGLGGYKVAAESR.[N]	P32900 [201-216]	1xGG [K10]	37462.1537711214	723405.471359667	8.41	9.26595121840378e-6
SKI3	P17883	YPR189W	187	NA	1	High	[K].ILSNIETTEIGKTLSQNR.[L]	P17883 [176-193]	1xGG [K12]	NA	163574.421628815	100	8.72433192686357e-17
SLA1	P32790	YBL007C	471	Iesmantavicius V (2014), Beltrao P (2012), Starita LM (2012), Mayor T (2007), Swaney DL (2013)	2	High	[K].SNANASWKDDELQNDVVGSAAGKR.[S]	P32790 [449-472]	1xGG [K23]	NA	212896.680460749	100	8.72433192686357e-17
SLA1	P32790	YBL007C	537	Mayor T (2007); Swaney DL (2013)	2	High	[K].IAVAADKLSNEDLAYVEK.[I]	P32790 [531-548]	1xGG [K7]	161142.569151815	477520.485315158	2.963	0.0425086566180879
SLM1	P40485	YIL105C	471	NA	1	High	[K].YQFDPLTYEIKSGFLER.[R]	P40485 [461-477]	1xGG [K11]	NA	99795.7829651699	100	8.72433192686357e-17
SMC6	Q12749	YLR383W	806	NA	1	High	[K].IEQIAQEAQPIKEQYDSTK.[L]	Q12749 [795-813]	1xGG [K12]	823566.927225929	19336895.5297988	25.552	8.72433192686357e-17
SMF1	P38925	YOL122C	532	Swaney DL (2013)	1	High	[R].SAGSVIEQDGSSGMEIENGKDVK.[I]	P38925 [513-535]	1xOxidation [M14]|1xGG [K20]	NA	579429.55328294	100	8.72433192686357e-17
SNF1	P06782	YDR477W	59	Mayor T (2005), Mayor T (2007)	1	High	[K].SSLADGAHIGNYQIVKTLGEGSFGK.[V]	P06782 [44-68]	1xGG [K16]	NA	473198.308590078	100	8.72433192686357e-17
SNF7	P39929	YLR025W	196	Swaney DL (2013)	1	High	[K].IVNNNVNAAPISENKVSLPSVPSNK.[I]	P39929 [182-206]	1xGG [K15]	NA	251750.827884842	100	8.72433192686357e-17
SOD1	P00445	YJR104C	137	Beltrao P (2012), Starita LM (2012), Swaney DL (2013), Iesmantavicius V (2014)	1	High	[K].GDTEESLKTGNAGPRPACGVIGLTN.[-]	P00445 [130-154]	1xCarbamidomethyl [C18]|1xGG [K8]	1109840.53944212	4581331.61669909	4.128	1.17060310392469e-5
SPC105	P53148	YGL093W	614	NA	1	High	[K].LNEEVEKVNSIR.[G]	P53148 [608-619]	1xGG [K7]	165170.784072223	9939422.64805329	60.177	8.72433192686357e-17
SPE1	P08432	YKL184W	293	NA	1	High	[K].ILDVGGGFQFESFKESTAVLR.[L]	P08432 [280-300]	1xGG [K14]	209397.956123689	1150756.73443809	5.496	6.81129667047857e-4
SPE2	P21182	YOL052C	361	NA	1	High	[K].NYQNQSFQKLLSINESLPDYIK.[L]	P21182 [353-374]	1xGG [K9]	NA	86978.0187878184	100	8.72433192686357e-17
SPE3	Q12074	YPR069C	265	Swaney DL (2013)	1	High	[R].EISDEKEAELYR.[Y]	Q12074 [260-271]	1xGG [K6]	672146.519552987	2485720.58913505	3.698	0.00360916155516782
SPG5	P42933	YMR191W	163	NA	1	High	[R].CFFNSLGGLNQCSHSNSCKAYQNASNVTSK.[Q]	P42933 [145-174]	3xCarbamidomethyl [C1; C12; C18]|1xGG [K19]	265866.319039501	876883.703225953	3.298	0.0278418279994068
SPO16	P17122	YHR153C	139	NA	1	High	[R].YVENNQYFLAFKANQR.[L]	P17122 [128-143]	1xGG [K12]	81829.7621917229	732844.612260247	8.956	6.0181518361164e-6
SPT21	P35209	YMR179W	187	NA	1	High	[R].VVNNQIPEETLEVKLR.[F]	P35209 [174-189]	1xGG [K14]	458474.669824752	1573679.5212517	3.432	0.0167683535137214
SPT3	P06844	YDR392W	92	NA	1	High	[K].NAKDQDASAGVASGTGNPGAGGEDDLKK.[A]	P06844 [90-117]	1xGG [K3]	NA	61304.7171158874	100	8.72433192686357e-17
SRC1	Q03707	YML034W	405	Swaney DL (2013)	1	High	[R].IETPQLPTEKDVEK.[C]	Q03707 [392-405]	1xGG [K14]	NA	388881.968868317	100	8.72433192686357e-17
SRO9	P25567	YCL037C	352	Starita LM (2012), Mayor T (2005), Swaney DL (2013), Mayor T (2007)	1	High	[K].EGDNVTGEAKEPSPLDK.[Y]	P25567 [343-359]	1xGG [K10]	60013.5612370629	211986.805541226	3.532	0.0259150625340913
SRP21	P32342	YKL122C	125	NA	1	High	[K].SIQDIVGLATLIVNTDVEKSDPAAK.[K]	P32342 [107-131]	1xGG [K19]	NA	453371.629069695	100	8.72433192686357e-17
SSA1	P10591	YAL005C	354	Beltrao P (2012), Mayor T (2007), Mayor T (2005), Swaney DL (2013), Iesmantavicius V (2014)	3	High	[K].LVTDYFNGKEPNR.[S]	P10591 [346-358]	1xGG [K9]	185982.989263669	730380.749851215	3.927	0.00786457107528524
SSA1	P10591	YAL005C	NA	NA	3	High	[K].NTISEAGDKLEQADK.[D]	P10591 [548-562]	1xGG [K]	483057.126971371	5819000.21533801	2.35	0.0317873388769728
SSA1	P10591	YAL005C	NA	NA	3	High	[K].LIDVDGKPQIQVEFKGETK.[N]	P10591 [92-110]	1xGG [K]	157720.563408225	342825.37857896	5.025	1.19519581777594e-4
SSA2	P10592	YLL024C	354	Swaney DL (2013), Beltrao P (2012), Mayor T (2005), Mayor T (2007), Iesmantavicius V (2014)	3	High	[K].LVTDYFNGKEPNR.[S]	P10592 [346-358]	1xGG [K9]	185982.989263669	730380.749851215	3.927	0.00786457107528524
SSA2	P10592	YLL024C	NA	NA	3	High	[K].NTISEAGDKLEQADK.[D]	P10592 [548-562]	1xGG [K]	483057.126971371	5819000.21533801	2.35	0.0317873388769728
SSA2	P10592	YLL024C	NA	NA	3	High	[K].LIDVDGKPQIQVEFKGETK.[N]	P10592 [92-110]	1xGG [K]	157720.563408225	342825.37857896	5.025	1.19519581777594e-4
SSH1	P38353	YBR283C	11	NA	1	High	[R].LIDIVKPILPILPEVELPFEK.[L]	P38353 [6-26]	1xGG [K6]	314540.382082363	1450903.75485122	4.613	0.00355847841507445
SSL1	Q04673	YLR005W	197	NA	1	High	[R].NGLAQLVSQVSGNPQDHIDALKSIR.[K]	Q04673 [176-200]	1xGG [K22]	206873.920102073	1523390.83400947	7.364	5.92580420433173e-5
SSO1	P32867	YPL232W	187	Swaney DL (2013)	1	High	[R].RGEAKTALAEVQAR.[H]	P32867 [183-196]	1xGG [K5]	111069.112322222	1400261.29141878	12.607	5.5244396862135e-8
SSO2	P39926	YMR183C	191	Swaney DL (2013)	1	High	[R].RGEAKTALAEVQAR.[H]	P39926 [187-200]	1xGG [K5]	111069.112322222	1400261.29141878	12.607	5.5244396862135e-8
SSU72	P53538	YNL222W	145	NA	1	High	[K].IVHVINVDIKDDDENAK.[I]	P53538 [136-152]	1xGG [K10]	NA	693924.915566104	100	8.72433192686357e-17
SSY5	P47002	YJL156C	566	Swaney DL (2013)	1	High	[K].CQNTLGNGLKSFPDPTLR.[F]	P47002 [557-574]	1xCarbamidomethyl [C1]|1xGG [K10]	NA	574991.459647389	100	8.72433192686357e-17
STE24	P47154	YJR117W	249	NA	1	High	[R].VGFPLDKIFVIDGSK.[R]	P47154 [243-257]	1xGG [K7]	NA	410376.867488807	100	8.72433192686357e-17
STE4	P18851	YOR212W	340	NA	1	High	[R].TPTPTYMAANMEYNTAQSPQTLKSTSSSYLDNQGVVSLDFSASGR.[L]	P18851 [318-362]	2xOxidation [M7; M11]|1xGG [K23]	NA	243251.16610198	100	8.72433192686357e-17
STM1	P39015	YLR150W	165	Swaney DL (2013), Iesmantavicius V (2014), Mayor T (2007), Beltrao P (2012)	1	High	[K].TAQLSLQDYLNQQANNQFNKVPEAK.[K]	P39015 [146-170]	1xGG [K20]	186724.075374802	677730.56358452	3.63	0.0147106311728952
STO1	P34160	YMR125W	51	NA	1	High	[R].TIGESVKAFEDDIK.[F]	P34160 [45-58]	1xGG [K7]	575577.241751992	2074886.94597927	3.605	0.00860557911956861
STP1	Q00947	YDR463W	60	NA	1	High	[K].DAADEEKTTTSLFPESNNIDR.[S]	Q00947 [54-74]	1xGG [K7]	3395552.91488071	12078967.2707452	3.158	7.25398629171539e-6
STS1	P38637	YIR011C	149	NA	1	High	[R].SYESNKLDDYAFVR.[M]	P38637 [144-157]	1xGG [K6]	NA	2091141.29935906	100	8.72433192686357e-17
SUI2	P20459	YJR007W	163	NA	1	High	[K].LSIIDETVWEGIEPPSKDVLDELK.[N]	P20459 [147-170]	1xGG [K17]	NA	2288553.18139529	100	8.72433192686357e-17
SUT2	Q12286	YPR009W	108	NA	1	High	[K].LGCPTEYTEYYKTVSSGETTDSAVVSSIATNR.[L]	Q12286 [97-128]	1xCarbamidomethyl [C3]|1xGG [K12]	NA	571683.75	100	8.72433192686357e-17
SWI1	P09547	YPL016W	744	NA	1	High	[K].NLGEINTALNTLLVTSADSNLKISLVK.[Y]	P09547 [718-744]	1xGG [K27]	NA	364852.650130802	100	8.72433192686357e-17
TAF13	P11747	YML098W	90	NA	1	High	[R].AEELIATNKLITEAK.[K]	P11747 [82-96]	1xGG [K9]	40606.484191003	1038154.08054418	25.566	2.7985265151514e-12
TCP1	P12612	YDR212W	508	NA	1	High	[R].GKIVDEIHAGVLEPTISK.[V]	P12612 [507-524]	1xGG [K2]	NA	528441.364882153	100	8.72433192686357e-17
TDH1	P00360	YJL052W	225	Iesmantavicius V (2014), Starita LM (2012), Mayor T (2005), Mayor T (2007), Beltrao P (2012), Swaney DL (2013), Back S (2019)	1	High	[K].VLPELQGKLTGMAFR.[V]	P00360 [218-232]	1xOxidation [M12]|1xGG [K8]	5925661.88119404	9686964.00748059	4.907	1.44691705486238e-10
TDH3	P00359	YGR192C	46	Iesmantavicius V (2014), Starita LM (2012), Mayor T (2005), Mayor T (2007), Beltrao P (2012), Swaney DL (2013)	2	High	[R].IALSRPNVEVVALNDPFITNDYAAYMFKYDSTHGR.[Y]	P00359 [19-53]	1xOxidation [M26]|1xGG [K28]	5133112.80243541	46616451.1242953	9.082	8.72433192686357e-17
TDH3	P00359	YGR192C	225	Iesmantavicius V (2014), Starita LM (2012), Mayor T (2005), Mayor T (2007), Beltrao P (2012), Swaney DL (2013), Back S (2019)	2	High	[K].VLPELQGKLTGMAFR.[V]	P00359 [218-232]	1xOxidation [M12]|1xGG [K8]	5925661.88119404	9686964.00748059	4.907	1.44691705486238e-10
TEF2; TEF1	P02994	YBR118W; YPR080W	129	Mayor T (2005), Mayor T (2007), Swaney DL (2013)	2	High	[K].NMITGTSQADCAILIIAGGVGEFEAGISKDGQTR.[E]	P02994 [101-134]	1xCarbamidomethyl [C11]|1xOxidation [M2]|1xGG [K29]	1607064.22127281	4204491.28309136	2.616	0.00798916616973072
TEF2; TEF1	P02994	YBR118W; YPR080W	178	Beltrao P (2012), Mayor T (2005), Mayor T (2007), Swaney DL (2013)	2	High	[K].KVGYNPKTVPFVPISGWNGDNMIEATTNAPWYK.[G]	P02994 [178-210]	1xOxidation [M22]|2xGG [K1; K7]	692296.512498223	4472106.68522606	6.46	1.9835571111552e-8
TEF2; TEF1	P02994	YBR118W; YPR080W	184	Beltrao P (2012), Swaney DL (2013)	2	High	[K].KVGYNPKTVPFVPISGWNGDNMIEATTNAPWYK.[G]	P02994 [178-210]	1xOxidation [M22]|2xGG [K1; K7]	692296.512498223	4472106.68522606	6.46	1.9835571111552e-8
TEX1	P53851	YNL253W	NA	NA	1	High	[K].VNTCLYDPLGNWLLAATKSEK.[I]	P53851 [163-183]	1xCarbamidomethyl [C4]|1xGG [K]	546362.820244835	1422665.83415036	3.075	0.0411185021326328
THI80	P35202	YOR143C	118	NA	1	High	[K].VTIIKQTTQYSTDFTK.[C]	P35202 [114-129]	1xGG [K5]	NA	153643.453125	100	8.72433192686357e-17
THR4	P16120	YCR053W	85	NA	1	High	[R].LYIAQEEIPDADLKDLIK.[R]	P16120 [68-85]	1xGG [K18]	50086.7748004838	662524.095076795	13.228	3.77546360303404e-7
TMA22	P47089	YJR014W	NA	NA	1	High	[R].EVIYCGICSYPPEYCEFSGKLK.[R]	P47089 [4-25]	3xCarbamidomethyl [C5; C8; C15]|1xGG [K]	NA	142612.651788238	100	8.72433192686357e-17
TOF2	Q02208	YKR010C	237	NA	1	High	[R].VSTPLMNEILPLASKYDALNK.[E]	Q02208 [223-243]	1xGG [K15]	142481.751333813	834003.848895909	5.853	5.94804137212244e-4
TOS4	Q06266	YLR183C	177	NA	2	High	[K].QFDCYQLKDTMNNNNR.[A]	Q06266 [170-185]	1xCarbamidomethyl [C4]|1xOxidation [M11]|1xGG [K8]	451450.046772379	2020663.56276052	4.476	0.00362573856053235
TOS4	Q06266	YLR183C	294	NA	2	High	[K].DSNKISIGSDSGVAER.[M]	Q06266 [291-306]	1xGG [K4]	NA	74207024.5817638	100	8.72433192686357e-17
TPA1	P40032	YER049W	420	NA	1	High	[R].YLYIDGKEYR.[N]	P40032 [414-423]	1xGG [K7]	116236.096305084	614798.929412389	5.289	0.00362635357423552
TPO5	P36029	YKL174C	NA	NA	1	High	[K].ESVENNSEEGFIKVHPK.[S]	P36029 [563-579]	1xGG [K]	76801.4311217342	3874540.31816834	50.449	8.72433192686357e-17
TRS85	P46944	YDR108W	502	Beltrao P (2012), Swaney DL (2013)	1	High	[K].GKESNSLDVTEPVR.[S]	P46944 [501-514]	1xGG [K2]	266436.033963989	1651413.32221949	6.198	4.08200447227029e-4
TUB1	P09733	YML085C	305	Swaney DL (2013)	1	High	[K].AFHESNSVSEITNACFEPGNQMVKCDPR.[D]	P09733 [282-309]	2xCarbamidomethyl [C15; C25]|1xGG [K24]	203497.223594068	673558.4375	3.31	0.0292277711897464
TUP1	P16649	YCR084C	650	NA	1	High	[K].DFVLSVATTQNDEYILSGSKDR.[G]	P16649 [631-652]	1xGG [K20]	577108.057719783	2846946.56345451	4.933	3.59440836556003e-4
TY1A-LR4	O74302	YDR261C-C	NA	NA	1	High	[K].EVHTNQDPLDVSASKTEECEK.[A]	O74302 [25-45]	1xCarbamidomethyl [C19]|1xGG [K]	84122.8299745706	1256802.75418497	12.914	5.71027302468933e-9
TY1A-LR4	P0C2I8	YLR256W-A	NA	NA	1	High	[K].EVHTNQDPLDVSASKTEECEK.[A]	P0C2I8 [25-45]	1xCarbamidomethyl [C19]|1xGG [K]	84122.8299745706	1256802.75418497	12.914	5.71027302468933e-9
TY2B-C	P25384	YCL019W	888	NA	2	High	[K].TVDTTNYVILQDKQSK.[L]	P25384 [876-891]	1xGG [K13]	408988.06826859	3459488.10962709	8.459	1.24462166573584e-9
TY2B-C	P25384	YCL019W	1647	Mayor T (2005), Mayor T (2007)	2	High	[K].SQIGNIFLLNGKVIGGK.[S]	P25384 [1636-1652]	1xGG [K12]	872860.033306207	3015229.06662244	3.454	9.96653971439845e-4
TY2B-DR1	Q12472	YDR034C-D	888	NA	3	High	[K].TVDTTNYVILQDKQSK.[L]	Q12472 [876-891]	1xGG [K13]	408988.06826859	3459488.10962709	8.459	1.24462166573584e-9
TY2B-DR1	Q12472	YDR034C-D	1468	Mayor T (2007)	3	High	[K].QYDTKIINLGEGDNEIQYDILGLEIK.[Y]	Q12472 [1464-1489]	1xGG [K5]	164695.067917077	860859.263065046	5.227	0.00122602511364163
TY2B-DR1	Q12472	YDR034C-D	1647	Mayor T (2005), Mayor T (2007)	3	High	[K].SQIGNIFLLNGKVIGGK.[S]	Q12472 [1636-1652]	1xGG [K12]	872860.033306207	3015229.06662244	3.454	9.96653971439845e-4
TY2B-GR1	Q12337	YGR038C-D/YGR038C-C	1647	NA	1	High	[K].SQIGNIFLLNGKVIGGK.[S]	Q12337 [1636-1652]	1xGG [K12]	872860.033306207	3015229.06662244	3.454	9.96653971439845e-4
TY1B-LR2	P0C2I5	YLR157C-B	NA	Beltrao P (2012), Mayor T (2005), Mayor T (2007), Swaney DL (2013)	2	High	[K].EVHTNQDPLDVSASKTEECEK.[A]	P0C2I5 [25-45]	1xCarbamidomethyl [C19]|1xGG [K]	84122.8299745706	1256802.75418497	12.914	5.71027302468933e-9
TY1B-LR2	P0C2I5	YLR157C-B	1242	Beltrao P (2012), Mayor T (2005), Mayor T (2007), Swaney DL (2013)	2	High	[R].YDEAITYNKDIK.[E]	P0C2I5 [1234-1245]	1xGG [K9]	335287.900834878	13177192.8800539	29.008	8.72433192686357e-17
TY1B-MR1	Q04214	YMR045C	1113	Mayor T (2007)	2	High	[R].SPSIDTSSSESNSLHHVVPIKTSDTCPK.[E]	Q04214 [1093-1120]	1xCarbamidomethyl [C26]|1xGG [K21]	NA	138371.127620392	100	8.72433192686357e-17
TY1B-MR1	Q04214	YMR045C	1242	Beltrao P (2012), Mayor T (2005), Swaney DL (2013), Mayor T (2007)	2	High	[R].YDEAITYNKDIK.[E]	Q04214 [1234-1245]	1xGG [K9]	335287.900834878	13177192.8800539	29.008	8.72433192686357e-17
TY1B-NL2	Q99337	YNL054W-B	1107	Mayor T (2007)	3	High	[R].SPSIDTSSSESNSLHHVVPIKTSDTCPK.[E]	Q99337 [1087-1114]	1xCarbamidomethyl [C26]|1xGG [K21]	NA	138371.127620392	100	8.72433192686357e-17
TY1B-NL2	Q99337	YNL054W-B	1236	Beltrao P (2012), Mayor T (2005), Swaney DL (2013), Mayor T (2007)	3	High	[R].YDEAITYNKDIK.[E]	Q99337 [1228-1239]	1xGG [K9]	335287.900834878	13177192.8800539	29.008	8.72433192686357e-17
TY1B-NL2	Q99337	YNL054W-B	1626	Mayor T (2005), Mayor T (2007)	3	High	[K].SQIGNIFLLNGKVIGGK.[S]	Q99337 [1615-1631]	1xGG [K12]	872860.033306207	3015229.06662244	3.454	9.96653971439845e-4
TY2B-OR1	Q12113	YOR192C-B	1468	Mayor T (2007)	2	High	[K].QYDTKIINLGEGDNEIQYDILGLEIK.[Y]	Q12113 [1464-1489]	1xGG [K5]	164695.067917077	860859.263065046	5.227	0.00122602511364163
TY2B-OR1	Q12113	YOR192C-B	1647	Mayor T (2005), Mayor T (2007)	2	High	[K].SQIGNIFLLNGKVIGGK.[S]	Q12113 [1636-1652]	1xGG [K12]	872860.033306207	3015229.06662244	3.454	9.96653971439845e-4
TY1B-PR3	P0C2J1	YPR158C-D	NA	NA	2	High	[K].EVHTNQDPLDVSASKTEECEK.[A]	P0C2J1 [25-45]	1xCarbamidomethyl [C19]|1xGG [K]	84122.8299745706	1256802.75418497	12.914	5.71027302468933e-9
TY1B-PR3	P0C2J1	YPR158C-D	1242	Beltrao P (2012), Mayor T (2005), Swaney DL (2013), Mayor T (2007)	2	High	[R].YDEAITYNKDIK.[E]	P0C2J1 [1234-1245]	1xGG [K9]	335287.900834878	13177192.8800539	29.008	8.72433192686357e-17
TYR1	P20049	YBR166C	NA	NA	1	High	[K].ITADTQAVTHAAFLSMGSAWAKIK.[I]	P20049 [182-205]	1xOxidation [M16]|1xGG [K]	532658.163293738	1995530.40860478	3.746	0.0181175689576294
UBC1	P21734	YDR177W	157	Iesmantavicius V (2014)	2	High	[R].LYASETSNGQKGNVEESDLYGIDHDLIDEFESQGFEK.[D]	P21734 [147-183]	1xGG [K11]	114881.343107139	418381.375	3.642	0.00339018854503714
UBC1	P21734	YDR177W	93	Beltrao P (2012), Starita LM (2012), Swaney DL (2013)	2	High	[K].VYHPNISSVTGAICLDILKNAWSPVITLK.[S]	P21734 [75-103]	1xCarbamidomethyl [C14]|1xGG [K19]	304130.249765981	147327908.94816	100	8.72433192686357e-17
UBC4	P15731	YBR082C	91	Iesmantavicius V (2014), Starita LM (2012), Swaney DL (2013), Beltrao P (2012)	1	High	[K].IYHPNINANGNICLDILKDQWSPALTLSK.[V]	P15731 [74-102]	1xCarbamidomethyl [C13]|1xGG [K18]	1368047.06405168	10444973.6199006	3.408	8.79530690711907e-6
UBI4	P0CG63	YLL039C	29	Starita LM (2012), Mayor T (2005), Mayor T (2007), Kolawa NJ (2013), Peng J (2003), Beltrao P (2012), Back S (2019)	1	High	[K].SKIQDKEGIPPDQQR.[L]	P0CG63 [28-42]	2xGG [K2; K6]	821626.529407309	9815130.35920669	11.946	8.72433192686357e-17
UBI4	P0CG63	YLL039C	33	Ziv I (2011), Starita LM (2012), Mayor T (2005), Mayor T (2007), Iesmantavicius V (2014), Hitchcock AL (2003), Kolawa NJ (2013), Peng J (2003), Beltrao P (2012), Swaney DL (2013), Back S (2019)	1	High	[K].SKIQDKEGIPPDQQR.[L]	P0CG63 [28-42]	2xGG [K2; K6]	821626.529407309	9815130.35920669	11.946	8.72433192686357e-17
UBP14	P38237	YBR058C	NA	NA	1	High	[K].LVAADSIEDMKK.[N]	P38237 [760-771]	1xOxidation [M10]|1xGG [K]	166213.63804733	2369950.85371117	14.258	6.05129521345139e-8
UBX2	Q04228	YML013W	203	Mayor T (2007)	2	High	[R].ETHIPLAEILGDTKDK.[D]	Q04228 [190-205]	1xGG [K14]	NA	3191029.40451776	100	8.72433192686357e-17
UBX2	Q04228	YML013W	350	Iesmantavicius V (2014), Mayor T (2005), Mayor T (2007)	2	High	[R].FLQSLTNVVEKYTPELVVNK.[T]	Q04228 [340-359]	1xGG [K11]	428693.902313389	4163323.93851291	9.712	7.0892324942812e-11
UBX4	P54730	YMR067C	73	NA	1	High	[R].LLNLPTGVNLELSKSSNFPVANK.[T]	P54730 [60-82]	1xGG [K14]	NA	184104.661997445	100	8.72433192686357e-17
UFD2	P54860	YDL190C	904	Iesmantavicius V (2014)	1	High	[K].DPVILPASKMNIDR.[S]	P54860 [896-909]	1xOxidation [M10]|1xGG [K9]	291082.655225803	1727222.12664844	5.934	2.33931534250397e-4
ULS1	Q08562	YOR191W	1297	NA	1	High	[K].VANGKSFEDDWLR.[L]	Q08562 [1293-1305]	1xGG [K5]	264935.55854534	1922497.7695164	7.256	2.84938455782375e-5
UME1	Q03010	YPL139C	329	NA	1	High	[R].AVIALGDADAELNINQGHNKVNELFK.[V]	Q03010 [310-335]	1xGG [K20]	590947.118355033	1077291.07192409	3.41	0.0436520049080401
URA7	P28274	YBL039C	324	Iesmantavicius V (2014)	1	High	[K].DSYLSVIKALEHSSMK.[C]	P28274 [317-332]	1xGG [K8]	NA	123805.695934603	100	8.72433192686357e-17
UTP15	Q04305	YMR093W	12	NA	1	High	[R].IITSKAPLLPQQTTPEQR.[Y]	Q04305 [8-25]	1xGG [K5]	NA	267444.360935092	100	8.72433192686357e-17
UTP20	P35194	YBL004W	2136	NA	1	High	[K].LENKDLEIVEK.[Y]	P35194 [2133-2143]	1xGG [K4]	NA	214086.716987357	100	8.72433192686357e-17
UTR4	P32626	YEL038W	33	NA	1	High	[K].ETLFPYFTNKVPQLVQQDTR.[D]	P32626 [24-43]	1xGG [K10]	422739.054266374	6126513.67276973	14.492	1.92366296696923e-15
VAS1	P07806	YGR094W	279	Iesmantavicius V (2014), Swaney DL (2013), Beltrao P (2012)	1	High	[K].NQIQKLGASYDWSR.[E]	P07806 [275-288]	1xGG [K5]	NA	148645.793551166	100	8.72433192686357e-17
VHR1	P40522	YIL056W	319	NA	1	High	[K].YITAKTCSPENLALLSQR.[L]	P40522 [315-332]	1xCarbamidomethyl [C7]|1xGG [K5]	NA	284086.816538462	100	8.72433192686357e-17
VHR2	P40041	YER064C	375	NA	1	High	[R].QLFADLSQEKIQVR.[V]	P40041 [366-379]	1xGG [K10]	1839515.85115614	11994211.0269573	7.095	1.92366296696923e-15
VHS2	P40463	YIL135C	310	Beltrao P (2012), Swaney DL (2013)	2	High	[R].SPSNQQYLLKQQR.[S]	P40463 [301-313]	1xGG [K10]	NA	103619.953317759	100	8.72433192686357e-17
VHS2	P40463	YIL135C	50	Mayor T (2005)	2	High	[R].NVEDPSYLYKTVSNNAANSLSR.[Q]	P40463 [41-62]	1xGG [K10]	100762.829300559	4038534.625	13.38	2.84183497458728e-14
VMA1	P17255	YDL185W	117	Iesmantavicius V (2014), Swaney DL (2013), Mayor T (2007)	1	High	[K].AIKEESQSIYIPR.[G]	P17255 [115-127]	1xGG [K3]	46188.1104974343	1675022.68066251	36.265	1.52192561806626e-14
VMA6	P32366	YLR447C	247	Mayor T (2007)	1	High	[K].SDLLPNIGKLYPLATFHLAQAQDFEGVR.[A]	P32366 [239-266]	1xGG [K9]	122100.231348795	9808418.97606205	80.331	8.72433192686357e-17
VPS15	P22219	YBR097W	1199	NA	1	High	[R].AFVNEEKSLLVALTNLSR.[V]	P22219 [1193-1210]	1xGG [K7]	145811.460638165	558974.897671638	3.834	0.0236252968659607
VPS21	P36017	YOR089C	20	NA	1	High	[K].LVLLGEAAVGKSSIVLR.[F]	P36017 [10-26]	1xGG [K11]	426803.804235415	1511522.70107529	3.541	0.0247519492885304
VPS29	P38759	YHR012W	31	Iesmantavicius V (2014), Swaney DL (2013)	1	High	[K].LLSVPDKISQVALLGNSTK.[S]	P38759 [25-43]	1xGG [K7]	117715.536994804	792904.013466755	6.49	1.32392159184179e-4
VPS45	P38932	YGL095C	114	NA	1	High	[R].YGEYQIFFSNIVSKSQLER.[L]	P38932 [101-119]	1xGG [K14]	NA	1031726.01811907	100	8.72433192686357e-17
VPS70	P47161	YJR126C	712	NA	1	High	[K].VATQEDSIQFDQQNGILYKECR.[E]	P47161 [694-715]	1xCarbamidomethyl [C21]|1xGG [K19]	2046695.13757934	11027077.3328919	5.388	9.34237044450538e-12
VPS72	Q03388	YDR485C	532	NA	1	High	[K].TEGIENLSHNVPQETKSNTDVSFLK.[Q]	Q03388 [517-541]	1xGG [K16]	248598.388873264	2305126.26181126	9.272	6.66599388484834e-6
VPS9	P54787	YML097C	54	NA	1	High	[R].AAAEETNRDISAQDKGDEEPFYDFQIFIK.[Q]	P54787 [40-68]	1xGG [K15]	NA	118193.955487405	100	8.72433192686357e-17
WBP1	P33767	YEL002C	251	Mayor T (2005)	2	High	[K].NQDSNQEFAKELLK.[W]	P33767 [242-255]	1xGG [K10]	285724.522444519	2285540.37627897	5.577	3.41156408117977e-4
WBP1	P33767	YEL002C	261	Swaney DL (2013)	2	High	[K].WTFNEKSVIK.[S]	P33767 [256-265]	1xGG [K6]	NA	482414.10201834	100	8.72433192686357e-17
WRS1	Q12109	YOL097C	18	Swaney DL (2013)	1	High	[K].VTQQVSELKSTDVK.[E]	Q12109 [10-23]	1xGG [K9]	274337.642947092	3611550.84347286	13.165	1.14778557029164e-13
YAP1	P19880	YML007W	152	NA	2	High	[R].RDPNLHFSKNNVNHSNSEPIDTPNDDIQENVK.[Q]	P19880 [144-175]	1xGG [K9]	388798.253274947	1854407.24128585	4.77	0.00150578666284664
YAP1	P19880	YML007W	305	NA	2	High	[K].NLDSNMFSNDFNFENQFDEQVSEFCSKMNQVCGTR.[Q]	P19880 [279-313]	2xCarbamidomethyl [C25; C32]|2xOxidation [M6; M28]|1xGG [K27]	1342199.11235589	5767844.66727965	4.297	3.9843335161066e-5
YBP1	P38315	YBR216C	128	Mayor T (2007)	2	High	[K].CLITGLELLSSLCSKDFSK.[S]	P38315 [114-132]	2xCarbamidomethyl [C1; C13]|1xGG [K15]	55800.4986382814	3161251.56640581	41.201	8.72433192686357e-17
YBP1	P38315	YBR216C	171	NA	2	High	[K].DFPSYGESKSSNEFFLK.[L]	P38315 [163-179]	1xGG [K9]	277449.67975172	1053580.9642349	15.899	1.9099855512991e-10
YBR062C	P38239	YBR062C	83	Mayor T (2007)	1	High	[R].LLSQMLPESLQEEWLQEMDKGK.[S]	P38239 [62-83]	1xOxidation [M5]|1xGG [K22]	79041.1104177145	418575.071507229	5.296	5.25281961804977e-5
YBR137W	P38276	YBR137W	123	Mayor T (2007)	1	High	[K].FFVDSKEYAFHGGAVLIQSER.[S]	P38276 [118-138]	1xGG [K6]	4083191.03963585	11224225.2616733	5.893	5.89227572117328e-13
YBR138C	P38277	YBR138C	139	NA	1	High	[K].LYQSVSKLDLIDDK.[S]	P38277 [133-146]	1xGG [K7]	77304.6908884858	391035.367877493	3.479	0.0131982699708409
YBR242W	P38331	YBR242W	215	NA	1	High	[K].TDEVKGWTSDLVVQR.[Q]	P38331 [211-225]	1xGG [K5]	205505.978319589	897213.517653037	4.062	0.00714867028890332
YBR287W	P38355	YBR287W	326	Mayor T (2007)	1	High	[K].TVHHSKLLIGSIIGR.[M]	P38355 [321-335]	1xGG [K6]	790969.700426009	2387169.32995154	3.018	0.0186318998722796
YCG1	Q06680	YDR325W	NA	NA	1	High	[K].AIEALFQSRPDILSKIK.[F]	Q06680 [329-345]	1xGG [K]	NA	270829.111423725	100	8.72433192686357e-17
YCL012C	Q8J0M4	YCL012C	90	Iesmantavicius V (2014), Swaney DL (2013), Beltrao P (2012), Back S (2019)	2	High	[K].NEIKQIMENDNVDFDK.[A]	Q8J0M4 [87-102]	1xGG [K4]	165708.073414254	1461160.15087558	8.818	2.27356178101442e-5
YCL012C	Q8J0M4	YCL012C	102	Iesmantavicius V (2014), Starita LM (2012), Swaney DL (2013), Beltrao P (2012), Back S (2019)	2	High	[K].QIMENDNVDFDKAR.[L]	Q8J0M4 [91-104]	1xOxidation [M3]|1xGG [K12]	146285.094100027	8180743.49726232	55.923	8.72433192686357e-17
YCP4	P25349	YCR004C	32	Swaney DL (2013)	1	High	[K].GVEAAGGKADIYRVEETLPDEVLTK.[M]	P25349 [25-49]	1xGG [K8]	133568.927318067	1103930.94564994	8.265	7.69004951360014e-6
YCR051W	P25631	YCR051W	146	Iesmantavicius V (2014)	1	High	[K].SGVADVHGVDGVQGEGVIDSKLLEEFK.[D]	P25631 [126-152]	1xGG [K21]	NA	591097.427880277	100	8.72433192686357e-17
YCS4	Q06156	YLR272C	498	NA	1	High	[R].TELEGSFNKSAELSR.[I]	Q06156 [490-504]	1xGG [K9]	739741.154781931	2850637.02945479	3.854	0.00174408536796676
YDR222W	Q04925	YDR222W	27	Beltrao P (2012), Swaney DL (2013)	2	High	[K].SKNYTLINDIQPLEWYCHNDSETGYQHTISNKTDGGR.[G]	Q04925 [26-62]	1xCarbamidomethyl [C17]|1xGG [K2]|1xLRGG [K32]	NA	305930.031859127	100	8.72433192686357e-17
YDR222W	Q04925	YDR222W	NA	NA	2	High	[R].DHDNVTVTVWSITEKNK.[L]	Q04925 [300-316]	1xGG [K]	718114.924235121	4555661.52727666	6.344	1.40941866354847e-8
YDR261C-C; YDR261C-D	O74302	YDR261C-C	NA	NA	1	High	[K].EVHTNQDPLDVSASKTEECEK.[A]	O74302 [25-45]	1xCarbamidomethyl [C19]|1xGG [K]	84122.8299745706	1256802.75418497	12.914	5.71027302468933e-9
YDR341C	Q05506	YDR341C	156	NA	1	High	[K].VIIEFSSPNIAKPFHAGHLR.[S]	Q05506 [145-164]	1xGG [K12]	554952.235926643	2381928.53353182	4.292	0.00160179405837168
YEF3	P16521	YLR249W	289	Iesmantavicius V (2014), Starita LM (2012), Mayor T (2005), Mayor T (2007), Beltrao P (2012), Swaney DL (2013)	2	High	[K].LVEDPQVIAPFLGKLLPGLK.[S]	P16521 [276-295]	1xGG [K14]	400203.47720375	21592051.487167	53.953	8.72433192686357e-17
YEF3	P16521	YLR249W	NA	NA	2	High	[K].FPEPGYLEGVKTK.[Q]	P16521 [650-662]	1xGG [K]	312928.694872756	2541938.86299226	8.123	4.12734412408397e-6
YEH2	Q07950	YLR020C	NA	NA	1	High	[K].NDDDSGNNLDNNKLHLNPK.[R]	Q07950 [444-462]	1xGG [K]	207255.236082402	2897812.70041382	13.982	1.26286547642806e-10
YER158C	P40095	YER158C	286	NA	1	High	[K].IWSSKSSNSADSVEENSK.[T]	P40095 [282-299]	1xGG [K5]	25200.811852831	257672.865607014	5.412	0.00152599510291054
YGK3	Q12222	YOL128C	274	NA	1	High	[K].SSIKNSQELQDSLNDQK.[F]	Q12222 [271-287]	1xGG [K4]	113279.159770148	2891917.39050908	25.529	1.92366296696923e-15
YGL039W	P53183	YGL039W	110	NA	1	High	[K].DLLIPAVNGTKSILEAIK.[N]	P53183 [100-117]	1xGG [K11]	NA	87045.9788851111	100	8.72433192686357e-17
YGL114W	P53134	YGL114W	440	NA	1	High	[R].DNEIEVDSKHLVR.[Y]	P53134 [432-444]	1xGG [K9]	380163.355646676	2041388.74245488	3.191	0.0276993892555677
YGR130C	P53278	YGR130C	609	NA	1	High	[K].LHEKNVQVLESVENK.[E]	P53278 [606-620]	1xGG [K4]	1118412.79676016	5443956.09574796	4.868	4.85173593877265e-6
YHB1	P39676	YGR234W	49	Iesmantavicius V (2014), Mayor T (2007)	4	High	[R].TNQKVGAQPNALATTVLAAAK.[N]	P39676 [46-66]	1xGG [K4]	2109839.49787326	5038646.48625903	2.216	0.0440012417598323
YHB1	P39676	YGR234W	66	Swaney DL (2013), Mayor T (2007)	4	High	[K].VGAQPNALATTVLAAAKNIDDLSVLMDHVK.[Q]	P39676 [50-79]	1xOxidation [M26]|1xGG [K17]	602469.59454545	2966604.45702334	5.741	2.0845595151555e-5
YHB1	P39676	YGR234W	NA	NA	4	High	[K].NIDDLSVLMDHVKQIGHK.[H]	P39676 [67-84]	1xGG [K]	739780.928687559	2448747.47400865	3.31	0.009009082844159
YHB1	P39676	YGR234W	NA	NA	4	High	[R].ALQIKPEHYPIVGEYLLKAIK.[E]	P39676 [87-107]	1xGG [K]	2079001.43554994	6689223.50620147	3.218	8.46657738716155e-4
YHI9	P38765	YHR029C	89	NA	1	High	[R].SELPFAGHPTIGSCKAFLEFTK.[N]	P38765 [75-96]	1xCarbamidomethyl [C14]|1xGG [K15]	492606.43631119	8336692.96516043	16.924	8.72433192686357e-17
YHR033W	P38690	YHR033W	357	NA	1	High	[R].DNFHELECVDLKIGQR.[L]	P38690 [346-361]	1xCarbamidomethyl [C8]|1xGG [K12]	NA	729598.992377836	100	8.72433192686357e-17
YJR015W	P47090	YJR015W	291	Beltrao P (2012)	1	High	[R].YIAAAGKYNYEYYDHRPFTDR.[I]	P47090 [285-305]	1xGG [K7]	1644566.44141264	10397772.1762273	6.323	1.06632982014191e-12
YJU3	P28321	YKL094W	7	Iesmantavicius V (2014)	1	High	[M].APYPYKVQTTVPELQYENFDGAK.[F]	P28321 [2-24]	1xGG [K6]	963536.986966902	2981414.99691566	3.094	0.00221143498713981
YKT6	P36015	YKL196C	15	Swaney DL (2013), Back S (2019)	1	High	[R].SGGEKALELSEVK.[D]	P36015 [11-23]	1xGG [K5]	858191.976893269	16162801.2942991	18.834	8.72433192686357e-17
YNL050C	P53952	YNL050C	133	NA	1	High	[K].ISLKEPEEEIINQERPKDYYFASYSADQK.[L]	P53952 [117-145]	1xGG [K17]	NA	161598.421875	100	8.72433192686357e-17
YNL134C	P53912	YNL134C	50	Iesmantavicius V (2014), Beltrao P (2012)	1	High	[K].TVAVAGNPTDWKHIDFK.[I]	P53912 [39-55]	1xGG [K12]	NA	395057.41071748	100	8.72433192686357e-17
YNL165W	P53891	YNL165W	180	Iesmantavicius V (2014), Swaney DL (2013)	1	High	[K].YVMIDSQCDKPPLNSEVVSR.[I]	P53891 [171-190]	1xCarbamidomethyl [C8]|1xOxidation [M3]|1xGG [K10]	NA	533305.184512252	100	8.72433192686357e-17
YOL075C	Q08234	YOL075C	994	NA	1	High	[K].ANMDNESLSPTPISEKQQYSQESFFTEYSEFVR.[K]	Q08234 [979-1011]	1xOxidation [M3]|1xGG [K16]	NA	352536.28067061	100	8.72433192686357e-17
YOR1	P53049	YGR281W	598	Swaney DL (2013)	1	High	[K].DRDGPEDLEKTSFR.[G]	P53049 [589-602]	1xGG [K10]	269833.958595592	1868277.77717928	4.54	0.00190940926483604
YPK2	P18961	YMR104C	263	NA	1	High	[R].IPSLLLPSKNWQQEIGEQDEVLK.[E]	P18961 [255-277]	1xGG [K9]	NA	202923.274617417	100	8.72433192686357e-17
YPL216W	Q08964	YPL216W	29	NA	1	High	[K].EIGQSADSFSETPWVIKESSER.[I]	Q08964 [13-34]	1xGG [K17]	NA	368383.773310732	100	8.72433192686357e-17
YRA2	P36036	YKL214C	116	NA	1	High	[R].TCIYEFEDPEVLEKIVER.[Y]	P36036 [103-120]	1xCarbamidomethyl [C2]|1xGG [K14]	236915.692155059	2135126.82872929	9.012	2.15770264628196e-6
YRF1-5; YRF1-8; YRF1-1	P0CX20	YLR467W; YDR545W; YOR396W	391	NA	1	High	[R].ITLVPSSDGISVCGKLFNR.[E]	P0CX20 [377-395]	1xCarbamidomethyl [C13]|1xGG [K15]	734447.909043465	5877454.41633715	8.003	2.03526977017786e-10
YRO2	P38079	YBR054W	NA	NA	1	High	[R].LGLIFDEEPAEHVGPVAEKK.[M]	P38079 [268-287]	1xGG [K]	186692.897218713	4940603.19061519	24.008	8.72433192686357e-17
YUH1	P35127	YJR099W	87	NA	1	High	[K].QSVKNACGLYAILHSLSNNQSLLEPGSDLDNFLK.[S]	P35127 [84-117]	1xCarbamidomethyl [C7]|1xGG [K4]	53738.1094925767	12916287.6375371	2.013	0.0129073640840429
ZDS1	P50111	YMR273C	464	Swaney DL (2013)	1	High	[K].EAEEVPVKVRNDTVEQDLELR.[E]	P50111 [457-477]	1xGG [K8]	283624.728508685	1252411.21062875	4.416	0.00465915530004339
ZPR1	P53303	YGR211W	102	Beltrao P (2012), Swaney DL (2013)	1	High	[K].NCEIQPASQIQEKGSR.[Y]	P53303 [90-105]	1xCarbamidomethyl [C2]|1xGG [K13]	619352.185760141	2324702.07923205	3.753	0.00501071254783478

## Sheet: References
Author (Year)	Pubmed ID	Main text reference
Peng J (2003)	12872131	31
Swaney DL (2013)	23749301	34
Beltrao P (2012)	22817900	40
Starita LM (2012)	22106047	61
Iesmantavicius V (2014)	24961812	62
Back S (2019)	30489083	63
Hitchcock AL (2003)	14557538	95
Mayor T (2005)	15699485	96
Mayor T (2007)	17644757	97
Radivojac P (2010)	19722269	98
Ziv I (2011)	21427232	99
Kolawa NJ (2013)	23793018	100
