# Supplementary material for: Dissecting Ubiquitylation and DNA Damage Response Pathways in the Yeast Saccharomyces cerevisiae Using a Proteome-Wide Approach
Source: Mol Cell Proteomics. 2023 Dec 14;23(1):100695. doi: 10.1016/j.mcpro.2023.100695 (PMC10803944; doi:10.1016/j.mcpro.2023.100695)
Supplement: Table S6 [file mmc6.xlsx]

## Sheet: Sheet1
Table S6. Percent of LC-MS/MS identified proteins annotated with the indicated GO terms.
GO term	Ontology	Category	Number	Total number	Percent
DNA damage response	BP	GG proteins	72	1853	3.9
DNA damage response	BP	MMS-induced GG proteins	20	473	4.2
DNA damage response	BP	All proteins	84	2237	3.8
DNA repair	BP	GG proteins	65	1853	3.5
DNA repair	BP	MMS-induced GG proteins	13	473	2.7
DNA repair	BP	All proteins	76	2237	3.4
chromatin organization	BP	GG proteins	51	1853	2.8
chromatin organization	BP	MMS-induced GG proteins	13	473	2.7
chromatin organization	BP	All proteins	57	2237	2.5
protein folding	BP	GG proteins	41	1853	2.2
protein folding	BP	MMS-induced GG proteins	16	473	3.4
protein folding	BP	All proteins	44	2237	2
DNA replication	BP	GG proteins	36	1853	1.9
DNA replication	BP	MMS-induced GG proteins	13	473	2.7
DNA replication	BP	All proteins	42	2237	1.9
chromosome segregation	BP	GG proteins	25	1853	1.3
chromosome segregation	BP	MMS-induced GG proteins	5	473	1.1
chromosome segregation	BP	All proteins	28	2237	1.3
transcription by RNA polymerase II	BP	GG proteins	24	1853	1.3
transcription by RNA polymerase II	BP	MMS-induced GG proteins	6	473	1.3
transcription by RNA polymerase II	BP	All proteins	26	2237	1.2
DNA recombination	BP	GG proteins	23	1853	1.2
DNA recombination	BP	MMS-induced GG proteins	13	473	2.7
DNA recombination	BP	All proteins	24	2237	1.1
regulation of translation	BP	GG proteins	15	1853	0.8
regulation of translation	BP	MMS-induced GG proteins	4	473	0.8
regulation of translation	BP	All proteins	23	2237	1
mitotic cell cycle	BP	GG proteins	15	1853	0.8
mitotic cell cycle	BP	MMS-induced GG proteins	5	473	1.1
mitotic cell cycle	BP	All proteins	18	2237	0.8
cytoplasm	CC	GG proteins	945	1853	51
cytoplasm	CC	MMS-induced GG proteins	280	473	59.2
cytoplasm	CC	All proteins	1109	2237	49.6
nucleus	CC	GG proteins	841	1853	45.4
nucleus	CC	MMS-induced GG proteins	239	473	50.5
nucleus	CC	All proteins	973	2237	43.5
mitochondrion	CC	GG proteins	279	1853	15.1
mitochondrion	CC	MMS-induced GG proteins	88	473	18.6
mitochondrion	CC	All proteins	359	2237	16
plasma membrane	CC	GG proteins	211	1853	11.4
plasma membrane	CC	MMS-induced GG proteins	60	473	12.7
plasma membrane	CC	All proteins	244	2237	10.9
endoplasmic reticulum	CC	GG proteins	183	1853	9.9
endoplasmic reticulum	CC	MMS-induced GG proteins	47	473	9.9
endoplasmic reticulum	CC	All proteins	240	2237	10.7
nucleolus	CC	GG proteins	119	1853	6.4
nucleolus	CC	MMS-induced GG proteins	30	473	6.3
nucleolus	CC	All proteins	135	2237	6
Golgi apparatus	CC	GG proteins	69	1853	3.7
Golgi apparatus	CC	MMS-induced GG proteins	13	473	2.7
Golgi apparatus	CC	All proteins	92	2237	4.1
ribosome	CC	GG proteins	88	1853	4.7
ribosome	CC	MMS-induced GG proteins	33	473	7
ribosome	CC	All proteins	89	2237	4
vacuole	CC	GG proteins	48	1853	2.6
vacuole	CC	MMS-induced GG proteins	8	473	1.7
vacuole	CC	All proteins	67	2237	3
chromosome	CC	GG proteins	53	1853	2.9
chromosome	CC	MMS-induced GG proteins	14	473	3
chromosome	CC	All proteins	55	2237	2.5
RNA binding	MF	GG proteins	164	1853	8.9
RNA binding	MF	MMS-induced GG proteins	55	473	11.6
RNA binding	MF	All proteins	186	2237	8.3
DNA binding	MF	GG proteins	166	1853	9
DNA binding	MF	MMS-induced GG proteins	52	473	11
DNA binding	MF	All proteins	181	2237	8.1
mRNA binding	MF	GG proteins	80	1853	4.3
mRNA binding	MF	MMS-induced GG proteins	28	473	5.9
mRNA binding	MF	All proteins	100	2237	4.5
ligase activity	MF	GG proteins	42	1853	2.3
ligase activity	MF	MMS-induced GG proteins	17	473	3.6
ligase activity	MF	All proteins	48	2237	2.1
chromatin binding	MF	GG proteins	44	1853	2.4
chromatin binding	MF	MMS-induced GG proteins	16	473	3.4
chromatin binding	MF	All proteins	45	2237	2
helicase activity	MF	GG proteins	35	1853	1.9
helicase activity	MF	MMS-induced GG proteins	16	473	3.4
helicase activity	MF	All proteins	40	2237	1.8
DNA-binding transcription factor activity	MF	GG proteins	20	1853	1.1
DNA-binding transcription factor activity	MF	MMS-induced GG proteins	6	473	1.3
DNA-binding transcription factor activity	MF	All proteins	24	2237	1.1
nuclease activity	MF	GG proteins	19	1853	1
nuclease activity	MF	MMS-induced GG proteins	9	473	1.9
nuclease activity	MF	All proteins	23	2237	1
histone binding	MF	GG proteins	14	1853	0.8
histone binding	MF	MMS-induced GG proteins	5	473	1.1
histone binding	MF	All proteins	16	2237	0.7
enzyme regulator activity	MF	GG proteins	11	1853	0.6
enzyme regulator activity	MF	MMS-induced GG proteins	3	473	0.6
enzyme regulator activity	MF	All proteins	14	2237	0.6
